# Supplementary material for: Comparative population genomics dissects the genetic basis of seven domestication traits in jujube
Source: Hortic Res. 2020 Jun 1;7:89. doi: 10.1038/s41438-020-0312-6 (PMC7261808; doi:10.1038/s41438-020-0312-6)
Supplement: Supplementary file 2 — Table S1 [file 41438_2020_312_MOESM2_ESM.xlsx]

## Sheet: Sheet1
Individual code	Accession name	Sampled location	Origin	Type
S1	Suanzao-201	Tuokexun, Xinjiang	China	Wild
S2	Suanzao-202	Tuokexun, Xinjiang	China	Semi-wild
S3	Suanzao-203	Tuokexun, Xinjiang	China	Semi-wild
S4	Suanzao-204	Tuokexun, Xinjiang	China	Semi-wild
S5	Suanzao-205	Tuokexun, Xinjiang	China	Wild
S6	Suanzao-206	Tuokexun, Xinjiang	China	Wild
S7	Suanzao-207	Tuokexun, Xinjiang	China	Wild
S8	Suanzao-208	Tuokexun, Xinjiang	China	Wild
S9	Suanzao-209	Tuokexun, Xinjiang	China	Semi-wild
S10	Suanzao-210	Tuokexun, Xinjiang	China	Wild
S11	Suanzao-211	Tuokexun, Xinjiang	China	Semi-wild
S12	Suanzao-212	Tuokexun, Xinjiang	China	Wild
S13	Suanzao-213	Tuokexun, Xinjiang	China	Semi-wild
S14	Suanzao-214	Tuokexun, Xinjiang	China	Wild
S15	Suanzao-215	Tuokexun, Xinjiang	China	Semi-wild
S17	Suanzao-216	Tuokexun, Xinjiang	China	Wild
S18	Suanzao-217	Tuokexun, Xinjiang	China	Wild
S19	Suanzao-218	Tuokexun, Xinjiang	China	Wild
S20	Suanzao-219	Tuokexun, Xinjiang	China	Wild
S21	Suanzao-220	Tuokexun, Xinjiang	China	Wild
S22	Suanzao-221	Tuokexun, Xinjiang	China	Semi-wild
S23	Suanzao-222	Tuokexun, Xinjiang	China	Wild
S24	Suanzao-223	Tuokexun, Xinjiang	China	Wild
S25	Suanzao-224	Tuokexun, Xinjiang	China	Wild
S26	Suanzao-225	Tuokexun, Xinjiang	China	Wild
S27	Suanzao-226	Tuokexun, Xinjiang	China	Wild
S28	Suanzao-227	Tuokexun, Xinjiang	China	Wild
S29	Suanzao-228	Tuokexun, Xinjiang	China	Wild
S30	Suanzao-229	Tuokexun, Xinjiang	China	Wild
S31	Suanzao-230	Tuokexun, Xinjiang	China	Wild
S32	Suanzao-231	Tuokexun, Xinjiang	China	Wild
S33	Suanzao-232	Tuokexun, Xinjiang	China	Wild
S34	Suanzao-233	Tuokexun, Xinjiang	China	Wild
S35	Suanzao-234	Tuokexun, Xinjiang	China	Wild
S36	Suanzao-235	Tuokexun, Xinjiang	China	Wild
S37	Suanzao-236	Tuokexun, Xinjiang	China	Wild
S38	Suanzao-237	Tuokexun, Xinjiang	China	Wild
S39	Suanzao-238	Tuokexun, Xinjiang	China	Wild
S40	Suanzao-239	Tuokexun, Xinjiang	China	Wild
S41	Suanzao-240	Tuokexun, Xinjiang	China	Wild
S42	Suanzao-241	Tuokexun, Xinjiang	China	Wild
S43	Suanzao-242	Tuokexun, Xinjiang	China	Wild
S44	Suanzao-243	Tuokexun, Xinjiang	China	Wild
S45	Suanzao-244	Tuokexun, Xinjiang	China	Wild
S46	Suanzao-245	Tuokexun, Xinjiang	China	Wild
S47	Suanzao-246	Tuokexun, Xinjiang	China	Wild
S48	Suanzao-247	Tuokexun, Xinjiang	China	Semi-wild
S49	Suanzao-248	Tuokexun, Xinjiang	China	Semi-wild
S50	Suanzao-249	Tuokexun, Xinjiang	China	Wild
S51	Suanzao-250	Tuokexun, Xinjiang	China	Wild
S52	Suanzao-251	Tuokexun, Xinjiang	China	Semi-wild
S53	Suanzao-252	Tuokexun, Xinjiang	China	Semi-wild
S54	Suanzao-253	Tuokexun, Xinjiang	China	Semi-wild
S55	Suanzao-254	Tuokexun, Xinjiang	China	Semi-wild
S56	Suanzao-255	Tuokexun, Xinjiang	China	Semi-wild
S57	Suanzao-256	Tuokexun, Xinjiang	China	Cultivated
Z01	Linyilizao	Taigu, Shanxi	Shanxi, China	Cultivated
Z02	Yucituanzao	Taigu, Shanxi	Shanxi, China	Cultivated
Z03	Taiguduanzizao	Taigu, Shanxi	Shanxi, China	Cultivated
Z04	Taiguhuluzao	Taigu, Shanxi	Shanxi, China	Cultivated
Z05	Taiguheiyezao	Taigu, Shanxi	Shanxi, China	Cultivated
Z06	Pingyaobuluosu	Taigu, Shanxi	Shanxi, China	Cultivated
Z07	Pinglutuntunzao	Taigu, Shanxi	Shanxi, China	Cultivated
Z08	Linfenmizao	Taigu, Shanxi	Shanxi, China	Cultivated
Z09	Linfentuanzao-1	Taigu, Shanxi	Shanxi, China	Cultivated
Z10	Linfenzhenhulu	Taigu, Shanxi	Shanxi, China	Cultivated
Z11	Yongjihamazao	Taigu, Shanxi	Shanxi, China	Cultivated
Z12	Junzao	Taigu, Shanxi	Shanxi, China	Cultivated
Z13	Yunchengpopozao	Taigu, Shanxi	Shanxi, China	Cultivated
Z14	Hongzhaocuizao	Taigu, Shanxi	Shanxi, China	Cultivated
Z15	Yunchengxiangzao	Taigu, Shanxi	Shanxi, China	Cultivated
Z16	Taigumeimizao	Taigu, Shanxi	Shanxi, China	Cultivated
Z17	Taiguhupingzao	Taigu, Shanxi	Shanxi, China	Cultivated
Z18	Taigulangzao	Taigu, Shanxi	Shanxi, China	Cultivated
Z19	Lichengxiaozao	Taigu, Shanxi	Shanxi, China	Cultivated
Z20	Baodeyouzao	Taigu, Shanxi	Shanxi, China	Cultivated
Z21	Beijingpaopaozao	Taigu, Shanxi	Beijing, China	Cultivated
Z22	Miyunxiaozao	Taigu, Shanxi	Beijing, China	Cultivated
Z23	Beijingbenzao	Taigu, Shanxi	Beijing, China	Cultivated
Z24	Beijingzhuizibai	Taigu, Shanxi	Beijing, China	Cultivated
Z25	Baodexiaozao	Taigu, Shanxi	Shanxi, China	Cultivated
Z26	Taiguhupingsuan	Taigu, Shanxi	Shanxi, China	Cultivated
Z27	Taigujixinmi	Taigu, Shanxi	Shanxi, China	Cultivated
Z28	Xiangfenyuanzao	Taigu, Shanxi	Shanxi, China	Cultivated
Z29	Jishanyuanzao	Taigu, Shanxi	Shanxi, China	Cultivated
Z30	Jishanbanzao	Taigu, Shanxi	Shanxi, China	Cultivated
Z31	Xiangfenyazao	Taigu, Shanxi	Shanxi, China	Cultivated
Z32	Hongzhaoshiyuehong	Taigu, Shanxi	Shanxi, China	Cultivated
Z33	Jishanliuguanzao	Taigu, Shanxi	Shanxi, China	Cultivated
Z34	Xiangfenmuzao	Taigu, Shanxi	Shanxi, China	Cultivated
Z35	Taigulinglingzao	Taigu, Shanxi	Shanxi, China	Cultivated
Z36	Dingxiangxingxingzao	Taigu, Shanxi	Shanxi, China	Cultivated
Z37	Pingyaokuduanzao	Taigu, Shanxi	Shanxi, China	Cultivated
Z38	Pingshunjunzao	Taigu, Shanxi	Shanxi, China	Cultivated
Z39	Lvliangmuzao	Taigu, Shanxi	Shanxi, China	Cultivated
Z41	Pinglujianzao	Taigu, Shanxi	Shanxi, China	Cultivated
Z42	Qixianlongzao	Taigu, Shanxi	Henan, China	Cultivated
Z43	Zhongyangtuanzao	Taigu, Shanxi	Shanxi, China	Cultivated
Z44	Pingshunbenzao	Taigu, Shanxi	Shanxi, China	Cultivated
Z45	Qingxuyuanzao	Taigu, Shanxi	Shanxi, China	Cultivated
Z46	Jiaochengduanzao	Taigu, Shanxi	Shanxi, China	Cultivated
Z47	Yuciyazao	Taigu, Shanxi	Shanxi, China	Cultivated
Z48	Jiaochengtiansuanzao	Taigu, Shanxi	Shanxi, China	Cultivated
Z49	Yuanquzao	Taigu, Shanxi	Shanxi, China	Cultivated
Z50	Hongzhaoxiaozao	Taigu, Shanxi	Shanxi, China	Cultivated
Z51	Linfentuanzao-2	Taigu, Shanxi	Shanxi, China	Cultivated
Z52	Xiaxianyuancuizao	Taigu, Shanxi	Shanxi, China	Cultivated
Z53	Xiaxianziyuanzao	Taigu, Shanxi	Shanxi, China	Cultivated
Z54	Taigushenglizao	Taigu, Shanxi	Shanxi, China	Cultivated
Z55	Shaanxiqiyuexian	Taigu, Shanxi	Shaanxi, China	Cultivated
Z56	Chuanlingzao	Taigu, Shanxi	Shandong, China	Cultivated
Z57	Pozao	Taigu, Shanxi	Hebei, China	Cultivated
Z58	Qingyuandadanzao	Taigu, Shanxi	Hebei, China	Cultivated
Z59	Xinzhengchangjixin	Taigu, Shanxi	Henan, China	Cultivated
Z60	Xinzhengdamaya	Taigu, Shanxi	Henan, China	Cultivated
Z61	Dalixiaoxiaodundunzao	Taigu, Shanxi	Shaanxi, China	Cultivated
Z62	Dalishuizao	Taigu, Shanxi	Shaanxi, China	Cultivated
Z63	Yanchuanniunaizao	Taigu, Shanxi	Shaanxi, China	Cultivated
Z64	Lelingmopanzao	Taigu, Shanxi	Shandong, China	Cultivated
Z65	Tengzhoutangzao	Taigu, Shanxi	Shandong, China	Cultivated
Z66	Shaanxidabaizao	Taigu, Shanxi	Shaanxi, China	Cultivated
Z67	Yanchuanbaizao	Taigu, Shanxi	Shaanxi, China	Cultivated
Z68	Daliganweiba	Taigu, Shanxi	Shaanxi, China	Cultivated
Z69	Puchengzhishezao	Taigu, Shanxi	Shaanxi, China	Cultivated
Z70	Lintongguluzao	Taigu, Shanxi	Shaanxi, China	Cultivated
Z71	Binxianheigeda	Taigu, Shanxi	Shaanxi, China	Cultivated
Z72	Dalimayazao	Taigu, Shanxi	Shaanxi, China	Cultivated
Z73	Dalijidanzao	Taigu, Shanxi	Shaanxi, China	Cultivated
Z74	Yongchengyuanhong	Taigu, Shanxi	Henan, China	Cultivated
Z75	Yongchengchanghong	Taigu, Shanxi	Henan, China	Cultivated
Z76	Zhenpingtailihong	Taigu, Shanxi	Henan, China	Cultivated
Z77	Linxianwutouzao	Taigu, Shanxi	Henan, China	Cultivated
Z78	Dongzao	Taigu, Shanxi	Shandong, China	Cultivated
Z79	Xinzhengjidanzao	Taigu, Shanxi	Henan, China	Cultivated
Z80	Xincaidayuanfeng	Taigu, Shanxi	Henan, China	Cultivated
Z81	Gusuxiaozao	Taigu, Shanxi	Jiangsu, China	Cultivated
Z82	Shenxianchuanganzao	Taigu, Shanxi	Hebei, China	Cultivated
Z83	Gutouxiaozao	Taigu, Shanxi	Hebei, China	Cultivated
Z84	Xianxianxiaoxiaozao	Taigu, Shanxi	Hebei, China	Cultivated
Z85	Xianxianlajiaozao	Taigu, Shanxi	Hebei, China	Cultivated
Z86	Xianxianmuzao	Taigu, Shanxi	Hebei, China	Cultivated
Z87	Xinledazao	Taigu, Shanxi	Hebei, China	Cultivated
Z88	Cangxiantunzizao	Taigu, Shanxi	Hebei, China	Cultivated
Z89	Cangxianxiaozao	Taigu, Shanxi	Hebei, China	Cultivated
Z90	Shulutangzao	Taigu, Shanxi	Hebei, China	Cultivated
Z91	Zaoqiangcuizao	Taigu, Shanxi	Hebei, China	Cultivated
Z92	Xianxianxiaodazao	Taigu, Shanxi	Hebei, China	Cultivated
Z94	Jisixiaozao	Taigu, Shanxi	Shandong, China	Cultivated
Z95	Huizao	Taigu, Shanxi	Henan, China	Cultivated
Z96	Xinzhengjixinzao	Taigu, Shanxi	Henan, China	Cultivated
Z97	Neihuangbianhesuan	Taigu, Shanxi	Henan, China	Cultivated
Z98	Xinzhengxiaoyuanzao	Taigu, Shanxi	Henan, China	Cultivated
Z99	Xinzhengqitoubai	Taigu, Shanxi	Henan, China	Cultivated
Z100	Yanchuantiaozao	Taigu, Shanxi	Shaanxi, China	Cultivated
Z101	Puchengmianzao	Taigu, Shanxi	Shaanxi, China	Cultivated
Z102	Puchengyuanlizao	Taigu, Shanxi	Shaanxi, China	Cultivated
Z103	Binxianyuanzao	Taigu, Shanxi	Shaanxi, China	Cultivated
Z104	Malianxiaozao	Taigu, Shanxi	Hebei, China	Cultivated
Z105	Binxiansuangeda	Taigu, Shanxi	Shaanxi, China	Cultivated
Z106	Dalizhizao	Taigu, Shanxi	Shaanxi, China	Cultivated
Z107	Shaanxinaizao	Taigu, Shanxi	Shaanxi, China	Cultivated
Z108	Xiyingbenzao	Taigu, Shanxi	Shaanxi, China	Cultivated
Z109	Shaanximianzao	Taigu, Shanxi	Shaanxi, China	Cultivated
Z110	Tenghzouchanghong	Taigu, Shanxi	Shandong, China	Cultivated
Z111	Lelingxiaozao	Taigu, Shanxi	Shandong, China	Cultivated
Z112	Lelingwuhexiaozao	Taigu, Shanxi	Shandong, China	Cultivated
Z113	Zhongcaobenzao	Taigu, Shanxi	Shaanxi, China	Cultivated
Z114	Hetaowen-1	Taigu, Shanxi	Shandong, China	Cultivated
Z115	Dalibachizao	Taigu, Shanxi	Shaanxi, China	Cultivated
Z116	Puchengdundunzao	Taigu, Shanxi	Shaanxi, China	Cultivated
Z117	Xinzhengdazao	Taigu, Shanxi	Henan, China	Cultivated
Z118	Xuechengdongzao	Taigu, Shanxi	Shandong, China	Cultivated
Z119	Dayewuhe	Taigu, Shanxi	Henan, China	Cultivated
Z120	Xianxianyuanxiaozao	Taigu, Shanxi	Hebei, China	Cultivated
Z121	Xianxian No.21	Taigu, Shanxi	Hebei, China	Cultivated
Z122	Yutianxiaozao	Taigu, Shanxi	Hebei, China	Cultivated
Z124	Hebeilongzao	Taigu, Shanxi	Hebei, China	Cultivated
Z125	Jinxianmuzao	Taigu, Shanxi	Hebei, China	Cultivated
Z126	Shenxianchuanganhong	Taigu, Shanxi	Hebei, China	Cultivated
Z127	Cangxianchangxiaozao	Taigu, Shanxi	Hebei, China	Cultivated
Z128	Xianxianmianzao	Taigu, Shanxi	Hebei, China	Cultivated
Z130	Yuechu	Taigu, Shanxi	Quanluonandao, South Korea	Cultivated
Z131	Wudeng	Taigu, Shanxi	Zhongqingbeidao, South Korea	Cultivated
Z132	Sanbianhong	Taigu, Shanxi	Henan, China	Cultivated
Z133	Zaoqiangjunzao	Taigu, Shanxi	Hebei, China	Cultivated
Z134	Lingbaodazao	Taigu, Shanxi	Henan, China	Cultivated
Z135	Daliyuanzao	Taigu, Shanxi	Shaanxi, China	Cultivated
Z136	Guangyangzao	Taigu, Shanxi	Henan, China	Cultivated
Z137	Anyangtuanzao	Taigu, Shanxi	Henan, China	Cultivated
Z138	Xinzhengjiantouhuizao	Taigu, Shanxi	Henan, China	Cultivated
Z139	Puyangtangzao	Taigu, Shanxi	Henan, China	Cultivated
Z140	Shanxihuluzao	Taigu, Shanxi	Shanxi, China	Cultivated
Z141	Yanchuandieyazao	Taigu, Shanxi	Shaanxi, China	Cultivated
Z142	Dalilinglingzao	Taigu, Shanxi	Shaanxi, China	Cultivated
Z143	Dalilongzao	Taigu, Shanxi	Shaanxi, China	Cultivated
Z144	Jinzao	Taigu, Shanxi	Shaanxi, China	Cultivated
Z145	Fengmiguan	Taigu, Shanxi	Shaanxi, China	Cultivated
Z146	Dalibashenghu	Taigu, Shanxi	Shaanxi, China	Cultivated
Z147	Yuanling No.1	Taigu, Shanxi	Shandong, China	Cultivated
Z148	Yuanlingzao	Taigu, Shanxi	Shandong, China	Cultivated
Z149	Hamidazao	Taigu, Shanxi	Gansu, China	Cultivated
Z150	Linyilajiaozao	Taigu, Shanxi	Shanxi, China	Cultivated
Z151	Taiyuanqiutuanzao	Taigu, Shanxi	Shanxi, China	Cultivated
Z152	Dingxiangxiaozao	Taigu, Shanxi	Shanxi, China	Cultivated
Z153	Dingxiangshanzao	Taigu, Shanxi	Shanxi, China	Cultivated
Z154	Taiyuanshiyuehong	Taigu, Shanxi	Shanxi, China	Cultivated
Z155	Dingxiangyouhezao	Taigu, Shanxi	Shanxi, China	Cultivated
Z156	Taiyuanyuanzao	Taigu, Shanxi	Shanxi, China	Cultivated
Z157	Taiyuanchangzao	Taigu, Shanxi	Shanxi, China	Cultivated
Z158	Yucijiuyueqing	Taigu, Shanxi	Shanxi, China	Cultivated
Z159	Taiyuanlvfendan	Taigu, Shanxi	Shanxi, China	Cultivated
Z160	Wuxiangtianzao	Taigu, Shanxi	Shanxi, China	Semi-wild
Z161	Wuxiangtanzao	Taigu, Shanxi	Shanxi, China	Cultivated
Z162	Yucimianmeizao	Taigu, Shanxi	Shanxi, China	Cultivated
Z163	Yucimaohouzao	Taigu, Shanxi	Shanxi, China	Cultivated
Z164	Shanxidalingzao	Taigu, Shanxi	Shanxi, China	Cultivated
Z165	Wuxiangyazao	Taigu, Shanxi	Shanxi, China	Cultivated
Z166	Linyiyuanlingzao	Taigu, Shanxi	Shanxi, China	Cultivated
Z167	Linyijidanzao	Taigu, Shanxi	Shanxi, China	Cultivated
Z168	Hejinshuizao	Taigu, Shanxi	Shanxi, China	Cultivated
Z169	Linfenmugeda	Taigu, Shanxi	Shanxi, China	Cultivated
Z170	Wanrongbolicui	Taigu, Shanxi	Shanxi, China	Cultivated
Z171	Shanxishouxingzao	Taigu, Shanxi	Shanxi, China	Cultivated
Z172	Wanrongfuzao	Taigu, Shanxi	Shanxi, China	Cultivated
Z173	Linyibobozao	Taigu, Shanxi	Shanxi, China	Cultivated
Z174	Pingluchengtuozao	Taigu, Shanxi	Shanxi, China	Cultivated
Z175	Shanxihabazao	Taigu, Shanxi	Shanxi, China	Cultivated
Z176	Linyibenzao	Taigu, Shanxi	Shanxi, China	Cultivated
Z177	Yongjijidanzao	Taigu, Shanxi	Shanxi, China	Cultivated
Z178	Hejintiaozao	Taigu, Shanxi	Shanxi, China	Cultivated
Z179	Linyitiansuanzao	Taigu, Shanxi	Shanxi, China	Cultivated
Z180	Linyimalingzao	Taigu, Shanxi	Shanxi, China	Cultivated
Z181	Jinsi No.3	Taigu, Shanxi	Shandong, China	Cultivated
Z182	Ningyangxuanlingzao	Taigu, Shanxi	Shandong, China	Cultivated
Z183	Jinsi No.2	Taigu, Shanxi	Shandong, China	Cultivated
Z184	Chengwudongzao	Taigu, Shanxi	Shandong, China	Cultivated
Z185	Tai'andacuizao	Taigu, Shanxi	Shandong, China	Cultivated
Z186	Tengzhoudamaya	Taigu, Shanxi	Shandong, China	Cultivated
Z187	Tai'ansuyuanling	Taigu, Shanxi	Shandong, China	Cultivated
Z188	Lelingchangmuzao	Taigu, Shanxi	Shandong, China	Cultivated
Z189	Zhenpingjiuyuehan	Taigu, Shanxi	Henan, China	Cultivated
Z190	Ningyangliuyuexian	Taigu, Shanxi	Shandong, China	Cultivated
Z191	Yanzhousanbianse	Taigu, Shanxi	Shandong, China	Cultivated
Z192	Dabailing	Taigu, Shanxi	Shandong, China	Cultivated
Z193	Tai'angedazao	Taigu, Shanxi	Shandong, China	Cultivated
Z194	Tai'anlingzao	Taigu, Shanxi	Shandong, China	Cultivated
Z195	Huluchanghong	Taigu, Shanxi	Shandong, China	Cultivated
Z196	Yangnaizao	Taigu, Shanxi	Shaanxi, China	Cultivated
Z197	Jiaxianbaizao	Taigu, Shanxi	Shaanxi, China	Cultivated
Z198	Heyanglinglingzao	Taigu, Shanxi	Shaanxi, China	Cultivated
Z199	Jiaxianxiyaozao	Taigu, Shanxi	Shaanxi, China	Cultivated
Z200	Jiaxianyazao	Taigu, Shanxi	Shaanxi, China	Cultivated
Z201	Zhishegedazao	Taigu, Shanxi	Shaanxi, China	Cultivated
Z202	Dalilinqinzao	Taigu, Shanxi	Shaanxi, China	Cultivated
Z203	Yanchuangoutouzao	Taigu, Shanxi	Shaanxi, China	Cultivated
Z204	Jiaxianmidiancuimuzao	Taigu, Shanxi	Shaanxi, China	Cultivated
Z205	Puchengjinzao	Taigu, Shanxi	Shaanxi, China	Cultivated
Z206	Dalixiaoyuanzao	Taigu, Shanxi	Shaanxi, China	Cultivated
Z207	Xinzhengjiuyueqing	Taigu, Shanxi	Henan, China	Cultivated
Z208	Puyangsanbianchou	Taigu, Shanxi	Henan, China	Cultivated
Z209	Puyangxiaozao	Taigu, Shanxi	Henan, China	Cultivated
Z210	Hetaowen-2	Taigu, Shanxi	Shandong, China	Cultivated
Z211	Shidingzao	Taigu, Shanxi	Shaanxi, China	Cultivated
Z212	Guoxingpingguozhuang	Taigu, Shanxi	Hebei, China	Cultivated
Z213	Lingbaoling No.1	Taigu, Shanxi	Henan, China	Cultivated
Z214	Songxiandazao	Taigu, Shanxi	Henan, China	Cultivated
Z215	Shandonglajiaozao	Taigu, Shanxi	Shandong, China	Cultivated
Z217	Lelingmayizao	Taigu, Shanxi	Shandong, China	Cultivated
Z218	Tai'anmalingcui	Taigu, Shanxi	Shandong, China	Cultivated
Z219	Qufuhoutouzao	Taigu, Shanxi	Shandong, China	Cultivated
Z220	Dong'edaguazao	Taigu, Shanxi	Shandong, China	Cultivated
Z221	Kongfusucuizao	Taigu, Shanxi	Shandong, China	Cultivated
Z222	Xiajinchahuzao	Taigu, Shanxi	Shandong, China	Cultivated
Z223	Shibingzao	Taigu, Shanxi	Shandong, China	Cultivated
Z224	Tengzhoudamazao	Taigu, Shanxi	Shandong, China	Cultivated
Z225	Beibeixiaozao	Taigu, Shanxi	Chongqing, China	Cultivated
Z226	Tengzhouluodihong	Taigu, Shanxi	Shandong, China	Cultivated
Z227	Fulingjidanzao	Taigu, Shanxi	Chongqing, China	Cultivated
Z228	Qingyunxiaolizao	Taigu, Shanxi	Shandong, China	Cultivated
Z229	Xiajinmamazao	Taigu, Shanxi	Shandong, China	Cultivated
Z230	Chuanganzao	Taigu, Shanxi	Hebei, China	Cultivated
Z231	Mayabaizao	Taigu, Shanxi	Beijig, China	Cultivated
Z232	Lengbaiyu	Taigu, Shanxi	Beijing, China	Cultivated
Z233	Xiangshanxiaobaizao	Taigu, Shanxi	Beijing, China	Cultivated
Z234	Yingluozao	Taigu, Shanxi	Beijing, China	Cultivated
Z235	Tianjin No.1	Taigu, Shanxi	Tianjin, China	Cultivated
Z236	Tianjingagazao	Taigu, Shanxi	Tianjin, China	Cultivated
Z237	Beijingjidanzao	Taigu, Shanxi	Beijing, China	Cultivated
Z238	Tianjinminzao	Taigu, Shanxi	Tianjin, China	Cultivated
Z239	Tianjinerqiuzao	Taigu, Shanxi	Tianjin, China	Cultivated
Z240	Tianjinkuaizao	Taigu, Shanxi	Tianjin, China	Cultivated
Z241	Langjiayuanzao	Taigu, Shanxi	Beijing, China	Cultivated
Z242	Xupuguanyinzao	Taigu, Shanxi	Hunan, China	Cultivated
Z243	Kangtouzao	Taigu, Shanxi	Hunan, China	Cultivated
Z244	Xupuchengtuozao	Taigu, Shanxi	Hunan, China	Cultivated
Z245	Xupudaguosuanpanzao	Taigu, Shanxi	Hunan, China	Cultivated
Z246	Hengyangzhenzhuzao	Taigu, Shanxi	Hunan, China	Cultivated
Z247	Xupujianzao	Taigu, Shanxi	Hunan, China	Cultivated
Z248	Ruchengzao	Taigu, Shanxi	Hunan, China	Cultivated
Z249	Xuputiansuanzao	Taigu, Shanxi	Hunan, China	Cultivated
Z250	Xuputangzao	Taigu, Shanxi	Hunan, China	Cultivated
Z251	Xupuhuluzao	Taigu, Shanxi	Hunan, China	Cultivated
Z252	Xupujidanzao	Taigu, Shanxi	Hunan, China	Cultivated
Z253	Xupuyuansuanzao	Taigu, Shanxi	Hunan, China	Cultivated
Z254	Xiaoguosuanpanzao	Taigu, Shanxi	Hunan, China	Cultivated
Z255	Linyizhenzhulongzao	Taigu, Shanxi	Shanxi, China	Wild
Z256	Xupumizao	Taigu, Shanxi	Hunan, China	Cultivated
Z257	Xupuyanzao	Taigu, Shanxi	Hunan, China	Cultivated
Z258	Xupuxiangzao	Taigu, Shanxi	Hunan, China	Cultivated
Z259	Xupushatangzao	Taigu, Shanxi	Hunan, China	Cultivated
Z260	Xupumuzao	Taigu, Shanxi	Hunan, China	Cultivated
Z261	Xupuyuanzao	Taigu, Shanxi	Hunan, China	Cultivated
Z262	Xupubaopizao	Taigu, Shanxi	Hunan, China	Cultivated
Z263	Lanximazao	Taigu, Shanxi	Zhejiang, China	Cultivated
Z264	Fuyangmutouzao	Taigu, Shanxi	Anhui, China	Cultivated
Z265	Nanjingmutouzao	Taigu, Shanxi	Jinagsu, China	Cultivated
Z266	Langxiniunaizao	Taigu, Shanxi	Anhui, China	Cultivated
Z267	Fuyangmayizao	Taigu, Shanxi	Anhui, China	Cultivated
Z268	Yiwu e'zizao	Taigu, Shanxi	Zhejiang, China	Cultivated
Z269	Yiwumianxuzao	Taigu, Shanxi	Zhejiang, China	Cultivated
Z270	Yiwudazao	Taigu, Shanxi	Zhejiang, China	Cultivated
Z271	Hubeilingdangzao	Taigu, Shanxi	Hubei, China	Cultivated
Z272	Gansudongzao	Taigu, Shanxi	Gansu, China	Cultivated
Z273	Ningxiadahongzao	Taigu, Shanxi	Ningxia, China	Cultivated
Z274	Zhongningdiaolingzao	Taigu, Shanxi	Ningxia, China	Cultivated
Z275	Hubeipopozao	Taigu, Shanxi	Hubei, China	Cultivated
Z276	Zhongningxiaoyuanzao	Taigu, Shanxi	Ningxia, China	Cultivated
Z277	Nanjingyazao	Taigu, Shanxi	Jinagsu, China	Cultivated
Z278	Guanyangchangzao	Taigu, Shanxi	Guangxi, China	Cultivated
Z279	Guanyangduanzao	Taigu, Shanxi	Guangxi, China	Cultivated
Z280	Linzedazao	Taigu, Shanxi	Gansu, China	Cultivated
Z281	Linzexiaozao	Taigu, Shanxi	Gansu, China	Cultivated
Z282	Gansudiaodiaopo	Taigu, Shanxi	Gansu, China	Cultivated
Z283	Kashigaerxiaozao	Taigu, Shanxi	Xinjiang, China	Semi-wild
Z284	Wukuzhakexiaozao	Taigu, Shanxi	Xinjiang, China	Semi-wild
Z285	Xinjiangxiaoyuanzao	Taigu, Shanxi	Xinajing, China	Semi-wild
Z286	Kuerlexiaozao	Taigu, Shanxi	Xinjiang, China	Semi-wild
Z287	Xinjiangchangyuanzao	Taigu, Shanxi	Xinjaing, China	Semi-wild
Z289	Zunyitianzao	Taigu, Shanxi	Guizhou, China	Cultivated
Z290	Lianxiantangzao	Taigu, Shanxi	Guangdong, China	Cultivated
Z291	Lianxianmuzao	Taigu, Shanxi	Guangdong, China	Cultivated
Z292	Yixianmuzao	Taigu, Shanxi	Liaoning, China	Cultivated
Z293	Xishuangxiaozao	Taigu, Shanxi	Yunnan, China	Cultivated
Z294	Shaoguanbaizao	Taigu, Shanxi	Guangdong, China	Cultivated
Z295	Shaoguangdazao	Taigu, Shanxi	Guangdong, China	Cultivated
Z296	Lianxiankulianzao	Taigu, Shanxi	Guangdong, China	Cultivated
Z297	Guangdongzhenzhuzao	Taigu, Shanxi	Guangdong, China	Cultivated
Z298	Suanzao-257	Taigu, Shanxi	China	Semi-wild
Z299	Suanzao-258	Taigu, Shanxi	China	Semi-wild
Z301	Xinguang	Taigu, Shanxi	Shanxi, China	Cultivated
