# Supplementary material for: Comparative population genomics dissects the genetic basis of seven domestication traits in jujube
Source: Hortic Res. 2020 Jun 1;7:89. doi: 10.1038/s41438-020-0312-6 (PMC7261808; doi:10.1038/s41438-020-0312-6)
Supplement: Supplementary file 3 — Table S2 [file 41438_2020_312_MOESM3_ESM.xls]

## Sheet: map_cov.release
Sample	Clean_reads	Mapped_reads	Mapping_rate(%)	Average_depth	Coverage_1X(%)	Coverage_4X(%)
S1	38777160	37704776	97.23	15.08	95.41	91.03
S2	35935596	35023410	97.46	14.03	96.32	91.79
S3	35391116	34446151	97.33	13.73	96.12	91.08
S4	35530842	34641790	97.5	14.05	95.95	91.26
S5	34298372	33389163	97.35	13.52	95.9	90.5
S6	33190472	32203149	97.03	13.04	95.79	90.45
S7	36892546	35899386	97.31	14.59	95.31	90.89
S8	37461680	36535648	97.53	14.52	95.83	91.23
S9	32033712	31198873	97.39	12.65	95.79	90.04
S10	34193390	33287872	97.35	13.27	95.73	90.33
S11	46110392	44803507	97.17	17.45	96.78	93.77
S12	34666270	33790714	97.47	13.49	96.01	90.68
S13	32064912	31229205	97.39	12.62	95.95	90.2
S14	35546056	34648595	97.48	13.87	95.93	90.89
S15	32986866	32152385	97.47	12.85	96.39	90.92
S17	36253348	35264076	97.27	14.16	95.56	90.53
S18	36701156	35746276	97.4	14.29	95.58	90.42
S19	37990012	36958242	97.28	14.82	95.44	90.67
S20	39115112	38091058	97.38	15.17	95.72	91.42
S21	41811748	40688282	97.31	16.13	95.6	91.75
S22	35324922	34444096	97.51	13.82	96.13	91.71
S23	39032612	38017516	97.4	15.17	95.84	91.6
S24	36070684	35066876	97.22	13.8	95.69	90.07
S25	34013428	32987340	96.98	13	95.85	90.23
S26	34900900	33925935	97.21	13.46	95.36	89.86
S27	30809204	29947279	97.2	11.88	95.49	88.83
S28	31403382	30595949	97.43	12.09	95.82	89.18
S29	34513626	33552322	97.21	13.21	95.57	90.18
S30	31318542	30491201	97.36	12.11	95.3	88.52
S31	32230646	31206428	96.82	12.29	95.51	88.95
S32	37112912	35615062	95.96	13.87	95.99	90.66
S33	46232788	44648399	96.57	17.52	96.1	92.58
S34	38353158	37022783	96.53	14.72	95.55	91.11
S35	37500070	36424194	97.13	14.23	95.65	90.76
S36	37131314	35762461	96.31	14.05	95.54	89.92
S37	33074224	31747220	95.99	12.72	95.71	88.7
S38	30688462	29878759	97.36	11.91	95.58	89.12
S39	41557726	40443610	97.32	15.67	96.39	92.77
S40	33931616	32955442	97.12	13.05	95.36	89.55
S41	44147616	42345283	95.92	16.58	96.13	92.48
S42	38085016	36769881	96.55	14.41	95.93	91
S43	36547288	35216463	96.36	13.8	95.54	90.23
S44	42877022	41371193	96.49	16.12	95.85	91.99
S45	45547698	44084551	96.79	17.26	95.79	92.23
S46	45457124	43970925	96.73	17.23	96.12	92.29
S47	46201868	44316056	95.92	17.45	95.99	92.55
S48	39695054	38632259	97.32	15.18	96.59	92.45
S49	40682834	39646589	97.45	14.82	96.35	92
S50	37626466	36485196	96.97	14.28	95.63	90.87
S51	35040918	34045868	97.16	13.56	95.51	90.51
S52	36699414	35702349	97.28	13.99	96.54	92.23
S53	34098222	33144261	97.2	13.22	96.01	90.81
S54	38545586	37372634	96.96	14.61	96.51	91.93
S55	39043494	37968850	97.25	15.01	96.68	92.84
S56	48228740	46484268	96.38	18.15	96.5	93.53
S57	52854376	51178802	96.83	19.83	96.26	93.5
Z01	36770610	35620525	96.87	14.02	96	91.1
Z02	41458956	40180532	96.92	15.38	96.96	93.45
Z03	39114486	37651491	96.26	14.64	97.21	93.52
Z04	44911556	43651542	97.19	16.72	96.86	93.66
Z05	40788930	39632203	97.16	15.32	97.37	94.02
Z06	47159316	45431846	96.34	17.53	96.43	93.27
Z07	41005680	39692418	96.8	15.52	95.92	92.06
Z08	46880316	45202414	96.42	17.13	96.73	93.67
Z09	41715516	40415041	96.88	15.74	96.59	93.15
Z10	52432236	50682917	96.66	19.54	97.03	94.59
Z11	43775256	42271544	96.56	16.53	96.69	93.52
Z12	44660980	43544685	97.5	16.63	99.23	96.99
Z13	50119252	48137097	96.05	18.62	97.05	94.49
Z14	35326452	34071808	96.45	13.43	96.5	91.59
Z15	34572132	33514544	96.94	13.09	96.66	91.5
Z16	39108892	37948575	97.03	14.72	97.26	93.79
Z17	35458196	34636620	97.68	13.18	99.08	94.85
Z18	36920508	35800798	96.97	14.02	96.76	92.45
Z19	30360484	29344673	96.65	11.64	95.68	88.88
Z20	34813828	33807222	97.11	13.25	96.68	91.88
Z21	40380666	38954448	96.47	15.23	96.48	92.54
Z22	34822434	33499987	96.2	13.23	95.9	90.88
Z23	37130090	35789467	96.39	14.09	95.99	91.61
Z24	38853386	37474919	96.45	14.48	96.28	92.04
Z25	33913730	32208485	94.97	12.54	96.09	90.53
Z26	36722738	35807287	97.51	13.61	99.12	95.39
Z27	34473972	33217903	96.36	12.76	96.39	90.7
Z28	37453610	35984587	96.08	14.03	96.28	91.73
Z29	35059744	33560023	95.72	13.28	96.64	91.37
Z30	35245172	34216093	97.08	13.44	96.71	91.85
Z31	41257972	39964728	96.87	15.34	96.87	93.36
Z32	37950402	36481411	96.13	14.2	96.86	92.74
Z33	42511276	41046185	96.55	15.97	96.92	93.51
Z34	46059866	43483288	94.41	16.66	96.62	93.53
Z35	44624976	42900089	96.13	16.58	97.51	94.07
Z36	40540508	38918337	96	15.17	97.09	93.61
Z37	36054320	34646648	96.1	13.44	96.66	91.89
Z38	41666430	40220108	96.53	15.8	96.08	92.43
Z39	45763808	44175857	96.53	17.01	98.33	95.09
Z41	45271632	43800527	96.75	17.04	96.36	93.16
Z42	47855026	45703724	95.5	17.57	96.81	93.99
Z43	39713990	37999664	95.68	14.92	96.53	92.79
Z44	40241424	39006691	96.93	15.01	96.84	93.21
Z45	40853494	39308148	96.22	15.36	96.83	93.09
Z46	39004996	37677805	96.6	14.67	96.78	92.66
Z47	35869074	34546141	96.31	13.57	97.23	92.5
Z48	42399762	41059755	96.84	15.99	97.3	94.01
Z49	41219934	39789525	96.53	15.31	96.83	93.11
Z50	41780798	39781422	95.21	15.56	96.61	92.89
Z51	47653778	44779606	93.97	17.23	96.66	93.56
Z52	38637066	37191503	96.26	14.5	96.64	92.34
Z53	34220656	32923158	96.21	12.97	96.38	91
Z54	37343268	35997917	96.4	14.4	96.54	92.08
Z55	39310532	37939190	96.51	15.01	96.8	93.07
Z56	41025026	39687789	96.74	15.54	96.23	92.6
Z57	47715956	46011986	96.43	17.76	96.57	93.61
Z58	49386162	47905580	97	18.68	96.47	93.82
Z59	42905188	41633174	97.04	16.28	96.39	92.92
Z60	41531208	39496412	95.1	15.69	96.22	92.73
Z61	39042346	37873854	97.01	15.2	95.96	92.07
Z62	39807456	38614876	97	15.14	96.12	91.92
Z63	39274768	38154643	97.15	15.16	96.59	92.85
Z64	47921550	46610946	97.27	18.32	96.42	93.63
Z65	42499862	40270479	94.75	15.76	96.66	93.25
Z66	55467094	52412595	94.49	20.43	96.48	94.02
Z67	43402138	42153446	97.12	16.48	96.92	93.63
Z68	38287914	36759322	96.01	14.53	95.93	91.46
Z69	35751264	33902134	94.83	13.3	96.19	91.31
Z70	37806630	35999826	95.22	14.13	96.15	91.67
Z71	43523554	42203270	96.97	16.59	96.26	92.67
Z72	37069800	35577432	95.97	13.95	96.23	91.51
Z73	46793276	45273334	96.75	17.5	96.36	93.03
Z74	48991624	47333271	96.62	18.37	96.62	93.63
Z75	37763448	36465892	96.56	14.32	96.57	92.08
Z76	47626268	46037020	96.66	18.02	96.47	93.36
Z77	44373846	42266473	95.25	16.56	96.46	92.83
Z78	37113552	35219088	94.9	13.79	96.44	91.56
Z79	41250810	39416486	95.55	15.34	96.14	91.93
Z80	41779640	39963096	95.65	15.68	96.48	92.79
Z81	45911152	44617916	97.18	17.57	96.24	93.11
Z82	46880298	44959981	95.9	17.53	96.66	93.53
Z83	40504040	39070887	96.46	15.39	96.07	92.07
Z84	46509616	45039163	96.84	17.71	96.27	93.22
Z85	44489774	42365446	95.23	16.21	96.77	93.32
Z86	34843404	33726682	96.8	13.36	95.86	90.85
Z87	40037348	38331636	95.74	14.97	96.45	92.42
Z88	42046550	40194783	95.6	15.74	96.16	92.51
Z89	46807162	45036992	96.22	17.54	96.28	93.24
Z90	46052226	44425651	96.47	17.09	96.45	93.3
Z91	41762856	39140190	93.72	15.23	96.45	92.47
Z92	41735108	40409557	96.82	15.82	96.18	92.64
Z94	34471058	32986741	95.69	13.1	95.82	90.6
Z95	42794830	40583706	94.83	15.88	96.65	92.79
Z96	40667512	39296799	96.63	15.47	96.47	92.64
Z97	38936416	37700022	96.82	14.61	96.26	92.15
Z98	36154934	34728663	96.06	13.42	95.86	90.91
Z99	39681476	37775007	95.2	14.28	96.2	91.9
Z100	36840622	35759206	97.06	13.85	96.74	92.39
Z101	41640736	40482823	97.22	15.79	96.22	92.45
Z102	39908114	38885840	97.44	14.76	96.53	92.63
Z103	39211080	38183706	97.38	14.48	96.05	91.53
Z104	40063830	39045281	97.46	15.08	95.87	91.95
Z105	37109770	36040454	97.12	14.03	96.28	91.61
Z106	39788536	38681026	97.22	14.67	95.92	91.36
Z107	41177622	39964390	97.05	15.42	96.28	92.43
Z108	34397848	33486516	97.35	12.82	95.72	89.81
Z109	38768518	37493184	96.71	14.65	96.1	91.69
Z110	41720224	40540976	97.17	15.72	96.69	92.97
Z111	38243518	37255603	97.42	14.13	95.91	91.26
Z112	38540314	37604667	97.57	14.42	95.88	91.41
Z113	44837064	43540973	97.11	16.8	96.22	92.79
Z114	40845934	39733210	97.28	15.37	96.33	92.63
Z115	40102950	39106274	97.51	14.77	96.96	92.69
Z116	35421320	34114157	96.31	13.41	95.94	90.95
Z117	39890576	38438681	96.36	14.63	96.16	91.95
Z118	38196192	37196615	97.38	14.18	96.37	91.96
Z119	39834774	38555088	96.79	14.88	96.18	92.49
Z120	40740930	38763798	95.15	15.07	96.08	92.16
Z121	40014024	37726008	94.28	14.24	95.92	91.48
Z122	41134940	39809609	96.78	15.3	96.04	92.16
Z124	38777916	37461533	96.61	14.52	96.64	92.57
Z125	38623468	37571462	97.28	14.38	96.04	91.47
Z126	36124822	34923562	96.67	13.85	96.33	91.59
Z127	38571142	36949416	95.8	14.5	96.06	92.03
Z128	39467966	38283870	97	14.56	96.16	92.04
Z130	40867862	39071136	95.6	15.4	96.17	92.58
Z131	39015714	37716767	96.67	14.93	96.13	92.42
Z132	47039054	45200273	96.09	17.72	96.32	93.07
Z133	40976842	39836652	97.22	15.18	96.32	92.45
Z134	41830414	40490989	96.8	15.47	95.9	91.98
Z135	41561476	40198341	96.72	15.9	96.12	92.29
Z136	36162436	34804162	96.24	13.31	96.19	91.01
Z137	41546302	40104251	96.53	15.73	96.78	93.29
Z138	40662874	38872109	95.6	15.28	96.43	92.71
Z139	42393774	40711171	96.03	15.32	96.58	92.55
Z140	29831248	28672919	96.12	11.25	95.61	87.94
Z141	42279288	40885301	96.7	15.6	96.06	92.15
Z142	39952692	38705601	96.88	14.73	96.1	91.6
Z143	41048486	39794056	96.94	15.69	96.08	92.36
Z144	43782084	42348487	96.73	16.16	96.41	92.82
Z145	52330588	50635248	96.76	19.29	96.59	93.84
Z146	43216410	41719732	96.54	16.46	96.31	92.7
Z147	39308286	37803571	96.17	14.68	96.24	92.32
Z148	46273770	45073158	97.41	17.78	96.49	93.62
Z149	44715416	43317543	96.87	16.88	96.57	93.34
Z150	44061800	42704325	96.92	16.18	96.3	92.95
Z151	45605346	44452587	97.47	17.51	96.99	94.19
Z152	36583934	35380348	96.71	14.03	96	91.53
Z153	36567882	35706471	97.64	13.67	96.97	92.4
Z154	35116454	34136701	97.21	13.6	96.49	91.74
Z155	32522978	31448089	96.69	12.58	96.11	90.29
Z156	41381898	40361705	97.53	15.92	97.47	94.41
Z157	40759038	39820738	97.7	15.23	97.28	93.64
Z158	36195976	35336599	97.63	13.62	97.04	92.65
Z159	38347294	37105545	96.76	14.31	96.74	92.6
Z160	43667192	42439396	97.19	16.15	96.53	92.89
Z161	35395974	34372666	97.11	13.55	95.84	90.17
Z162	38962616	37898147	97.27	14.67	96.01	91.85
Z163	50561810	49096772	97.1	19.05	96.61	93.82
Z164	37266734	36061246	96.77	14.35	96.18	91.8
Z165	41474048	40497346	97.65	15.97	97.33	94.19
Z166	43151848	41942100	97.2	16.42	96.29	92.74
Z167	45451530	44117158	97.06	17.47	96.27	93.21
Z168	38102808	37073965	97.3	14.22	97	92.67
Z169	41332156	40188224	97.23	15.35	96.88	93.55
Z170	37915022	36883265	97.28	14.26	96.22	91.51
Z171	39874676	38857170	97.45	15.19	95.9	91.86
Z172	38770820	37721115	97.29	14.56	96.31	91.97
Z173	35339456	34353744	97.21	13.15	96.6	91.3
Z174	37062056	36080306	97.35	13.9	96.79	92.7
Z175	35706742	34551540	96.76	13.21	96.57	91.24
Z176	34978530	33918404	96.97	13.18	95.85	90.47
Z177	41288070	40222176	97.42	15.86	96.86	93.3
Z178	40679484	39535510	97.19	15.4	96.82	93.11
Z179	42816588	41525650	96.98	16.08	96.08	92.26
Z180	38198244	37202674	97.39	14.56	96.46	91.89
Z181	43004356	41881723	97.39	15.98	96.16	92.81
Z182	35493986	34526647	97.27	13.31	96.45	91.59
Z183	37506182	35400909	94.39	13.7	95.87	90.94
Z184	42372396	40769974	96.22	15.89	96.53	92.94
Z185	36208482	35145552	97.06	13.64	96.31	91.65
Z186	34606838	32664348	94.39	12.71	96.39	90.92
Z187	36679174	35581770	97.01	14.01	96.16	91.73
Z188	34772960	33586915	96.59	12.99	95.84	90.63
Z189	37803806	36639596	96.92	14.23	95.9	91.11
Z190	40272728	39082729	97.05	15.33	96.48	92.8
Z191	33919716	33052270	97.44	12.9	96.45	91.27
Z192	33698872	32420907	96.21	12.51	95.84	89.53
Z193	28648324	27903697	97.4	10.98	95.96	87.84
Z194	40541688	39034824	96.28	15.25	96.27	92.29
Z195	43964392	42502235	96.67	16.6	96.76	93.56
Z196	45556674	43783577	96.11	16.95	96.34	93.02
Z197	42406762	41122817	96.97	16.11	96.91	93.58
Z198	43290824	41924752	96.84	16.37	96.58	92.76
Z199	45751888	44455575	97.17	17.39	96.07	92.86
Z200	33604328	32503289	96.72	12.46	96.58	91.03
Z201	34653700	33249823	95.95	13.44	95.99	90.82
Z202	31381580	30313051	96.6	11.97	97.04	90.91
Z203	43431138	42276891	97.34	16.24	96.46	93.05
Z204	42852386	41538859	96.93	16.14	96.91	93.62
Z205	48239150	46916462	97.26	17.82	97.22	94.39
Z206	41816418	40615627	97.13	15.89	96.04	92.18
Z207	45931872	44661855	97.23	17.08	96.43	93.08
Z208	38702256	37490830	96.87	14.54	96.01	91.49
Z209	42930094	41783518	97.33	16.43	96.14	92.84
Z210	42856452	41729231	97.37	16.4	96.34	92.98
Z211	47995714	46791308	97.49	17.85	96.98	94.2
Z212	40971440	39658146	96.79	15.42	96.41	92.57
Z213	43499938	42147708	96.89	16.53	96.47	93.08
Z214	39684796	38553767	97.15	15.13	96.33	92.34
Z215	45852852	44286387	96.58	17.03	96.74	93.55
Z217	41235346	40139646	97.34	15.82	96.04	92.39
Z218	48632782	47246614	97.15	18.17	96.56	93.57
Z219	50405700	48894126	97	18.59	96.76	93.97
Z220	42864694	41517915	96.86	16.04	96.35	92.53
Z221	41815194	40573689	97.03	15.72	96.49	92.92
Z222	40702048	39605828	97.31	15.29	96.26	92.33
Z223	47084506	45715336	97.09	17.91	96.44	93.52
Z224	41644206	40466572	97.17	15.65	96.45	92.74
Z225	38517164	37125843	96.39	14.47	96.21	91.85
Z226	37857016	36384605	96.11	14.09	96.08	91.16
Z227	39472882	38304565	97.04	14.97	96.33	92.27
Z228	38059548	37032307	97.3	14.53	96.32	92.1
Z229	39465546	37887026	96	14.8	96.35	92.2
Z230	41450064	40185002	96.95	15.76	96.49	92.91
Z231	41461634	39596105	95.5	15.34	96.6	92.64
Z232	44255246	42858744	96.84	16.4	96.5	92.91
Z233	41294274	38880169	94.15	14.91	95.91	91.34
Z234	43076058	41281021	95.83	16.12	96.39	92.76
Z235	39060932	37917722	97.07	14.86	96.13	92
Z236	46219542	43936091	95.06	16.88	96.58	93.29
Z237	44658044	42716624	95.65	16.38	96.33	92.84
Z238	40154574	39106797	97.39	15.28	96.09	92.28
Z239	46011536	44783766	97.33	17.17	96.23	93.11
Z240	40838180	39534908	96.81	15.31	96.11	92.34
Z241	40991646	39855416	97.23	15.24	96.45	92.4
Z242	43544274	42276659	97.09	16.43	96.25	92.89
Z243	37857604	36888470	97.44	14.29	96.21	91.75
Z244	40649580	39377513	96.87	15.46	96.22	92.46
Z245	42179216	40683096	96.45	15.71	96.07	92.32
Z246	39946348	38425676	96.19	14.83	96.47	92.56
Z247	40462222	38249794	94.53	14.77	96.12	92.03
Z248	37465044	36281417	96.84	13.96	97.13	92.13
Z249	38018408	36308332	95.5	14.42	96.17	91.43
Z250	37902958	35280583	93.08	13.98	96.14	90.97
Z251	39134584	37584960	96.04	14.59	96.43	92.49
Z252	42985692	41783929	97.2	16.21	96.33	92.74
Z253	44622068	43144533	96.69	16.68	96.69	93.37
Z254	42832506	41450974	96.77	15.76	95.89	92.05
Z255	46294936	44561762	96.26	17.29	96.07	92.6
Z256	34835520	33821209	97.09	13.17	96.21	91.25
Z257	39718854	38572160	97.11	15.12	95.88	91.87
Z258	39953720	38576745	96.55	15.21	95.74	91.76
Z259	43178084	41964072	97.19	16.24	96.22	92.58
Z260	39205362	38157415	97.33	14.92	96.46	92.62
Z261	44364320	42936856	96.78	16.53	96.08	92.7
Z262	42524160	40958219	96.32	16.13	96.33	92.81
Z263	41846872	40754814	97.39	15.94	96.65	93.15
Z264	39504272	38549309	97.58	15.1	96.45	92.67
Z265	41416292	40124646	96.88	15.58	96.2	92.39
Z266	42597370	41308516	96.97	16.15	96.67	93.34
Z267	37925246	36845564	97.15	14.45	96.15	91.87
Z268	37693950	36456775	96.72	14.23	96.47	92.11
Z269	39977906	37806494	94.57	14.47	96.16	92.04
Z270	41781136	39891592	95.48	15.57	96.5	92.79
Z271	37159848	36056148	97.03	14.15	95.64	91.17
Z272	39921168	38797951	97.19	14.82	96.15	92.07
Z273	40666820	39519552	97.18	15.4	96.06	92.1
Z274	37677472	36548702	97	14.19	95.96	91.41
Z275	46837366	45562784	97.28	17.45	96.05	92.91
Z276	40317508	39207769	97.25	15.39	96.13	92.23
Z277	39621326	38536059	97.26	15.08	96.26	92.45
Z278	42909688	41639238	97.04	16.19	96.71	93.48
Z279	31800164	30736599	96.66	12.4	95.89	90.06
Z280	41353676	40027063	96.79	15.37	96.36	92.45
Z281	41527608	40214247	96.84	15.47	96.06	92.23
Z282	37052076	35907790	96.91	14.42	96.13	91.92
Z283	39571618	38231689	96.61	15.23	95.83	91.67
Z284	42131042	40739459	96.7	15.74	95.62	91.49
Z285	32422894	31254829	96.4	12.61	95.79	89.62
Z286	35785022	34492866	96.39	13.85	96.24	91.4
Z287	42277956	40965554	96.9	15.75	96.01	92.21
Z289	42367896	40580088	95.78	16.17	96.37	92.61
Z290	37591188	36373392	96.76	14.55	96.54	92.53
Z291	32991270	32003163	97	12.86	96.4	91.29
Z292	31641692	30620062	96.77	12.3	95.8	89.65
Z293	34202172	33117721	96.83	13.36	95.67	90.57
Z294	32321926	30605266	94.69	12.21	96.34	89.78
Z295	38359118	37271195	97.16	14.43	96.2	92.05
Z296	39173054	37820897	96.55	14.68	95.96	91.5
Z297	35493880	34423930	96.99	13.82	96.51	91.95
Z298	36609630	35469635	96.89	14.18	96.32	91.77
Z299	43528746	42246208	97.05	16.28	96.3	92.94
Z301	36320302	35354602	97.34	13.76	99.1	94.99
