# Supplementary material for: Comparative population genomics dissects the genetic basis of seven domestication traits in jujube
Source: Hortic Res. 2020 Jun 1;7:89. doi: 10.1038/s41438-020-0312-6 (PMC7261808; doi:10.1038/s41438-020-0312-6)
Supplement: Supplementary file 4 — Table S3 [file 41438_2020_312_MOESM4_ESM.xlsx]

## Sheet: sheet1
Type	Group	Accession number	Sum	Exonic	Intergenic	Intronic	Splicing	Upstream	Downstream	upstream/downstream
SNP	Total	350	10355825	548367	7265474	1335318	3126	589332	548387	65821
	wild	41	9579844	482487	6774664	1218752	2520	539615	501664	60142
	semi-wild	23	8687811	429559	6163083	1098093	2213	487206	453200	54457
	cultivated	286	9299150	457491	6618455	1161179	2636	520360	481570	57459
Indel	Total	350	940385	13302	576733	161653	414	96898	80262	11123
	wild	41	906013	11636	557675	154973	396	93525	77082	10726
	semi-wild	23	857662	10473	528483	146164	378	89032	72904	10228
	cultivated	286	892191	11813	550266	151238	386	92406	75550	10532
Type	Group	Nonsynonymous	Synonymous	Nonsyn/syn
SNP	Total	313562	225394	1.39117
	wild	271579	203347	1.33554
	semi-wild	239654	183408	1.30667
	cultivated	258971	190801	1.35728
Type	Group	Frame shift	Non frame shift	Frame shift/Non frame shift
Indel	Total	8385	4627	1.81219
	wild	7365	4011	1.8362
	semi-wild	6627	3610	1.83573
	cultivated	7289	4267	1.70823
