# Supplementary material for: Comparative population genomics dissects the genetic basis of seven domestication traits in jujube
Source: Hortic Res. 2020 Jun 1;7:89. doi: 10.1038/s41438-020-0312-6 (PMC7261808; doi:10.1038/s41438-020-0312-6)
Supplement: Supplementary file 5 — Table S4 [file 41438_2020_312_MOESM5_ESM.xlsx]

## Sheet: Sheet1
Accession	Genomic DNA location	PCR results	Resequencing results
S1	Chr.1 : 29067549	GG	GG
S2	Chr.1 : 29067549	GA	GA
S3	Chr.1 : 29067549	GA	GA
S4	Chr.1 : 29067549	GG	GG
S5	Chr.1 : 29067549	GA	GG
S7	Chr.1 : 29067549	GG	GG
S8	Chr.1 : 29067549	GA	GA
S9	Chr.1 : 29067549	GG	GG
S10	Chr.1 : 29067549	GG	GG
S11	Chr.1 : 29067549	GA	GA
S12	Chr.1 : 29067549	GG	GG
S13	Chr.1 : 29067549	GG	GG
S14	Chr.1 : 29067549	GG	GG
S15	Chr.1 : 29067549	GA	GA
S17	Chr.1 : 29067549	GG	GG
S18	Chr.1 : 29067549	GG	GG
S19	Chr.1 : 29067549	GG	GG
S20	Chr.1 : 29067549	GG	GG
S21	Chr.1 : 29067549	GG	GG
S22	Chr.1 : 29067549	GG	GG
S23	Chr.1 : 29067549	GG	GG
S24	Chr.1 : 29067549	GG	GG
S25	Chr.1 : 29067549	GG	GG
S26	Chr.1 : 29067549	GG	GG
S27	Chr.1 : 29067549	GG	GG
S29	Chr.1 : 29067549	GG	GG
S30	Chr.1 : 29067549	GG	GG
S31	Chr.1 : 29067549	GG	GG
S32	Chr.1 : 29067549	GG	GG
S33	Chr.1 : 29067549	GG	GG
S34	Chr.1 : 29067549	GA	GA
S35	Chr.1 : 29067549	GG	GG
S38	Chr.1 : 29067549	GG	GG
S39	Chr.1 : 29067549	GG	GG
S40	Chr.1 : 29067549	GG	GG
S41	Chr.1 : 29067549	GG	GG
S42	Chr.1 : 29067549	GG	GG
S43	Chr.1 : 29067549	GA	GA
S44	Chr.1 : 29067549	GG	GG
S45	Chr.1 : 29067549	GG	GG
S46	Chr.1 : 29067549	GG	GG
S47	Chr.1 : 29067549	GG	GG
S48	Chr.1 : 29067549	GA	GA
S49	Chr.1 : 29067549	GG	GG
S50	Chr.1 : 29067549	GA	GA
S51	Chr.1 : 29067549	GG	GG
S52	Chr.1 : 29067549	GA	GA
S53	Chr.1 : 29067549	GA	GA
S54	Chr.1 : 29067549	GG	GG
S55	Chr.1 : 29067549	GG	GG
S56	Chr.1 : 29067549	GG	GG
S57	Chr.1 : 29067549	GA	GG
S1	Chr.1: 29067487	AA	AA
S2	Chr.1: 29067487	AG	AG
S3	Chr.1: 29067487	AG	AG
S4	Chr.1: 29067487	AA	AA
S5	Chr.1: 29067487	AG	AA
S7	Chr.1: 29067487	AA	AA
S8	Chr.1: 29067487	AG	AG
S9	Chr.1: 29067487	AA	AA
S10	Chr.1: 29067487	AA	AA
S11	Chr.1: 29067487	AG	AG
S12	Chr.1: 29067487	AA	AA
S13	Chr.1: 29067487	AA	AA
S14	Chr.1: 29067487	AA	AA
S15	Chr.1: 29067487	AG	AG
S17	Chr.1: 29067487	AA	AA
S18	Chr.1: 29067487	AA	AA
S19	Chr.1: 29067487	AA	AA
S20	Chr.1: 29067487	AA	AA
S21	Chr.1: 29067487	AA	AA
S22	Chr.1: 29067487	AA	AA
S23	Chr.1: 29067487	AA	AA
S24	Chr.1: 29067487	AA	AA
S25	Chr.1: 29067487	AA	AA
S26	Chr.1: 29067487	AA	AA
S27	Chr.1: 29067487	AA	AA
S29	Chr.1: 29067487	AA	AA
S30	Chr.1: 29067487	AA	AA
S31	Chr.1: 29067487	AA	AA
S32	Chr.1: 29067487	AA	AA
S33	Chr.1: 29067487	AA	AA
S34	Chr.1: 29067487	AG	AG
S35	Chr.1: 29067487	AA	AA
S36	Chr.1: 29067487	AA	AA
S37	Chr.1: 29067487	AG	AG
S38	Chr.1: 29067487	AA	AA
S39	Chr.1: 29067487	AA	AA
S40	Chr.1: 29067487	AA	AA
S41	Chr.1: 29067487	AA	AA
S42	Chr.1: 29067487	AA	AA
S43	Chr.1: 29067487	AG	AG
S44	Chr.1: 29067487	AA	AA
S45	Chr.1: 29067487	AA	AA
S46	Chr.1: 29067487	AA	AA
S47	Chr.1: 29067487	AA	AA
S48	Chr.1: 29067487	AG	AG
S49	Chr.1: 29067487	AA	AA
S50	Chr.1: 29067487	AG	AG
S51	Chr.1: 29067487	AA	AA
S52	Chr.1: 29067487	AG	AG
S53	Chr.1: 29067487	AG	AG
S54	Chr.1: 29067487	AA	AA
S55	Chr.1: 29067487	AA	AA
S56	Chr.1: 29067487	AA	AA
S57	Chr.1: 29067487	AG	AA
S1	Chr.1: 29067416	CC	CC
S2	Chr.1: 29067416	CG	CG
S4	Chr.1: 29067416	CC	CC
S5	Chr.1: 29067416	CG	CC
S6	Chr.1: 29067416	CC	CC
S7	Chr.1: 29067416	CC	CC
S8	Chr.1: 29067416	CG	CG
S9	Chr.1: 29067416	CC	CC
S10	Chr.1: 29067416	CC	CC
S11	Chr.1: 29067416	CG	CG
S12	Chr.1: 29067416	CC	CC
S13	Chr.1: 29067416	CC	CC
S14	Chr.1: 29067416	CC	CC
S15	Chr.1: 29067416	CG	CG
S17	Chr.1: 29067416	CC	CC
S18	Chr.1: 29067416	CC	CC
S19	Chr.1: 29067416	CC	CC
S20	Chr.1: 29067416	CC	CC
S21	Chr.1: 29067416	CC	CC
S22	Chr.1: 29067416	CC	CC
S23	Chr.1: 29067416	CC	CC
S24	Chr.1: 29067416	CC	CC
S25	Chr.1: 29067416	CC	CC
S26	Chr.1: 29067416	CC	CC
S27	Chr.1: 29067416	CC	CC
S29	Chr.1: 29067416	CC	CC
S30	Chr.1: 29067416	CC	CC
S31	Chr.1: 29067416	CC	CC
S32	Chr.1: 29067416	CC	CC
S33	Chr.1: 29067416	CC	CC
S35	Chr.1: 29067416	CC	CC
S36	Chr.1: 29067416	CC	CC
S38	Chr.1: 29067416	CC	CC
S39	Chr.1: 29067416	CC	CC
S40	Chr.1: 29067416	CC	CC
S41	Chr.1: 29067416	CC	CC
S42	Chr.1: 29067416	CC	CC
S43	Chr.1: 29067416	CG	CG
S44	Chr.1: 29067416	CC	CC
S45	Chr.1: 29067416	CC	CC
S46	Chr.1: 29067416	CC	CC
S47	Chr.1: 29067416	CC	CC
S48	Chr.1: 29067416	CG	CG
S49	Chr.1: 29067416	CC	CC
S51	Chr.1: 29067416	CC	CC
S52	Chr.1: 29067416	CG	CG
S53	Chr.1: 29067416	CG	CG
S54	Chr.1: 29067416	CC	CC
S55	Chr.1: 29067416	CC	CC
S56	Chr.1: 29067416	CC	CC
S57	Chr.1: 29067416	CG	CC
