# Supplementary material for: Comparative population genomics dissects the genetic basis of seven domestication traits in jujube
Source: Hortic Res. 2020 Jun 1;7:89. doi: 10.1038/s41438-020-0312-6 (PMC7261808; doi:10.1038/s41438-020-0312-6)
Supplement: Supplementary file 6 — Table S5 [file 41438_2020_312_MOESM6_ESM.xlsx]

## Sheet: π ratio
Chr	Start	End	π ratio
Chr01	190001	305000	2.15
Chr01	315001	385000	1.82
Chr01	395001	570000	2.8
Chr01	1455001	1575000	2.09
Chr01	1600001	1650000	1.47
Chr01	1715001	1830000	1.69
Chr01	1885001	1960000	1.46
Chr01	3785001	3880000	1.96
Chr01	5030001	5105000	1.74
Chr01	6285001	6385000	1.79
Chr01	6560001	6610000	1.45
Chr01	7585001	7640000	1.55
Chr01	10785001	10845000	1.57
Chr01	12030001	12115000	1.48
Chr01	13490001	13830000	2.57
Chr01	14580001	14985000	2.52
Chr01	15645001	15805000	1.81
Chr01	15815001	15985000	1.68
Chr01	16000001	16095000	1.72
Chr01	16235001	16500000	1.82
Chr01	16580001	16635000	1.45
Chr01	16715001	16865000	1.7
Chr01	16875001	16970000	1.9
Chr01	17025001	17180000	1.97
Chr01	17290001	17345000	2.47
Chr01	17630001	17805000	1.91
Chr01	17850001	17945000	2.09
Chr01	18040001	18095000	1.51
Chr01	18520001	18795000	2.13
Chr01	19015001	19260000	2.14
Chr01	19470001	19550000	1.61
Chr01	19650001	19700000	1.47
Chr01	19810001	20040000	1.68
Chr01	20290001	20435000	1.87
Chr01	20915001	21020000	2.93
Chr01	22220001	22320000	1.79
Chr01	22500001	22745000	1.87
Chr01	24325001	24380000	1.48
Chr01	25910001	26005000	1.76
Chr01	26675001	26765000	1.63
Chr01	27925001	28030000	1.75
Chr01	29795001	29860000	1.47
Chr01	31205001	31280000	1.6
Chr01	32715001	32765000	1.45
Chr01	32785001	32840000	1.49
Chr01	32910001	32965000	1.52
Chr02	1550001	1730000	2.61
Chr02	2980001	3030000	1.45
Chr02	3340001	3405000	1.53
Chr02	3665001	3905000	1.9
Chr02	4045001	4095000	1.48
Chr02	4180001	4275000	1.48
Chr02	6425001	6485000	1.73
Chr02	7190001	7275000	1.61
Chr02	7720001	7820000	2.45
Chr02	8880001	8980000	1.51
Chr02	8990001	9065000	1.55
Chr02	10255001	10500000	2.23
Chr02	10835001	10895000	1.49
Chr02	12675001	12725000	1.44
Chr02	19055001	19110000	1.52
Chr02	19850001	19915000	1.57
Chr02	20375001	20425000	1.45
Chr02	20435001	20500000	1.7
Chr02	21695001	21835000	2.04
Chr02	22470001	22535000	1.51
Chr03	325001	380000	1.75
Chr03	1895001	1955000	1.57
Chr03	5885001	5935000	1.5
Chr03	9300001	9355000	1.51
Chr03	9990001	10055000	1.94
Chr03	10500001	10580000	1.55
Chr03	11355001	11500000	1.76
Chr03	13990001	14045000	1.52
Chr03	14330001	14405000	1.52
Chr03	15395001	15485000	1.5
Chr03	15495001	15605000	2.22
Chr03	15640001	15860000	1.73
Chr03	16640001	16715000	1.67
Chr03	18240001	18325000	1.53
Chr03	18865001	18955000	1.97
Chr03	20355001	20525000	4.75
Chr03	20620001	20670000	1.45
Chr03	20880001	20955000	1.59
Chr03	20995001	21045000	1.57
Chr03	21085001	21255000	4.05
Chr03	21270001	21615000	3.08
Chr03	22565001	22615000	1.49
Chr04	1225001	1285000	1.56
Chr04	1635001	1690000	1.58
Chr04	5190001	5285000	1.66
Chr04	5290001	5340000	1.56
Chr04	5950001	6115000	2.57
Chr04	6165001	6220000	1.44
Chr04	8215001	8270000	1.48
Chr04	8395001	8450000	1.46
Chr04	9465001	9515000	1.48
Chr04	9910001	9975000	1.68
Chr04	10670001	10725000	1.5
Chr04	12230001	12305000	1.68
Chr04	12770001	12820000	1.46
Chr04	13655001	13750000	2.21
Chr04	13755001	13830000	1.98
Chr04	13925001	13995000	1.55
Chr04	14165001	14275000	2.65
Chr04	14360001	14430000	1.72
Chr04	17080001	17130000	1.44
Chr04	17480001	17530000	1.56
Chr04	17690001	17840000	2.15
Chr04	19280001	19330000	1.47
Chr04	20240001	20350000	2.8
Chr04	20425001	20500000	2.07
Chr04	21035001	21100000	1.78
Chr04	21220001	21605000	3.38
Chr04	21710001	21875000	3.23
Chr04	21905001	21970000	1.47
Chr04	22010001	22070000	1.53
Chr04	22175001	22320000	2.44
Chr04	22400001	22520000	1.74
Chr04	22695001	23055000	3.14
Chr04	23725001	23810000	1.6
Chr04	23950001	24045000	2.8
Chr04	24265001	24330000	1.55
Chr04	24600001	24660000	1.57
Chr04	24705001	24800000	2.31
Chr04	24825001	24920000	1.66
Chr04	24960001	25045000	1.48
Chr04	25045001	25120000	1.8
Chr04	25590001	25715000	1.95
Chr05	4815001	4870000	1.6
Chr05	6785001	6850000	1.67
Chr05	7000001	7050000	1.45
Chr05	13005001	13130000	1.63
Chr05	13495001	13580000	1.52
Chr05	17610001	17705000	1.7
Chr05	19560001	19610000	1.44
Chr05	20490001	20570000	1.78
Chr05	21050001	21130000	1.51
Chr06	2220001	2320000	2.82
Chr06	3340001	3435000	1.58
Chr06	9615001	9675000	1.49
Chr06	10545001	10600000	1.48
Chr06	12045001	12130000	1.76
Chr06	14065001	14120000	1.56
Chr06	14735001	14800000	1.47
Chr06	15395001	15465000	1.47
Chr06	15500001	15560000	1.69
Chr06	15865001	15975000	1.63
Chr06	16735001	16810000	1.87
Chr06	17365001	17435000	1.63
Chr06	17705001	17835000	1.59
Chr06	18015001	18065000	1.45
Chr06	18150001	18225000	2.02
Chr06	18320001	18390000	1.65
Chr06	18405001	18455000	1.53
Chr06	18565001	18795000	1.72
Chr06	18830001	18960000	1.93
Chr06	19275001	19385000	1.7
Chr06	19415001	19515000	1.72
Chr06	20805001	20920000	1.67
Chr06	21990001	22040000	1.47
Chr06	22580001	22630000	1.47
Chr07	6120001	6170000	1.45
Chr07	6955001	7050000	1.55
Chr07	7280001	7405000	1.57
Chr07	7420001	7520000	2.04
Chr07	15775001	15870000	1.61
Chr07	17515001	17570000	1.45
Chr07	17945001	17995000	1.45
Chr07	18180001	18230000	1.44
Chr07	18580001	18645000	1.64
Chr07	18820001	18960000	1.6
Chr07	19530001	19600000	1.57
Chr07	19720001	19800000	1.53
Chr07	20620001	20725000	2.31
Chr07	20745001	20840000	2.09
Chr07	23130001	23225000	11.52
Chr08	350001	460000	1.89
Chr08	620001	710000	1.7
Chr08	780001	830000	1.48
Chr08	1115001	1170000	1.47
Chr08	1325001	1380000	1.46
Chr08	1605001	1660000	1.52
Chr08	1765001	1830000	1.5
Chr08	1960001	2060000	2.01
Chr08	2140001	2260000	2.54
Chr08	3450001	3500000	1.57
Chr08	3795001	3880000	1.74
Chr08	4540001	4610000	1.6
Chr08	5560001	5620000	1.46
Chr08	10290001	10350000	1.53
Chr08	11490001	11620000	1.94
Chr08	12835001	12935000	1.88
Chr08	13265001	13365000	1.57
Chr08	16575001	16740000	2.6
Chr08	18165001	18265000	1.73
Chr08	18765001	18815000	1.51
Chr08	20650001	20700000	1.49
Chr08	20790001	20870000	1.81
Chr08	21015001	21065000	1.46
Chr09	975001	1040000	1.51
Chr09	1940001	1990000	1.45
Chr09	4515001	4610000	1.65
Chr09	4735001	4805000	1.51
Chr09	5225001	5330000	1.89
Chr09	5345001	5490000	2.34
Chr09	5635001	5700000	1.65
Chr09	5750001	5845000	2.1
Chr09	6065001	6595000	5.01
Chr09	6620001	6840000	4.49
Chr09	7130001	7195000	1.46
Chr09	7415001	7485000	1.72
Chr09	7515001	7585000	1.61
Chr09	7790001	7890000	1.72
Chr09	14905001	14960000	1.56
Chr09	18155001	18255000	1.68
Chr09	18870001	18940000	1.6
Chr09	20210001	20275000	1.67
Chr09	20335001	20425000	1.71
Chr09	20975001	21025000	1.89
Chr10	215001	265000	1.49
Chr10	310001	360000	1.48
Chr10	740001	815000	1.49
Chr10	920001	1100000	3.16
Chr10	3400001	3465000	1.53
Chr10	4860001	5000000	1.74
Chr10	5000001	5085000	2.19
Chr10	5355001	5440000	1.93
Chr10	5560001	5615000	1.52
Chr10	5765001	5815000	1.47
Chr10	5960001	6155000	2.68
Chr10	6160001	6285000	2.19
Chr10	7420001	7545000	3.28
Chr10	12975001	13035000	1.51
Chr10	13470001	13535000	1.54
Chr10	14120001	14205000	1.62
Chr10	15495001	15555000	1.56
Chr10	16850001	16945000	1.95
Chr10	18880001	19005000	1.87
Chr10	21025001	21115000	1.73
Chr11	55001	145000	1.7
Chr11	275001	375000	2
Chr11	2480001	2530000	1.56
Chr11	2560001	2625000	1.55
Chr11	3110001	3205000	2.17
Chr11	6170001	6380000	2.14
Chr11	6740001	6790000	1.46
Chr11	7835001	7910000	1.6
Chr11	9655001	9810000	2.88
Chr11	10625001	10775000	6.44
Chr11	10855001	10905000	1.45
Chr11	10940001	11025000	1.85
Chr11	11090001	11415000	3.83
Chr11	11610001	11700000	1.72
Chr11	11705001	11850000	1.82
Chr11	11865001	11965000	1.9
Chr11	13365001	13460000	1.61
Chr11	14585001	14665000	1.76
Chr11	14765001	14815000	1.46
Chr11	15335001	15390000	1.51
Chr11	16905001	16985000	1.89
Chr11	17935001	17995000	1.49
Chr11	18040001	18100000	1.56
Chr11	18755001	18960000	2.37
Chr11	20240001	20360000	2
Chr11	20405001	20655000	2.49
Chr11	21655001	21705000	1.46
Chr12	660001	715000	1.53
Chr12	1245001	1320000	1.6
Chr12	1800001	1865000	1.58
Chr12	1900001	2005000	2.01
Chr12	2020001	2075000	1.6
Chr12	2235001	2350000	1.91
Chr12	2415001	2475000	1.54
Chr12	2670001	2720000	1.47
Chr12	8215001	8265000	1.47
Chr12	9770001	9835000	1.75
Chr12	10895001	10975000	1.47
Chr12	12210001	12560000	2.18
Chr12	14300001	14420000	1.97
Chr12	14665001	14845000	2.23
Chr12	18505001	18585000	1.51
Chr12	18600001	18690000	1.92
Chr12	19440001	19495000	1.46

## Sheet: Fst
Chr	Start	End	FST score
Chr01	195001	270000	0.26
Chr01	375001	570000	0.42
Chr01	1480001	1570000	0.28
Chr01	1875001	1945000	0.31
Chr01	10935001	11005000	0.25
Chr01	13470001	13585000	0.26
Chr01	13605001	13820000	0.32
Chr01	14425001	14565000	0.41
Chr01	14610001	14680000	0.25
Chr01	14780001	14915000	0.27
Chr01	14920001	15005000	0.26
Chr01	15320001	15550000	0.34
Chr01	15735001	15905000	0.33
Chr01	15910001	15980000	0.29
Chr01	16010001	16095000	0.43
Chr01	16130001	16220000	0.32
Chr01	16305001	16500000	0.43
Chr01	16545001	16700000	0.34
Chr01	16705001	16885000	0.46
Chr01	16890001	17275000	0.38
Chr01	17385001	17450000	0.26
Chr01	17460001	17590000	0.35
Chr01	17645001	17945000	0.35
Chr01	17960001	18100000	0.33
Chr01	18105001	18575000	0.39
Chr01	18585001	18855000	0.43
Chr01	19240001	19575000	0.4
Chr01	19620001	19705000	0.37
Chr01	19880001	19930000	0.26
Chr01	20025001	20095000	0.31
Chr01	20160001	20265000	0.33
Chr01	20410001	20485000	0.26
Chr01	20915001	21030000	0.45
Chr01	22410001	22485000	0.27
Chr01	22595001	22755000	0.35
Chr01	24335001	24390000	0.25
Chr01	25825001	25900000	0.28
Chr01	25990001	26060000	0.27
Chr01	26430001	26480000	0.25
Chr01	27155001	27215000	0.26
Chr01	32900001	32970000	0.3
Chr01	35065001	35130000	0.26
Chr02	1560001	1715000	0.47
Chr02	2640001	2755000	0.3
Chr02	2795001	2975000	0.33
Chr02	2980001	3030000	0.26
Chr02	3075001	3480000	0.36
Chr02	3710001	3910000	0.36
Chr02	4445001	4495000	0.26
Chr02	4830001	4880000	0.25
Chr02	7165001	7220000	0.26
Chr02	7730001	7815000	0.36
Chr02	10040001	10115000	0.28
Chr02	10255001	10505000	0.42
Chr02	12090001	12170000	0.27
Chr02	12270001	12380000	0.29
Chr02	12385001	12495000	0.29
Chr02	16165001	16255000	0.31
Chr02	21770001	21825000	0.25
Chr02	22470001	22535000	0.28
Chr03	9990001	10050000	0.32
Chr03	11360001	11435000	0.27
Chr03	12020001	12100000	0.3
Chr03	12585001	12735000	0.32
Chr03	12785001	12840000	0.26
Chr03	14420001	14520000	0.38
Chr03	15135001	15285000	0.31
Chr03	15405001	15515000	0.28
Chr03	15555001	15620000	0.26
Chr03	15735001	15785000	0.26
Chr03	18645001	18695000	0.25
Chr03	18880001	18955000	0.32
Chr03	20360001	20535000	0.6
Chr03	20765001	20835000	0.28
Chr03	20900001	20955000	0.28
Chr03	20995001	21045000	0.25
Chr03	21090001	21245000	0.46
Chr03	21250001	21485000	0.34
Chr04	4890001	4995000	0.33
Chr04	5150001	5365000	0.42
Chr04	5960001	6105000	0.38
Chr04	9465001	9515000	0.26
Chr04	9910001	9965000	0.26
Chr04	12220001	12305000	0.33
Chr04	13420001	13555000	0.34
Chr04	13660001	13835000	0.4
Chr04	14175001	14275000	0.41
Chr04	17335001	17395000	0.28
Chr04	17455001	17560000	0.4
Chr04	17695001	17805000	0.36
Chr04	20230001	20585000	0.65
Chr04	21205001	21610000	0.72
Chr04	21700001	22070000	0.69
Chr04	22105001	22170000	0.27
Chr04	22175001	22225000	0.25
Chr04	22400001	22535000	0.27
Chr04	22685001	23070000	0.72
Chr04	23950001	24050000	0.44
Chr04	24595001	24670000	0.31
Chr04	24725001	24775000	0.25
Chr04	25610001	25685000	0.26
Chr05	13810001	13875000	0.26
Chr05	19465001	19540000	0.25
Chr05	19545001	19610000	0.25
Chr06	2210001	2335000	0.71
Chr06	14055001	14115000	0.26
Chr06	15390001	15465000	0.28
Chr06	15760001	15855000	0.3
Chr06	15890001	15945000	0.26
Chr06	16750001	16805000	0.28
Chr06	16995001	17115000	0.34
Chr06	17445001	17575000	0.35
Chr06	17700001	17750000	0.25
Chr06	17965001	18140000	0.35
Chr06	18690001	18785000	0.28
Chr06	18855001	18940000	0.27
Chr06	19090001	19140000	0.25
Chr07	6115001	6180000	0.29
Chr07	6405001	6490000	0.28
Chr07	6515001	6570000	0.28
Chr07	7330001	7390000	0.27
Chr07	7420001	7515000	0.31
Chr07	7710001	7780000	0.28
Chr07	7840001	7935000	0.47
Chr07	17085001	17160000	0.26
Chr07	18150001	18240000	0.28
Chr07	18520001	18605000	0.28
Chr07	18855001	18950000	0.28
Chr07	19900001	19995000	0.26
Chr07	20565001	20615000	0.25
Chr07	20640001	20705000	0.26
Chr07	20785001	20835000	0.25
Chr07	23145001	23225000	0.47
Chr08	320001	415000	0.35
Chr08	615001	705000	0.33
Chr08	755001	845000	0.39
Chr08	1950001	2065000	0.3
Chr08	2135001	2215000	0.29
Chr08	2305001	2395000	0.27
Chr08	3445001	3530000	0.31
Chr08	3610001	3675000	0.27
Chr08	11560001	11615000	0.26
Chr08	13080001	13135000	0.26
Chr08	16575001	16740000	0.5
Chr08	17165001	17285000	0.34
Chr08	18175001	18270000	0.31
Chr08	18350001	18425000	0.25
Chr08	18660001	18835000	0.36
Chr08	18880001	18990000	0.35
Chr08	18995001	19050000	0.31
Chr08	19190001	19260000	0.28
Chr08	19335001	19390000	0.25
Chr08	20450001	20505000	0.27
Chr08	20650001	20700000	0.25
Chr09	175001	245000	0.26
Chr09	4515001	4625000	0.41
Chr09	5265001	5555000	0.55
Chr09	5600001	5700000	0.3
Chr09	5720001	5850000	0.43
Chr09	6040001	6590000	0.6
Chr09	6615001	6840000	0.56
Chr09	7415001	7495000	0.32
Chr09	7655001	7710000	0.26
Chr09	7930001	8085000	0.3
Chr09	14905001	14955000	0.26
Chr09	18855001	18945000	0.33
Chr09	20935001	20995000	0.26
Chr10	915001	1105000	0.41
Chr10	4860001	4935000	0.3
Chr10	4940001	5080000	0.33
Chr10	5505001	5590000	0.29
Chr10	5970001	6140000	0.39
Chr10	6165001	6280000	0.35
Chr10	6440001	6590000	0.34
Chr10	7445001	7495000	0.25
Chr10	10665001	10750000	0.32
Chr10	14790001	14890000	0.3
Chr10	16255001	16305000	0.26
Chr10	16850001	16945000	0.42
Chr10	17560001	17645000	0.27
Chr10	18880001	19100000	0.32
Chr11	50001	170000	0.38
Chr11	6210001	6380000	0.52
Chr11	7580001	7730000	0.36
Chr11	7835001	7920000	0.31
Chr11	9665001	9765000	0.34
Chr11	10635001	10775000	0.6
Chr11	10820001	10910000	0.34
Chr11	10940001	11040000	0.4
Chr11	11070001	11425000	0.54
Chr11	14600001	14655000	0.27
Chr11	14785001	14840000	0.26
Chr11	15000001	15075000	0.35
Chr11	15300001	15405000	0.27
Chr11	15695001	15745000	0.25
Chr11	16890001	16985000	0.44
Chr11	17140001	17190000	0.25
Chr11	17355001	17435000	0.29
Chr11	18755001	18960000	0.42
Chr11	20260001	20550000	0.45
Chr11	20790001	20880000	0.33
Chr12	655001	725000	0.29
Chr12	1795001	1865000	0.3
Chr12	1865001	2115000	0.55
Chr12	2270001	2345000	0.31
Chr12	2410001	2500000	0.33
Chr12	2650001	2730000	0.27
Chr12	8820001	8895000	0.35
Chr12	9725001	9865000	0.5
Chr12	11440001	11525000	0.3
Chr12	12295001	12385000	0.27
Chr12	13810001	14100000	0.27
Chr12	16240001	16340000	0.29
Chr12	18615001	18685000	0.28
Chr12	19845001	19900000	0.26

## Sheet: XP-CLR
Chr	Start	End	XP-CLR score
Chr01	2110001	2205000	79.08
Chr01	6150001	6225000	73.78
Chr01	12005001	12245000	634.45
Chr01	13515001	13670000	97.36
Chr01	14370001	14465000	133.12
Chr01	16325001	16400000	63.06
Chr01	16650001	16700000	78.3
Chr01	18390001	18490000	90.07
Chr01	18585001	18700000	343.53
Chr01	18750001	18915000	429.85
Chr01	19470001	19655000	289.31
Chr01	20910001	21015000	218.43
Chr01	21480001	21570000	89.98
Chr01	21750001	21905000	169.41
Chr01	21990001	22085000	80.5
Chr01	22765001	22885000	197.94
Chr01	23515001	23615000	126.78
Chr01	23845001	23930000	102.54
Chr01	24100001	24185000	75.96
Chr01	24360001	24455000	126.96
Chr01	24780001	24925000	106.28
Chr01	25050001	25110000	72.67
Chr01	25170001	25315000	192.58
Chr01	25960001	26080000	185.77
Chr01	28015001	28105000	103.68
Chr01	28175001	28290000	389.43
Chr01	28845001	29010000	184.48
Chr01	29035001	29110000	63.33
Chr01	31370001	31460000	75.85
Chr01	32345001	32425000	69.32
Chr01	33610001	33685000	80.45
Chr01	36300001	36365000	63.18
Chr01	36970001	37045000	70.54
Chr01	37070001	37165000	68.4
Chr01	37505001	37555000	65.88
Chr02	1570001	1680000	204.66
Chr02	4105001	4170000	63.67
Chr02	6455001	6550000	120.88
Chr02	6890001	6985000	103.37
Chr02	9890001	10190000	432.55
Chr02	12045001	12095000	59.73
Chr02	12975001	13040000	61.22
Chr02	13570001	13655000	75.4
Chr02	14380001	14475000	74.07
Chr02	14615001	14715000	235.12
Chr02	14870001	15000000	132.44
Chr02	17320001	17375000	60.56
Chr02	19060001	19155000	139.78
Chr02	19585001	19670000	81.35
Chr02	23625001	23700000	68.43
Chr02	23910001	24045000	150.36
Chr03	1230001	1300000	70.78
Chr03	3130001	3230000	155.32
Chr03	3885001	3940000	61.92
Chr03	7760001	7850000	77.99
Chr03	9755001	9830000	74.61
Chr03	11200001	11275000	70.62
Chr03	12435001	12500000	65.27
Chr03	12580001	12695000	98.89
Chr03	12815001	12870000	72.5
Chr03	14735001	14795000	60.93
Chr03	14915001	15110000	212.37
Chr03	15130001	15245000	115.59
Chr03	15750001	15800000	60.95
Chr03	15825001	15920000	84.45
Chr03	16135001	16185000	62.55
Chr03	16190001	16285000	123.08
Chr03	17105001	17190000	95.34
Chr03	17925001	18040000	94.25
Chr03	19390001	19485000	121.12
Chr03	19725001	19820000	100.39
Chr03	19920001	20015000	97.64
Chr03	20720001	20815000	100.63
Chr03	22535001	22630000	81.88
Chr04	3015001	3080000	64.65
Chr04	4045001	4130000	75.11
Chr04	4365001	4455000	75.49
Chr04	4815001	4870000	65.51
Chr04	5530001	5630000	116.91
Chr04	7065001	7140000	64.91
Chr04	7540001	7600000	65.24
Chr04	8625001	8740000	86.81
Chr04	9695001	9815000	153.54
Chr04	11040001	11155000	177.17
Chr04	11245001	11325000	82.65
Chr04	14020001	14085000	66.67
Chr04	19910001	20000000	86.6
Chr04	20235001	20330000	110.48
Chr04	21205001	21585000	411.26
Chr04	21700001	21845000	348.82
Chr04	22685001	22775000	88.63
Chr04	22800001	23075000	538.37
Chr04	25680001	25890000	184.52
Chr05	2750001	2860000	103.51
Chr05	4120001	4180000	65.07
Chr05	4315001	4410000	197.2
Chr05	4915001	4995000	64.58
Chr05	5885001	5950000	72.93
Chr05	6085001	6180000	127.54
Chr05	6950001	7000000	60.68
Chr05	7115001	7200000	78.62
Chr05	7490001	7615000	147.53
Chr05	7815001	7905000	97.56
Chr05	8340001	8425000	73.89
Chr05	8440001	8720000	220.73
Chr05	8790001	8865000	65.79
Chr05	8915001	9015000	128.43
Chr05	9425001	9525000	109.82
Chr05	10525001	10615000	92.36
Chr05	10740001	10860000	170.79
Chr05	11090001	11180000	79.3
Chr05	11510001	11605000	95.36
Chr05	12175001	12255000	81.3
Chr05	12600001	12650000	64.21
Chr05	12725001	12805000	77.36
Chr05	12820001	12910000	76.85
Chr05	13760001	13855000	114.15
Chr05	14440001	14635000	104.12
Chr05	14660001	14760000	136.22
Chr05	14760001	14930000	306.84
Chr05	14960001	15075000	408.41
Chr05	15465001	15560000	73.96
Chr05	15805001	15865000	60.74
Chr05	17295001	17390000	96.67
Chr05	17645001	17745000	152.85
Chr05	17930001	17980000	63.78
Chr05	19535001	19605000	68.6
Chr05	19920001	20140000	153.25
Chr05	21170001	21240000	70.24
Chr05	22270001	22365000	83.16
Chr06	980001	1075000	125.02
Chr06	2210001	2345000	1161.1
Chr06	5360001	5430000	75.26
Chr06	6680001	6730000	62.52
Chr06	7160001	7305000	70.2
Chr06	8280001	8375000	106.77
Chr06	8995001	9105000	67.3
Chr06	10965001	11030000	67.15
Chr06	13110001	13160000	72.03
Chr06	14055001	14150000	112.09
Chr06	16840001	16920000	73.78
Chr06	17455001	17550000	105.1
Chr06	19070001	19150000	73.01
Chr06	20335001	20430000	115.73
Chr06	22005001	22235000	367.03
Chr07	1840001	1900000	61.7
Chr07	2215001	2275000	66.33
Chr07	2405001	2470000	84.98
Chr07	2605001	2700000	103.67
Chr07	2875001	2975000	120.09
Chr07	3045001	3145000	149.01
Chr07	3160001	3240000	91.35
Chr07	3325001	3440000	116.73
Chr07	3815001	3905000	74.29
Chr07	4100001	4245000	115.4
Chr07	4395001	4505000	98.58
Chr07	4530001	4615000	78.9
Chr07	5665001	5745000	70.46
Chr07	6325001	6420000	192.56
Chr07	6455001	6555000	171.48
Chr07	7045001	7155000	124.06
Chr07	7380001	7665000	214.18
Chr07	7685001	8150000	669.49
Chr07	8610001	8745000	116.63
Chr07	9465001	9630000	122.61
Chr07	10125001	10210000	60.57
Chr07	10275001	10370000	70.86
Chr07	10515001	10605000	108.08
Chr07	10785001	10870000	84.8
Chr07	12410001	12465000	74.08
Chr07	12505001	12590000	64.12
Chr07	12605001	12890000	228.06
Chr07	12900001	12965000	76.02
Chr07	13570001	13630000	73.87
Chr07	13900001	13995000	78.82
Chr07	15150001	15200000	61.07
Chr07	15245001	15340000	90.79
Chr07	15515001	15580000	66.2
Chr07	16060001	16145000	70.79
Chr07	18140001	18235000	94.57
Chr07	18515001	18605000	68.33
Chr07	19170001	19245000	76.35
Chr08	1235001	1325000	106.27
Chr08	5210001	5290000	82.21
Chr08	8955001	9015000	64.12
Chr08	12585001	12675000	68.67
Chr08	12750001	12840000	94.38
Chr08	13670001	13795000	196.93
Chr08	13870001	13955000	81.49
Chr08	14375001	14480000	342.39
Chr08	15075001	15150000	76.17
Chr08	15170001	15260000	97.45
Chr08	16205001	16300000	127.61
Chr08	16570001	16735000	519.42
Chr09	1	65000	85.98
Chr09	1330001	1425000	109.88
Chr09	1430001	1520000	103.21
Chr09	4250001	4460000	110.48
Chr09	4660001	4710000	60.15
Chr09	6040001	6155000	136.72
Chr09	6215001	6310000	100.7
Chr09	6740001	6810000	92.53
Chr09	8200001	8295000	82.27
Chr09	8430001	8485000	71.81
Chr09	9460001	9545000	84.8
Chr09	9575001	9670000	116.58
Chr09	10110001	10205000	115.46
Chr09	10730001	10845000	178.16
Chr09	11125001	11225000	148
Chr09	11510001	11620000	203.04
Chr09	11830001	11895000	65.49
Chr09	13180001	13240000	69.86
Chr09	13900001	14030000	252.34
Chr09	14180001	14240000	60.1
Chr09	14380001	14525000	142.28
Chr09	14705001	14790000	93.16
Chr09	16105001	16270000	894.46
Chr09	16965001	17050000	72.14
Chr09	17660001	17745000	73.48
Chr09	18855001	18950000	99.92
Chr09	19055001	19140000	88.94
Chr09	19705001	19785000	65.84
Chr10	735001	825000	79.74
Chr10	3920001	3970000	61.68
Chr10	5490001	5565000	93.8
Chr10	6460001	6555000	101.43
Chr10	10650001	10785000	93.9
Chr10	11685001	11780000	79.08
Chr10	14805001	14905000	191.22
Chr10	16275001	16465000	140.52
Chr10	17320001	17395000	66.34
Chr10	18115001	18250000	352.2
Chr10	18455001	18540000	66.05
Chr10	18720001	18810000	70.21
Chr10	18870001	18965000	74.29
Chr10	19005001	19065000	85.03
Chr10	19785001	19895000	203.9
Chr10	20165001	20270000	322.63
Chr10	21745001	21840000	81.81
Chr10	21845001	21895000	60.26
Chr11	3670001	3750000	61.25
Chr11	8390001	8445000	62.44
Chr11	8555001	8680000	155.3
Chr11	9025001	9090000	72.36
Chr11	10995001	11080000	85.67
Chr11	12135001	12185000	61.73
Chr11	12425001	12540000	186.51
Chr11	12740001	12805000	61.23
Chr11	13460001	13560000	126.41
Chr11	18205001	18255000	61.95
Chr11	18770001	18950000	206.78
Chr11	20245001	20340000	99.47
Chr12	1105001	1200000	97.27
Chr12	1870001	2020000	191.18
Chr12	2410001	2485000	64.77
Chr12	9025001	9075000	60.41
Chr12	9485001	9580000	146.69
Chr12	9725001	9820000	85.29
Chr12	11515001	11575000	63.7
Chr12	11595001	11780000	312.95
Chr12	14850001	14920000	74.42
Chr12	15165001	15215000	60.6
Chr12	15755001	15865000	94.65
Chr12	17520001	17610000	82.63
Chr12	17920001	18215000	270.39
Chr12	18215001	18310000	76.63
Chr12	20160001	20300000	133.81
