# Supplementary material for: Comparative population genomics dissects the genetic basis of seven domestication traits in jujube
Source: Hortic Res. 2020 Jun 1;7:89. doi: 10.1038/s41438-020-0312-6 (PMC7261808; doi:10.1038/s41438-020-0312-6)
Supplement: Supplementary file 7 — Table S6 [file 41438_2020_312_MOESM7_ESM.xlsx]

## Sheet: π ratio
Transcript ID	Chromosome	Start	End	π ratio	Description
Zj.jz005437016	Chr01	229561	230219	2.15	PREDICTED: protein BZR1 homolog 3-like
Zj.jz005437017	Chr01	231135	235181	2.15	PREDICTED: DNA-damage-repair/toleration protein DRT111, chloroplastic
Zj.jz005437021	Chr01	283533	286255	2.15	PREDICTED: cationic amino acid transporter 1-like
Zj.jz005437020	Chr01	275744	277543	2.15	PREDICTED: cationic amino acid transporter 1-like
Zj.jz005437014	Chr01	210804	219253	2.15	NA
Zj.jz005437022	Chr01	287418	295620	2.15	NA
Zj.jz005437015	Chr01	225985	228525	2.15	PREDICTED: kxDL motif-containing protein 1
Zj.jz005437018	Chr01	237975	252142	2.15	PREDICTED: serine/threonine-protein phosphatase 6 regulatory subunit 3 isoform X1
Zj.jz005437019	Chr01	256001	274995	2.15	PREDICTED: 187-kDa microtubule-associated protein AIR9
Zj.jz005437013	Chr01	188731	195122	2.15	PREDICTED: nuclear transcription factor Y subunit A-7-like isoform X1
Zj.jz005437025	Chr01	326954	330172	1.82	PREDICTED: beta-glucosidase 13-like
Zj.jz005437023	Chr01	303596	316363	1.82	NA
Zj.jz005437028	Chr01	349132	353257	1.82	PREDICTED: cysteine-rich receptor-like protein kinase 2
Zj.jz005437029	Chr01	354691	368195	1.82	NA
Zj.jz005437024	Chr01	317786	321895	1.82	PREDICTED: BTB/POZ domain-containing protein At1g30440-like
Zj.jz005437027	Chr01	340829	346861	1.82	PREDICTED: putative receptor-like protein kinase At4g00960
Zj.jz005437030	Chr01	378528	398892	1.82	PREDICTED: ABC transporter C family member 2-like
Zj.jz005437026	Chr01	334950	340031	1.82	PREDICTED: uncharacterized protein LOC107416204 isoform X1
Zj.jz005437038	Chr01	477103	479807	2.8	PREDICTED: F-box protein SKIP19
Zj.jz005437039	Chr01	483314	484462	2.8	PREDICTED: uncharacterized protein LOC107405889
Zj.jz005437040	Chr01	485072	491278	2.8	PREDICTED: protein BREAST CANCER SUSCEPTIBILITY 1 homolog
Zj.jz005437036	Chr01	456644	459098	2.8	PREDICTED: glucan endo-1,3-beta-glucosidase 13-like isoform X1
Zj.jz005437042	Chr01	512406	515306	2.8	PREDICTED: BAG family molecular chaperone regulator 3-like
Zj.jz005437032	Chr01	437677	438002	2.8	NA
Zj.jz005437041	Chr01	498568	500388	2.8	NA
Zj.jz005437035	Chr01	453806	454844	2.8	PREDICTED: photosystem I reaction center subunit psaK, chloroplastic
Zj.jz005437033	Chr01	438056	439353	2.8	NA
Zj.jz005437031	Chr01	408160	430980	2.8	PREDICTED: ABC transporter C family member 2-like
Zj.jz005437037	Chr01	469158	471351	2.8	PREDICTED: protein kinase PINOID
Zj.jz005437034	Chr01	440333	450194	2.8	PREDICTED: LOW QUALITY PROTEIN: DNA damage-binding protein 1a-like
Zj.jz021807005	Chr01	1484556	1488870	2.09	NA
Zj.jz021807002	Chr01	1445162	1456105	2.09	PREDICTED: beta-glucosidase 17-like
Zj.jz021807006	Chr01	1490686	1496257	2.09	NA
Zj.jz021807020	Chr01	1572572	1572880	2.09	NA
Zj.jz021807007	Chr01	1501887	1502261	2.09	NA
Zj.jz021807012	Chr01	1520469	1522081	2.09	PREDICTED: LOW QUALITY PROTEIN: thioredoxin-like protein Clot
Zj.jz021807018	Chr01	1550285	1553952	2.09	PREDICTED: uncharacterized protein LOC107410261
Zj.jz021807004	Chr01	1472341	1478104	2.09	PREDICTED: linoleate 13S-lipoxygenase 2-1, chloroplastic-like
Zj.jz021807017	Chr01	1543158	1546792	2.09	PREDICTED: protein N-terminal asparagine amidohydrolase
Zj.jz021807009	Chr01	1510665	1514825	2.09	PREDICTED: histone deacetylase 19
Zj.jz021807015	Chr01	1533256	1535616	2.09	PREDICTED: protein QUIRKY-like
Zj.jz021807014	Chr01	1530261	1532159	2.09	PREDICTED: 30S ribosomal protein 2, chloroplastic
Zj.jz021807021	Chr01	1573195	1574454	2.09	PREDICTED: uncharacterized protein LOC107410069
Zj.jz021807016	Chr01	1536457	1540290	2.09	PREDICTED: uncharacterized protein LOC107409634, partial
Zj.jz021807013	Chr01	1523489	1528566	2.09	PREDICTED: sister chromatid cohesion 1 protein 3
Zj.jz021807019	Chr01	1563130	1564614	2.09	PREDICTED: homeobox-leucine zipper protein HOX11-like
Zj.jz021807010	Chr01	1516599	1517251	2.09	NA
Zj.jz021807003	Chr01	1467783	1470953	2.09	PREDICTED: uncharacterized protein At1g04910
Zj.jz021807011	Chr01	1518255	1519852	2.09	PREDICTED: tetraketide alpha-pyrone reductase 1
Zj.jz021807008	Chr01	1507627	1508189	2.09	NA
Zj.jz021807026	Chr01	1618858	1619412	1.47	PREDICTED: uncharacterized protein LOC107434560
Zj.jz021807029	Chr01	1646916	1648838	1.47	NA
Zj.jz021807025	Chr01	1601402	1616157	1.47	PREDICTED: importin-11-like isoform X2
Zj.jz021807030	Chr01	1649948	1651475	1.47	PREDICTED: uncharacterized protein LOC107435163
Zj.jz021807027	Chr01	1621570	1622424	1.47	PREDICTED: uncharacterized protein LOC107433667
Zj.jz021807028	Chr01	1625822	1642480	1.47	PREDICTED: callose synthase 1
Zj.jz021807051	Chr01	1776339	1782622	1.69	PREDICTED: proline--tRNA ligase, cytoplasmic-like isoform X2
Zj.jz021807045	Chr01	1741671	1744619	1.69	NA
Zj.jz021807053	Chr01	1786775	1789106	1.69	NA
Zj.jz021807043	Chr01	1730835	1733752	1.69	PREDICTED: uncharacterized protein LOC107434312
Zj.jz021807042	Chr01	1727692	1728177	1.69	PREDICTED: uncharacterized protein LOC107434481
Zj.jz021807047	Chr01	1751512	1753297	1.69	PREDICTED: uncharacterized protein LOC107422865
Zj.jz021807048	Chr01	1761083	1762828	1.69	PREDICTED: uncharacterized protein LOC107423148
Zj.jz021807054	Chr01	1797963	1830190	1.69	PREDICTED: myosin-12 isoform X2
Zj.jz021807049	Chr01	1766346	1768359	1.69	PREDICTED: beta-hexosaminidase 2
Zj.jz021807052	Chr01	1783925	1784544	1.69	PREDICTED: non-specific lipid-transfer protein 8
Zj.jz021807046	Chr01	1746740	1750282	1.69	NA
Zj.jz021807050	Chr01	1771934	1772852	1.69	NA
Zj.jz021807040	Chr01	1716161	1721182	1.69	PREDICTED: LOW QUALITY PROTEIN: major facilitator superfamily domain-containing protein 12
Zj.jz021807044	Chr01	1734705	1737553	1.69	PREDICTED: uncharacterized protein DDB_G0271670-like
Zj.jz021807041	Chr01	1722095	1725990	1.69	PREDICTED: serine/threonine-protein phosphatase PP2A-3 catalytic subunit
Zj.jz021807075	Chr01	1937105	1944864	1.46	PREDICTED: galacturonokinase isoform X1
Zj.jz021807072	Chr01	1926262	1926738	1.46	NA
Zj.jz021807066	Chr01	1889292	1896269	1.46	PREDICTED: chaperone protein DnaJ
Zj.jz021807070	Chr01	1919999	1920325	1.46	PREDICTED: protein LIM1
Zj.jz021807068	Chr01	1913566	1913976	1.46	NA
Zj.jz021807073	Chr01	1927976	1929646	1.46	PREDICTED: ribosomal RNA processing protein 1 homolog
Zj.jz021807074	Chr01	1932276	1932773	1.46	PREDICTED: auxin-responsive protein SAUR65-like
Zj.jz021807069	Chr01	1915059	1918591	1.46	PREDICTED: uncharacterized protein LOC107421902
Zj.jz021807071	Chr01	1921029	1924467	1.46	PREDICTED: choline monooxygenase, chloroplastic isoform X2
Zj.jz021807067	Chr01	1897481	1911216	1.46	PREDICTED: clustered mitochondria protein
Zj.jz005267003	Chr01	3826453	3827871	1.96	PREDICTED: peroxidase 7-like
Zj.jz005267006	Chr01	3796387	3797668	1.96	PREDICTED: transcription factor MYB35-like
Zj.jz005267004	Chr01	3824748	3825134	1.96	NA
Zj.jz005267002	Chr01	3866647	3870562	1.96	PREDICTED: LRR receptor-like serine/threonine-protein kinase GSO1
Zj.jz005267005	Chr01	3801599	3816517	1.96	PREDICTED: uncharacterized protein LOC107411560
Zj.jz005267007	Chr01	3786225	3787541	1.96	PREDICTED: pentatricopeptide repeat-containing protein At5g66520-like
Zj.jz005267008	Chr01	3783785	3785240	1.96	PREDICTED: peptidyl-prolyl cis-trans isomerase FKBP13, chloroplastic
Zj.jz042571026	Chr01	5083803	5086146	1.74	PREDICTED: bidirectional sugar transporter SWEET2a-like isoform X2
Zj.jz042571029	Chr01	5066205	5066405	1.74	NA
Zj.jz042571031	Chr01	5055918	5057634	1.74	PREDICTED: protein SRG1-like
Zj.jz042571030	Chr01	5063318	5066168	1.74	NA
Zj.jz042571022	Chr01	5103463	5106456	1.74	NA
Zj.jz042571025	Chr01	5087282	5090014	1.74	NA
Zj.jz042571034	Chr01	5026118	5031554	1.74	NA
Zj.jz042571028	Chr01	5069616	5072431	1.74	PREDICTED: eukaryotic translation initiation factor 4E-1-like
Zj.jz042571023	Chr01	5098577	5098984	1.74	PREDICTED: uncharacterized protein LOC107413218
Zj.jz042571032	Chr01	5049455	5049850	1.74	NA
Zj.jz042571027	Chr01	5073550	5077313	1.74	PREDICTED: transcription factor GTE12
Zj.jz042571024	Chr01	5090083	5092838	1.74	NA
Zj.jz042571033	Chr01	5034621	5048843	1.74	PREDICTED: protein SRG1-like
Zj.jz011167089	Chr01	6325889	6327925	1.79	PREDICTED: L-type lectin-domain containing receptor kinase IV.1-like
Zj.jz011167088	Chr01	6330668	6338455	1.79	PREDICTED: diacylglycerol kinase 7-like
Zj.jz011167087	Chr01	6343145	6346476	1.79	PREDICTED: uncharacterized protein LOC107414494
Zj.jz011167090	Chr01	6253630	6314578	1.79	PREDICTED: glutamate receptor 2.5-like
Zj.jz011167086	Chr01	6360382	6364323	1.79	PREDICTED: chaperone protein ClpB1-like
Zj.jz011167065	Chr01	6607126	6609194	1.45	PREDICTED: uncharacterized protein LOC107415694 isoform X1
Zj.jz011167066	Chr01	6606241	6606534	1.45	NA
Zj.jz011167068	Chr01	6570025	6572918	1.45	PREDICTED: uncharacterized protein LOC107415650 isoform X1
Zj.jz011167067	Chr01	6597393	6600859	1.45	NA
Zj.jz011167064	Chr01	6609513	6610306	1.45	NA
Zj.jz035765049	Chr01	7620062	7625140	1.55	PREDICTED: subtilisin-like protease SBT5.4
Zj.jz035765056	Chr01	7589509	7592143	1.55	PREDICTED: protein CWC15 homolog
Zj.jz035765051	Chr01	7609892	7612582	1.55	PREDICTED: uncharacterized membrane protein At1g06890-like
Zj.jz035765052	Chr01	7605433	7608234	1.55	PREDICTED: protection of telomeres protein 1b-like isoform X1
Zj.jz035765057	Chr01	7587070	7587484	1.55	NA
Zj.jz035765053	Chr01	7600863	7604378	1.55	PREDICTED: coiled-coil domain-containing protein 22 isoform X1
Zj.jz035765050	Chr01	7613555	7618574	1.55	PREDICTED: probable galactinol--sucrose galactosyltransferase 2
Zj.jz035765055	Chr01	7592811	7595122	1.55	PREDICTED: uncharacterized protein LOC107416379
Zj.jz035765054	Chr01	7596695	7599870	1.55	PREDICTED: ABC transporter G family member 26
Zj.jz017401045	Chr01	10840950	10864450	1.57	NA
Zj.jz017401043	Chr01	10798408	10819280	1.57	NA
Zj.jz017401044	Chr01	10821691	10823595	1.57	NA
Zj.jz022457015	Chr01	12070830	12071186	1.48	NA
Zj.jz022457016	Chr01	12056141	12056614	1.48	PREDICTED: stigma-specific STIG1-like protein 1
Zj.jz022457014	Chr01	12101031	12101504	1.48	NA
Zj.jz008511057	Chr01	13734082	13734442	2.57	NA
Zj.jz008511055	Chr01	13818578	13821438	2.57	PREDICTED: cysteine-rich receptor-like protein kinase 15 isoform X1
Zj.jz008511059	Chr01	13596540	13597611	2.57	NA
Zj.jz008511063	Chr01	13511771	13513819	2.57	NA
Zj.jz008511056	Chr01	13812129	13814901	2.57	PREDICTED: cysteine-rich receptor-like protein kinase 10
Zj.jz008511062	Chr01	13528567	13530038	2.57	NA
Zj.jz008511064	Chr01	13488099	13498014	2.57	PREDICTED: cysteine-rich receptor-like protein kinase 8
Zj.jz008511058	Chr01	13727583	13730724	2.57	PREDICTED: cysteine-rich receptor-like protein kinase 10
Zj.jz008511061	Chr01	13530587	13531969	2.57	NA
Zj.jz008511030	Chr01	14586549	14588157	2.52	PREDICTED: uncharacterized protein LOC107421375
Zj.jz008511018	Chr01	14966866	14970550	2.52	PREDICTED: (3S,6E)-nerolidol synthase 1-like
Zj.jz008511022	Chr01	14786906	14792284	2.52	PREDICTED: uncharacterized protein LOC107421404
Zj.jz008511029	Chr01	14603952	14606794	2.52	PREDICTED: protein HEAT-STRESS-ASSOCIATED 32
Zj.jz008511028	Chr01	14608204	14609925	2.52	PREDICTED: uncharacterized protein LOC107421254
Zj.jz008511019	Chr01	14955800	14956021	2.52	NA
Zj.jz008511026	Chr01	14655181	14656713	2.52	PREDICTED: alpha-farnesene synthase-like
Zj.jz008511023	Chr01	14726553	14726918	2.52	NA
Zj.jz008511021	Chr01	14809236	14811814	2.52	NA
Zj.jz008511027	Chr01	14612792	14615204	2.52	PREDICTED: anthocyanidin reductase
Zj.jz008511020	Chr01	14857361	14860231	2.52	PREDICTED: (3S,6E)-nerolidol synthase 1
Zj.jz008511024	Chr01	14724986	14726269	2.52	NA
Zj.jz008511025	Chr01	14718219	14723106	2.52	PREDICTED: uncharacterized protein LOC107421413
Zj.jz037877016	Chr01	15761247	15762572	1.81	NA
Zj.jz037877014	Chr01	15678771	15680206	1.81	PREDICTED: uncharacterized protein LOC107422223
Zj.jz037877019	Chr01	15781674	15783719	1.81	PREDICTED: uncharacterized protein LOC107422203
Zj.jz037877017	Chr01	15777524	15779710	1.81	PREDICTED: disease resistance RPP13-like protein 4
Zj.jz037877021	Chr01	15794441	15795709	1.81	PREDICTED: probable disease resistance protein At5g45490
Zj.jz037877020	Chr01	15786946	15790821	1.81	NA
Zj.jz037877015	Chr01	15751807	15753300	1.81	PREDICTED: putative cyclin-D6-1
Zj.jz037877018	Chr01	15780618	15781078	1.81	NA
Zj.jz037877025	Chr01	15861500	15863935	1.68	PREDICTED: disease resistance RPP13-like protein 4
Zj.jz037877034	Chr01	15964805	15965146	1.68	NA
Zj.jz037877029	Chr01	15918084	15918874	1.68	NA
Zj.jz037877031	Chr01	15929561	15929902	1.68	PREDICTED: calcium-binding protein PBP1-like
Zj.jz037877024	Chr01	15830182	15831456	1.68	NA
Zj.jz037877023	Chr01	15825935	15828067	1.68	PREDICTED: uncharacterized protein LOC107422177, partial
Zj.jz037877032	Chr01	15936978	15937274	1.68	PREDICTED: calcium-binding protein PBP1-like
Zj.jz037877026	Chr01	15874572	15877225	1.68	PREDICTED: uncharacterized protein LOC107409092
Zj.jz037877028	Chr01	15898706	15899383	1.68	NA
Zj.jz037877022	Chr01	15808128	15824686	1.68	PREDICTED: putative disease resistance protein At4g19050
Zj.jz037877027	Chr01	15881194	15883956	1.68	PREDICTED: nitric oxide synthase-interacting protein, partial
Zj.jz037877033	Chr01	15961684	15962025	1.68	NA
Zj.jz037877030	Chr01	15922971	15925378	1.68	NA
Zj.jz037877041	Chr01	16041104	16043275	1.72	PREDICTED: G-type lectin S-receptor-like serine/threonine-protein kinase B120
Zj.jz037877037	Chr01	15998372	16000465	1.72	NA
Zj.jz037877038	Chr01	16018377	16019688	1.72	NA
Zj.jz037877039	Chr01	16022683	16024876	1.72	PREDICTED: probably inactive leucine-rich repeat receptor-like protein kinase At5g48380, partial
Zj.jz037877040	Chr01	16039097	16040104	1.72	NA
Zj.jz017713037	Chr01	16338938	16339453	1.82	NA
Zj.jz017713040	Chr01	16273477	16274608	1.82	NA
Zj.jz017713038	Chr01	16300463	16302282	1.82	NA
Zj.jz017713034	Chr01	16388785	16393068	1.82	PREDICTED: calmodulin-binding protein 60 B-like
Zj.jz017713031	Chr01	16464060	16478183	1.82	PREDICTED: B3 domain-containing protein Os07g0563300
Zj.jz017713035	Chr01	16373881	16385423	1.82	PREDICTED: anaphase-promoting complex subunit 4
Zj.jz017713033	Chr01	16395912	16398793	1.82	PREDICTED: ribosomal RNA-processing protein 17
Zj.jz017713036	Chr01	16358637	16360561	1.82	PREDICTED: putative FBD-associated F-box protein At1g61330
Zj.jz017713030	Chr01	16479588	16480499	1.82	PREDICTED: syntaxin-124
Zj.jz017713042	Chr01	16193450	16244319	1.82	PREDICTED: external alternative NAD(P)H-ubiquinone oxidoreductase B2, mitochondrial-like
Zj.jz017713032	Chr01	16446584	16451992	1.82	PREDICTED: sphingosine kinase 1 isoform X1
Zj.jz017713041	Chr01	16263444	16264331	1.82	PREDICTED: uncharacterized protein LOC107409727
Zj.jz017713039	Chr01	16292854	16293644	1.82	PREDICTED: F-box protein At1g61340-like
Zj.jz017713021	Chr01	16590204	16595424	1.45	PREDICTED: endonuclease 4 isoform X1
Zj.jz017713020	Chr01	16595820	16622568	1.45	PREDICTED: internal alternative NAD(P)H-ubiquinone oxidoreductase A2, mitochondrial-like
Zj.jz017713023	Chr01	16568047	16580302	1.45	NA
Zj.jz017713022	Chr01	16586644	16589754	1.45	PREDICTED: quinone oxidoreductase PIG3
Zj.jz017713013	Chr01	16802438	16804129	1.7	PREDICTED: UPF0481 protein At3g47200-like
Zj.jz017713012	Chr01	16852665	16859145	1.7	PREDICTED: protein STRUBBELIG-RECEPTOR FAMILY 3-like
Zj.jz017713016	Chr01	16709363	16718640	1.7	PREDICTED: uncharacterized protein LOC107406818
Zj.jz017713014	Chr01	16750869	16761039	1.7	PREDICTED: katanin p80 WD40 repeat-containing subunit B1 homolog, partial
Zj.jz017713015	Chr01	16740496	16743816	1.7	PREDICTED: uncharacterized protein LOC107414235
Zj.jz017713006	Chr01	16924457	16935083	1.9	PREDICTED: uncharacterized protein LOC107423781, partial
Zj.jz017713004	Chr01	16950688	16953916	1.9	PREDICTED: serine carboxypeptidase-like 31, partial
Zj.jz017713003	Chr01	16954742	16962376	1.9	NA
Zj.jz017713008	Chr01	16898279	16898584	1.9	NA
Zj.jz017713005	Chr01	16936254	16937207	1.9	NA
Zj.jz017713007	Chr01	16899401	16903475	1.9	PREDICTED: glucose-induced degradation protein 8 homolog
Zj.jz017713009	Chr01	16877421	16881229	1.9	PREDICTED: uncharacterized protein At5g65660-like
Zj.jz016587087	Chr01	17136189	17139953	1.97	PREDICTED: alpha-galactosidase-like
Zj.jz017713001	Chr01	17066792	17068105	1.97	PREDICTED: NAC transcription factor 25-like, partial
Zj.jz017713002	Chr01	17029331	17035592	1.97	PREDICTED: (E,E)-geranyllinalool synthase-like isoform X1
Zj.jz016587085	Chr01	17336524	17336763	2.47	NA
Zj.jz016587067	Chr01	17783866	17804248	1.91	PREDICTED: mediator of RNA polymerase II transcription subunit 16
Zj.jz016587071	Chr01	17707402	17715020	1.91	PREDICTED: uncharacterized protein LOC107424848
Zj.jz016587070	Chr01	17733047	17742347	1.91	PREDICTED: RNA polymerase II C-terminal domain phosphatase-like 1
Zj.jz016587069	Chr01	17750881	17753105	1.91	PREDICTED: clathrin light chain 2-like
Zj.jz016587068	Chr01	17754126	17758287	1.91	PREDICTED: putative serine/threonine-protein kinase isoform X3
Zj.jz016587075	Chr01	17680956	17682923	1.91	PREDICTED: protein RTF1 homolog, partial
Zj.jz016587076	Chr01	17665899	17666234	1.91	NA
Zj.jz016587074	Chr01	17686070	17687922	1.91	NA
Zj.jz016587073	Chr01	17701586	17703370	1.91	NA
Zj.jz016587072	Chr01	17704363	17706215	1.91	PREDICTED: bifunctional epoxide hydrolase 2-like
Zj.jz016587077	Chr01	17659053	17660477	1.91	PREDICTED: uncharacterized protein At4g19900
Zj.jz016587060	Chr01	17878367	17879707	2.09	NA
Zj.jz016587057	Chr01	17934123	17934401	2.09	NA
Zj.jz016587062	Chr01	17866913	17868787	2.09	PREDICTED: CBS domain-containing protein CBSX5-like isoform X1
Zj.jz016587061	Chr01	17869743	17873498	2.09	PREDICTED: uncharacterized protein LOC107423934
Zj.jz016587059	Chr01	17886743	17889884	2.09	PREDICTED: uncharacterized protein LOC107423863
Zj.jz016587058	Chr01	17923022	17926475	2.09	PREDICTED: monothiol glutaredoxin-S17-like
Zj.jz016587048	Chr01	18067487	18068333	1.51	NA
Zj.jz016587045	Chr01	18086468	18088200	1.51	PREDICTED: stem-specific protein TSJT1-like
Zj.jz016587044	Chr01	18088835	18089599	1.51	NA
Zj.jz016587047	Chr01	18068932	18071623	1.51	NA
Zj.jz016587046	Chr01	18079290	18084292	1.51	PREDICTED: endonuclease MutS2
Zj.jz016587049	Chr01	18043492	18044744	1.51	NA
Zj.jz016587022	Chr01	18789400	18794985	2.13	PREDICTED: uncharacterized protein LOC107424735
Zj.jz016587023	Chr01	18773034	18774179	2.13	PREDICTED: pentatricopeptide repeat-containing protein At3g46790, chloroplastic-like
Zj.jz016587025	Chr01	18600684	18602112	2.13	PREDICTED: uncharacterized protein LOC107424945
Zj.jz016587024	Chr01	18663655	18665736	2.13	PREDICTED: L-type lectin-domain containing receptor kinase VII.1
Zj.jz016587005	Chr01	19074079	19082536	2.14	PREDICTED: DNA-directed RNA polymerase II subunit RPB2-like
Zj.jz016587003	Chr01	19121321	19123456	2.14	PREDICTED: protein LOL2-like
Zj.jz039613001	Chr01	19251575	19252351	2.14	PREDICTED: VQ motif-containing protein 4
Zj.jz016587009	Chr01	19033445	19037218	2.14	PREDICTED: 60S ribosomal protein L10a-like
Zj.jz016587001	Chr01	19162067	19164048	2.14	NA
Zj.jz016587004	Chr01	19103524	19104070	2.14	PREDICTED: N66 matrix protein-like
Zj.jz016587008	Chr01	19037873	19039642	2.14	NA
Zj.jz016587010	Chr01	19028550	19032399	2.14	PREDICTED: probable 2-carboxy-D-arabinitol-1-phosphatase
Zj.jz016587002	Chr01	19124450	19127610	2.14	PREDICTED: DNA ligase 1
Zj.jz016587006	Chr01	19061698	19070088	2.14	PREDICTED: DNA-directed RNA polymerase II subunit RPB2
Zj.jz016587007	Chr01	19040985	19042034	2.14	PREDICTED: CASP-like protein 1C1
Zj.jz039613005	Chr01	19493777	19494367	1.61	NA
Zj.jz039613004	Chr01	19401392	19489209	1.61	NA
Zj.jz039613006	Chr01	19539180	19552475	1.61	PREDICTED: transcriptional corepressor LEUNIG_HOMOLOG-like
Zj.jz039613010	Chr01	19660526	19661882	1.47	NA
Zj.jz039613012	Chr01	19685192	19686127	1.47	PREDICTED: dof zinc finger protein DOF4.4-like isoform X1
Zj.jz039613011	Chr01	19679950	19681058	1.47	PREDICTED: late embryogenesis abundant protein, group 3
Zj.jz039613031	Chr01	20023416	20024135	1.68	PREDICTED: ethylene-responsive transcription factor 4
Zj.jz039613030	Chr01	20016374	20017039	1.68	NA
Zj.jz039613024	Chr01	19932295	19932855	1.68	NA
Zj.jz039613028	Chr01	19999051	19999557	1.68	PREDICTED: ethylene-responsive transcription factor 12
Zj.jz039613023	Chr01	19867150	19868118	1.68	NA
Zj.jz039613018	Chr01	19817948	19819055	1.68	NA
Zj.jz039613022	Chr01	19851063	19857246	1.68	PREDICTED: putative E3 ubiquitin-protein ligase RING1a isoform X1
Zj.jz039613027	Chr01	19987712	19995665	1.68	PREDICTED: receptor-like protein kinase At3g21340
Zj.jz039613021	Chr01	19830550	19837775	1.68	PREDICTED: glyoxysomal processing protease, glyoxysomal
Zj.jz039613019	Chr01	19819076	19821928	1.68	NA
Zj.jz039613032	Chr01	20033744	20039707	1.68	PREDICTED: MACPF domain-containing protein NSL1
Zj.jz039613025	Chr01	19935281	19940303	1.68	NA
Zj.jz039613017	Chr01	19814410	19816217	1.68	PREDICTED: squamosa promoter-binding protein 1
Zj.jz039613029	Chr01	20010104	20013324	1.68	PREDICTED: protein yippee-like At5g53940
Zj.jz039613026	Chr01	19944424	19947696	1.68	NA
Zj.jz026591007	Chr01	20376246	20378249	1.87	PREDICTED: dnaJ protein homolog 1-like
Zj.jz026591009	Chr01	20305987	20309932	1.87	PREDICTED: uncharacterized protein LOC107425100 isoform X4
Zj.jz026591004	Chr01	20426927	20436955	1.87	PREDICTED: GTP-binding protein ERG
Zj.jz026591008	Chr01	20333314	20346047	1.87	PREDICTED: glycogen phosphorylase 1-like isoform X1
Zj.jz026591005	Chr01	20424397	20425617	1.87	PREDICTED: protein UNUSUAL FLORAL ORGANS
Zj.jz026591010	Chr01	20304326	20304781	1.87	PREDICTED: uncharacterized protein LOC107425172
Zj.jz044553005	Chr01	20988600	20989190	2.93	PREDICTED: RING-H2 finger protein ATL74-like
Zj.jz044553004	Chr01	20937740	20940832	2.93	NA
Zj.jz044553003	Chr01	20924805	20928355	2.93	PREDICTED: polygalacturonase QRT3
Zj.jz017745038	Chr01	22273744	22275204	1.79	NA
Zj.jz017745039	Chr01	22269028	22273283	1.79	NA
Zj.jz017745042	Chr01	22226282	22229651	1.79	PREDICTED: translation initiation factor IF-3-like
Zj.jz017745041	Chr01	22232655	22237485	1.79	PREDICTED: cellulose synthase A catalytic subunit 7
Zj.jz017745043	Chr01	22223425	22225389	1.79	PREDICTED: heat shock 70 kDa protein
Zj.jz017745037	Chr01	22309304	22313868	1.79	PREDICTED: AUGMIN subunit 8
Zj.jz017745040	Chr01	22238864	22241209	1.79	NA
Zj.jz017745044	Chr01	22221720	22222986	1.79	NA
Zj.jz017745016	Chr01	22679171	22679830	1.87	NA
Zj.jz017745021	Chr01	22553147	22553628	1.87	PREDICTED: uncharacterized protein LOC107426201
Zj.jz017745014	Chr01	22718234	22720156	1.87	PREDICTED: uncharacterized protein LOC107426018 isoform X1
Zj.jz017745013	Chr01	22728653	22730662	1.87	NA
Zj.jz017745025	Chr01	22515897	22522015	1.87	PREDICTED: autophagy-related protein 11
Zj.jz017745015	Chr01	22681417	22683336	1.87	NA
Zj.jz017745019	Chr01	22575021	22577626	1.87	NA
Zj.jz017745023	Chr01	22545367	22547635	1.87	PREDICTED: 50S ribosomal protein L35, chloroplastic
Zj.jz017745017	Chr01	22673569	22674149	1.87	NA
Zj.jz017745024	Chr01	22538675	22542937	1.87	PREDICTED: uncharacterized protein LOC107426267
Zj.jz017745022	Chr01	22548670	22552916	1.87	PREDICTED: nuclear pore complex protein NUP43
Zj.jz017745020	Chr01	22557739	22573462	1.87	PREDICTED: protein TSS
Zj.jz017745018	Chr01	22621565	22625356	1.87	PREDICTED: AP2-like ethylene-responsive transcription factor At1g16060
Zj.jz038651049	Chr01	24360874	24363402	1.48	PREDICTED: glycerophosphodiester phosphodiesterase GDPDL6
Zj.jz038651048	Chr01	24363902	24364932	1.48	NA
Zj.jz038651050	Chr01	24336672	24337094	1.48	NA
Zj.jz038651052	Chr01	24326423	24331055	1.48	PREDICTED: trafficking protein particle complex subunit 5
Zj.jz038651047	Chr01	24370579	24370929	1.48	NA
Zj.jz038651051	Chr01	24332194	24335699	1.48	PREDICTED: uncharacterized protein LOC107426730
Zj.jz019851003	Chr01	25968543	25968839	1.76	NA
Zj.jz019851002	Chr01	25936054	25967505	1.76	NA
Zj.jz019851064	Chr01	26701894	26705572	1.63	PREDICTED: uncharacterized protein LOC107428195 isoform X1
Zj.jz019851062	Chr01	26679691	26685985	1.63	PREDICTED: uncharacterized protein LOC107428164
Zj.jz019851061	Chr01	26668139	26677823	1.63	NA
Zj.jz019851063	Chr01	26698204	26701191	1.63	PREDICTED: probable galactinol--sucrose galactosyltransferase 6
Zj.jz032115028	Chr01	27930234	27930926	1.75	NA
Zj.jz032115029	Chr01	28005042	28028592	1.75	PREDICTED: G-type lectin S-receptor-like serine/threonine-protein kinase CES101, partial
Zj.jz039969106	Chr01	31244943	31248855	1.6	NA
Zj.jz039969096	Chr01	31205431	31211826	1.6	PREDICTED: cytochrome P450 716B1-like isoform X1
Zj.jz039969105	Chr01	31240936	31244157	1.6	NA
Zj.jz039969102	Chr01	31228967	31230718	1.6	PREDICTED: purple acid phosphatase 18
Zj.jz039969095	Chr01	31200814	31205117	1.6	NA
Zj.jz039969101	Chr01	31226499	31228379	1.6	PREDICTED: CRS2-associated factor 2, mitochondrial
Zj.jz039969097	Chr01	31213216	31213740	1.6	NA
Zj.jz039969108	Chr01	31255804	31259303	1.6	NA
Zj.jz039969110	Chr01	31264787	31267063	1.6	PREDICTED: uncharacterized protein LOC107431807
Zj.jz039969100	Chr01	31224403	31225605	1.6	PREDICTED: uncharacterized protein LOC107432025
Zj.jz039969104	Chr01	31232201	31240690	1.6	PREDICTED: uncharacterized protein LOC107431767
Zj.jz039969107	Chr01	31250297	31254399	1.6	PREDICTED: DEAD-box ATP-dependent RNA helicase 32
Zj.jz039969103	Chr01	31231004	31231332	1.6	NA
Zj.jz039969099	Chr01	31220980	31224024	1.6	PREDICTED: protein FATTY ACID EXPORT 5-like
Zj.jz039969109	Chr01	31259343	31262257	1.6	NA
Zj.jz039969098	Chr01	31214861	31215909	1.6	NA
Zj.jz042733100	Chr01	32715454	32716660	1.45	PREDICTED: two-pore potassium channel 1-like
Zj.jz042733094	Chr01	32747712	32748314	1.45	PREDICTED: nuclear transcription factor Y subunit B-3-like
Zj.jz042733092	Chr01	32756521	32757138	1.45	NA
Zj.jz042733097	Chr01	32723396	32726384	1.45	NA
Zj.jz042733091	Chr01	32758801	32759448	1.45	PREDICTED: protein TIC 20-v, chloroplastic
Zj.jz042733095	Chr01	32737499	32744303	1.45	NA
Zj.jz042733093	Chr01	32751367	32753547	1.45	NA
Zj.jz042733099	Chr01	32718206	32718496	1.45	PREDICTED: uncharacterized protein LOC107409605
Zj.jz042733098	Chr01	32719962	32722671	1.45	PREDICTED: cysteine synthase 2-like isoform X1
Zj.jz042733096	Chr01	32728878	32729627	1.45	PREDICTED: uncharacterized protein LOC107407378
Zj.jz042733080	Chr01	32836933	32841795	1.49	PREDICTED: poly(A)-specific ribonuclease PARN isoform X2
Zj.jz042733086	Chr01	32790176	32791007	1.49	PREDICTED: nuclear transcription factor Y subunit B-9-like
Zj.jz042733081	Chr01	32827037	32828368	1.49	NA
Zj.jz042733083	Chr01	32807809	32816767	1.49	NA
Zj.jz042733085	Chr01	32791632	32794202	1.49	PREDICTED: nicotinamide/nicotinic acid mononucleotide adenylyltransferase isoform X1
Zj.jz042733084	Chr01	32796813	32803934	1.49	PREDICTED: titin homolog
Zj.jz042733082	Chr01	32821140	32822151	1.49	NA
Zj.jz042733087	Chr01	32778550	32785631	1.49	PREDICTED: NAD-dependent protein deacetylase SRT1 isoform X1
Zj.jz042733066	Chr01	32942330	32945551	1.52	NA
Zj.jz042733064	Chr01	32954375	32959697	1.52	PREDICTED: 25S rRNA (cytosine-C(5))-methyltransferase nop2
Zj.jz042733068	Chr01	32927189	32930084	1.52	PREDICTED: uncharacterized protein LOC107433742
Zj.jz042733067	Chr01	32931283	32935364	1.52	PREDICTED: SEC14 cytosolic factor-like
Zj.jz042733063	Chr01	32963900	32967306	1.52	PREDICTED: oligopeptide transporter 1-like
Zj.jz042733070	Chr01	32903984	32914167	1.52	NA
Zj.jz042733069	Chr01	32923582	32926275	1.52	NA
Zj.jz042733065	Chr01	32949055	32953306	1.52	PREDICTED: DNA-directed RNA polymerases I and III subunit RPAC1
Zj.jz007153020	Chr02	1612266	1614555	2.61	NA
Zj.jz007153014	Chr02	1635131	1637608	2.61	PREDICTED: pentatricopeptide repeat-containing protein At4g14170-like
Zj.jz007153009	Chr02	1657980	1659269	2.61	NA
Zj.jz007153005	Chr02	1692903	1694150	2.61	PREDICTED: F-box/kelch-repeat protein At5g26960
Zj.jz007153013	Chr02	1637697	1638240	2.61	NA
Zj.jz007153015	Chr02	1632791	1634475	2.61	PREDICTED: APO protein 4, mitochondrial-like
Zj.jz007153012	Chr02	1640756	1647351	2.61	NA
Zj.jz007153023	Chr02	1583514	1584812	2.61	PREDICTED: arogenate dehydratase/prephenate dehydratase 6, chloroplastic-like
Zj.jz007153011	Chr02	1649442	1650133	2.61	NA
Zj.jz007153021	Chr02	1601426	1609202	2.61	NA
Zj.jz007153022	Chr02	1589865	1601266	2.61	NA
Zj.jz007153018	Chr02	1619979	1622254	2.61	PREDICTED: protein NRT1/ PTR FAMILY 4.5-like
Zj.jz007153016	Chr02	1627105	1627940	2.61	NA
Zj.jz007153010	Chr02	1651163	1651678	2.61	NA
Zj.jz007153017	Chr02	1625206	1626015	2.61	NA
Zj.jz007153008	Chr02	1661613	1669248	2.61	NA
Zj.jz007153006	Chr02	1681355	1683578	2.61	PREDICTED: G2/mitotic-specific cyclin S13-7-like
Zj.jz007153019	Chr02	1615619	1617421	2.61	PREDICTED: cucumber peeling cupredoxin-like
Zj.jz019381001	Chr02	1561361	1562365	2.61	NA
Zj.jz007153004	Chr02	1695286	1717554	2.61	NA
Zj.jz007153007	Chr02	1673585	1674286	2.61	NA
Zj.jz034675001	Chr02	3017714	3023780	1.45	PREDICTED: nucleobase-ascorbate transporter 12
Zj.jz042425019	Chr02	3393335	3398625	1.53	PREDICTED: magnesium transporter MRS2-11, chloroplastic
Zj.jz042425018	Chr02	3389666	3392447	1.53	PREDICTED: coatomer subunit zeta-3-like
Zj.jz042425010	Chr02	3334231	3348051	1.53	PREDICTED: AP-2 complex subunit alpha-1-like
Zj.jz042425013	Chr02	3362144	3364932	1.53	PREDICTED: UDP-D-apiose/UDP-D-xylose synthase 2
Zj.jz042425016	Chr02	3380125	3382396	1.53	NA
Zj.jz042425012	Chr02	3359122	3359493	1.53	NA
Zj.jz042425014	Chr02	3372607	3376314	1.53	PREDICTED: putative phospholipid:diacylglycerol acyltransferase 2
Zj.jz042425017	Chr02	3383610	3388786	1.53	PREDICTED: uncharacterized protein LOC107410586
Zj.jz042425020	Chr02	3400011	3403227	1.53	PREDICTED: SRSF protein kinase 1-like
Zj.jz042425011	Chr02	3351544	3354539	1.53	PREDICTED: BTB/POZ domain-containing protein At3g44820 isoform X1
Zj.jz042425015	Chr02	3377665	3379204	1.53	PREDICTED: GDSL esterase/lipase At5g22810
Zj.jz008905014	Chr02	3861234	3870526	1.9	PREDICTED: vacuolar protein sorting-associated protein 41 homolog
Zj.jz008905004	Chr02	3778461	3779123	1.9	NA
Zj.jz008905016	Chr02	3878887	3879586	1.9	NA
Zj.jz008905003	Chr02	3774671	3775170	1.9	NA
Zj.jz008905008	Chr02	3812744	3813121	1.9	PREDICTED: cyclin-dependent protein kinase inhibitor SMR2
Zj.jz008905015	Chr02	3872082	3874608	1.9	NA
Zj.jz008905007	Chr02	3808690	3809484	1.9	PREDICTED: histone H2B.3
Zj.jz008905006	Chr02	3802662	3807672	1.9	PREDICTED: uncharacterized protein LOC107410562 isoform X2
Zj.jz008905013	Chr02	3857726	3858572	1.9	NA
Zj.jz008905005	Chr02	3801899	3802521	1.9	NA
Zj.jz008905009	Chr02	3819943	3820813	1.9	NA
Zj.jz008905017	Chr02	3899634	3904296	1.9	PREDICTED: lysosomal Pro-X carboxypeptidase, partial
Zj.jz008905012	Chr02	3855761	3857300	1.9	NA
Zj.jz008905011	Chr02	3834226	3849222	1.9	PREDICTED: syndetin-like
Zj.jz008905010	Chr02	3827878	3831895	1.9	PREDICTED: serine carboxypeptidase-like 51
Zj.jz044187016	Chr02	4077743	4080303	1.48	PREDICTED: protein HEADING DATE 3A
Zj.jz044187014	Chr02	4044775	4047878	1.48	PREDICTED: omega-hydroxypalmitate O-feruloyl transferase
Zj.jz044187015	Chr02	4054151	4054597	1.48	NA
Zj.jz044187027	Chr02	4172926	4285583	1.48	PREDICTED: isoleucine N-monooxygenase 2-like
Zj.jz004541110	Chr02	7241185	7243200	1.61	NA
Zj.jz004541115	Chr02	7220459	7222435	1.61	NA
Zj.jz004541106	Chr02	7264069	7266054	1.61	NA
Zj.jz004541120	Chr02	7197887	7203995	1.61	PREDICTED: TFIIA-alpha and beta-like factor
Zj.jz004541104	Chr02	7274026	7274637	1.61	NA
Zj.jz004541111	Chr02	7233541	7235565	1.61	NA
Zj.jz004541114	Chr02	7224568	7226001	1.61	NA
Zj.jz004541105	Chr02	7268747	7269327	1.61	NA
Zj.jz004541109	Chr02	7245126	7247156	1.61	PREDICTED: L-type lectin-domain containing receptor kinase IV.2-like
Zj.jz004541107	Chr02	7256745	7262145	1.61	NA
Zj.jz004541108	Chr02	7252780	7254795	1.61	NA
Zj.jz004541116	Chr02	7215591	7217591	1.61	PREDICTED: L-type lectin-domain containing receptor kinase IV.2-like
Zj.jz004541119	Chr02	7204988	7205362	1.61	PREDICTED: uncharacterized protein LOC107411018
Zj.jz004541113	Chr02	7226028	7226585	1.61	NA
Zj.jz004541118	Chr02	7207034	7210633	1.61	PREDICTED: D-xylose-proton symporter-like 3, chloroplastic
Zj.jz004541121	Chr02	7186044	7191228	1.61	PREDICTED: serine/arginine repetitive matrix protein 1 isoform X2
Zj.jz004541117	Chr02	7212166	7214774	1.61	PREDICTED: ribulose bisphosphate carboxylase/oxygenase activase, chloroplastic-like
Zj.jz004541112	Chr02	7229991	7231988	1.61	NA
Zj.jz004541038	Chr02	7818369	7823743	2.45	PREDICTED: U-box domain-containing protein 33-like
Zj.jz004541039	Chr02	7816339	7817632	2.45	PREDICTED: epsin-2
Zj.jz004541046	Chr02	7743351	7745329	2.45	NA
Zj.jz004541049	Chr02	7729573	7730633	2.45	PREDICTED: mitochondrial import inner membrane translocase subunit Tim9
Zj.jz004541050	Chr02	7727510	7728487	2.45	NA
Zj.jz004541042	Chr02	7767336	7771205	2.45	PREDICTED: uncharacterized protein LOC107411083
Zj.jz004541045	Chr02	7753405	7754113	2.45	PREDICTED: metallothionein-like protein type 2
Zj.jz004541044	Chr02	7759303	7760048	2.45	NA
Zj.jz004541047	Chr02	7738876	7741775	2.45	PREDICTED: outer envelope pore protein 16, chloroplastic
Zj.jz004541040	Chr02	7805533	7808558	2.45	PREDICTED: probable protein phosphatase 2C 4
Zj.jz004541041	Chr02	7790357	7791640	2.45	PREDICTED: fasciclin-like arabinogalactan protein 4 isoform X3
Zj.jz004541043	Chr02	7763159	7765169	2.45	PREDICTED: probable GTP-binding protein OBGM, mitochondrial isoform X2
Zj.jz004541048	Chr02	7735812	7738068	2.45	NA
Zj.jz001293027	Chr02	8958388	8959387	1.51	NA
Zj.jz001293028	Chr02	8950132	8950340	1.51	NA
Zj.jz001293029	Chr02	8914103	8914603	1.51	NA
Zj.jz001293025	Chr02	9051592	9052603	1.55	NA
Zj.jz001293024	Chr02	9057961	9062612	1.55	PREDICTED: E3 UFM1-protein ligase 1 homolog
Zj.jz001293026	Chr02	9006045	9011134	1.55	PREDICTED: probable NOT transcription complex subunit VIP2
Zj.jz001293023	Chr02	9062632	9065281	1.55	NA
Zj.jz031941008	Chr02	10286020	10292400	2.23	PREDICTED: uncharacterized protein LOC107411275
Zj.jz031941010	Chr02	10406554	10409989	2.23	PREDICTED: DDB1- and CUL4-associated factor 8
Zj.jz031941009	Chr02	10341226	10355011	2.23	PREDICTED: V-type proton ATPase subunit a1 isoform X1
Zj.jz031941007	Chr02	10218804	10283776	2.23	PREDICTED: protein NRT1/ PTR FAMILY 2.6-like
Zj.jz031941011	Chr02	10411996	10412709	2.23	NA
Zj.jz031941012	Chr02	10457492	10460856	2.23	NA
Zj.jz031941031	Chr02	10892686	10893213	1.49	NA
Zj.jz031941028	Chr02	10869421	10870133	1.49	PREDICTED: adenylate kinase isoenzyme 6 homolog
Zj.jz031941027	Chr02	10866703	10867778	1.49	PREDICTED: (R)-specific enoyl-CoA hydratase
Zj.jz031941026	Chr02	10847328	10865172	1.49	PREDICTED: LOW QUALITY PROTEIN: uncharacterized protein LOC107411310
Zj.jz031941029	Chr02	10883283	10883540	1.49	NA
Zj.jz031941030	Chr02	10886517	10886774	1.49	NA
Zj.jz005045026	Chr02	12720401	12728065	1.44	PREDICTED: protein SAND
Zj.jz005045025	Chr02	12686873	12688174	1.44	NA
Zj.jz005045024	Chr02	12675599	12676126	1.44	PREDICTED: uncharacterized protein LOC107411364
Zj.jz031515006	Chr02	19056916	19059019	1.52	PREDICTED: protein DMR6-LIKE OXYGENASE 2-like
Zj.jz031515005	Chr02	19064714	19067242	1.52	PREDICTED: protein DMR6-LIKE OXYGENASE 2-like
Zj.jz031515004	Chr02	19108633	19114248	1.52	NA
Zj.jz007429004	Chr02	19855614	19857661	1.57	PREDICTED: sugar transporter ERD6-like 3
Zj.jz007429005	Chr02	19864268	19865115	1.57	NA
Zj.jz007429009	Chr02	19914567	19918072	1.57	PREDICTED: sugar transporter ERD6-like 5
Zj.jz007429006	Chr02	19867209	19876019	1.57	NA
Zj.jz007429003	Chr02	19850734	19854342	1.57	PREDICTED: sugar transporter ERD6-like 5
Zj.jz007429008	Chr02	19884515	19912656	1.57	PREDICTED: sugar transporter ERD6-like 3
Zj.jz007429007	Chr02	19879073	19882759	1.57	PREDICTED: sugar transporter ERD6-like 5
Zj.jz034597058	Chr02	20405436	20415013	1.45	PREDICTED: 5\'-3\' exoribonuclease 4
Zj.jz034597060	Chr02	20380275	20383388	1.45	PREDICTED: cysteine synthase-like isoform X1
Zj.jz034597055	Chr02	20422248	20423507	1.45	PREDICTED: mediator-associated protein 1-like
Zj.jz034597061	Chr02	20377712	20378128	1.45	NA
Zj.jz034597056	Chr02	20419257	20420444	1.45	PREDICTED: putative uncharacterized protein DDB_G0281733
Zj.jz034597057	Chr02	20417305	20417934	1.45	PREDICTED: uncharacterized protein LOC107412257
Zj.jz034597059	Chr02	20392125	20395365	1.45	PREDICTED: cysteine synthase
Zj.jz034597062	Chr02	20376544	20377169	1.45	PREDICTED: bifunctional L-3-cyanoalanine synthase/cysteine synthase D1-like
Zj.jz034597051	Chr02	20436977	20453624	1.7	NA
Zj.jz034597047	Chr02	20480426	20483398	1.7	NA
Zj.jz034597049	Chr02	20454996	20457373	1.7	NA
Zj.jz034597052	Chr02	20434088	20435787	1.7	PREDICTED: 40S ribosomal protein S24-1-like
Zj.jz034597050	Chr02	20454625	20454915	1.7	NA
Zj.jz034597048	Chr02	20460881	20463648	1.7	NA
Zj.jz017087024	Chr02	21715948	21717495	2.04	PREDICTED: uncharacterized protein LOC107412282
Zj.jz017087025	Chr02	21696128	21697501	2.04	PREDICTED: protein GPR107
Zj.jz017087011	Chr02	21820366	21824511	2.04	PREDICTED: probable leucine-rich repeat receptor-like protein kinase At5g63930 isoform X1
Zj.jz017087016	Chr02	21775733	21776709	2.04	NA
Zj.jz017087018	Chr02	21767383	21767994	2.04	PREDICTED: dehydration-responsive element-binding protein 2G
Zj.jz017087015	Chr02	21785187	21787120	2.04	PREDICTED: GDSL esterase/lipase At5g33370-like
Zj.jz017087023	Chr02	21719568	21722137	2.04	NA
Zj.jz017087022	Chr02	21722734	21725833	2.04	NA
Zj.jz017087014	Chr02	21793252	21793727	2.04	PREDICTED: two-component response regulator ARR22
Zj.jz017087020	Chr02	21734521	21738391	2.04	PREDICTED: uncharacterized protein LOC107412313
Zj.jz017087013	Chr02	21794711	21800753	2.04	PREDICTED: uncharacterized protein LOC107417923
Zj.jz017087017	Chr02	21769038	21770298	2.04	PREDICTED: photosystem I reaction center subunit IV, chloroplastic-like
Zj.jz017087021	Chr02	21732049	21732596	2.04	PREDICTED: uncharacterized protein LOC107407293
Zj.jz017087019	Chr02	21743277	21765548	2.04	PREDICTED: eIF-2-alpha kinase activator GCN1-like, partial
Zj.jz017087010	Chr02	21826071	21833650	2.04	PREDICTED: probable UDP-N-acetylglucosamine--peptide N-acetylglucosaminyltransferase SEC isoform X1
Zj.jz017087012	Chr02	21802245	21815558	2.04	PREDICTED: protein PIR
Zj.jz041655004	Chr02	22511511	22516252	1.51	PREDICTED: uncharacterized protein LOC107412399 isoform X2
Zj.jz041655001	Chr02	22476700	22479827	1.51	NA
Zj.jz041655007	Chr02	22532678	22535277	1.51	PREDICTED: GDT1-like protein 4
Zj.jz034227001	Chr02	22468798	22470946	1.51	NA
Zj.jz041655003	Chr02	22488864	22491459	1.51	PREDICTED: putative auxin efflux carrier component 8
Zj.jz041655005	Chr02	22520511	22521186	1.51	PREDICTED: uncharacterized protein LOC107412391
Zj.jz041655002	Chr02	22484463	22486948	1.51	PREDICTED: LOW QUALITY PROTEIN: putative auxin efflux carrier component 8
Zj.jz041655006	Chr02	22524449	22528960	1.51	PREDICTED: zinc finger CCCH domain-containing protein ZFN-like isoform X1
Zj.jz009355014	Chr03	339524	341082	1.75	PREDICTED: proline-rich receptor-like protein kinase PERK2
Zj.jz009355017	Chr03	353605	360865	1.75	PREDICTED: putative cyclin-B3-1
Zj.jz009355012	Chr03	328113	333210	1.75	PREDICTED: LOW QUALITY PROTEIN: ent-kaur-16-ene synthase, chloroplastic
Zj.jz009355015	Chr03	342833	345370	1.75	PREDICTED: pentatricopeptide repeat-containing protein At1g79490, mitochondrial
Zj.jz009355013	Chr03	333987	336919	1.75	PREDICTED: inosine-5\'-monophosphate dehydrogenase 2
Zj.jz009355011	Chr03	325336	326912	1.75	NA
Zj.jz009355018	Chr03	362004	375154	1.75	PREDICTED: LOW QUALITY PROTEIN: protein strawberry notch
Zj.jz009355016	Chr03	347261	352146	1.75	PREDICTED: 2-dehydro-3-deoxyphosphooctonate aldolase 1
Zj.jz011763003	Chr03	1910524	1914543	1.57	NA
Zj.jz011763002	Chr03	1914681	1915893	1.57	NA
Zj.jz011763004	Chr03	1904489	1905076	1.57	NA
Zj.jz011763001	Chr03	1917025	1948688	1.57	NA
Zj.jz044313050	Chr03	5914747	5920026	1.5	PREDICTED: WAT1-related protein At3g30340-like
Zj.jz044313052	Chr03	5929094	5930025	1.5	PREDICTED: uncharacterized protein LOC107413299
Zj.jz044313046	Chr03	5900342	5900677	1.5	NA
Zj.jz044313045	Chr03	5893264	5897062	1.5	NA
Zj.jz044313048	Chr03	5909014	5911914	1.5	PREDICTED: probable disease resistance protein At1g58602
Zj.jz044313049	Chr03	5913399	5914353	1.5	NA
Zj.jz044313051	Chr03	5922105	5922623	1.5	PREDICTED: uncharacterized protein LOC107413294
Zj.jz044313047	Chr03	5908229	5908601	1.5	NA
Zj.jz040641005	Chr03	9345033	9345794	1.51	NA
Zj.jz028519016	Chr03	10034514	10038111	1.94	NA
Zj.jz028519017	Chr03	10051566	10054199	1.94	PREDICTED: tyrosine-specific transport protein-like
Zj.jz028519015	Chr03	9997703	9997930	1.94	NA
Zj.jz019227052	Chr03	11352755	11355612	1.76	PREDICTED: rop guanine nucleotide exchange factor 5-like
Zj.jz019227051	Chr03	11407848	11413693	1.76	PREDICTED: protein GUCD1 isoform X4
Zj.jz010643029	Chr03	14001724	14006711	1.52	PREDICTED: probable protein S-acyltransferase 15 isoform X2
Zj.jz010643006	Chr03	14335168	14335581	1.52	NA
Zj.jz010643005	Chr03	14357016	14357720	1.52	PREDICTED: probable acetyltransferase NATA1-like
Zj.jz010643003	Chr03	14393843	14394592	1.52	PREDICTED: E3 ubiquitin-protein ligase CIP8-like
Zj.jz010643004	Chr03	14387905	14393068	1.52	PREDICTED: uncharacterized protein LOC107405654 isoform X1
Zj.jz040731061	Chr03	15460825	15462873	1.5	PREDICTED: zinc finger CCCH domain-containing protein 29-like
Zj.jz040731064	Chr03	15473106	15482774	1.5	PREDICTED: uncharacterized protein LOC107404187
Zj.jz040731062	Chr03	15466300	15468428	1.5	PREDICTED: N-(5\'-phosphoribosyl)anthranilate isomerase 1, chloroplastic-like
Zj.jz040731060	Chr03	15427213	15429606	1.5	NA
Zj.jz040731059	Chr03	15423877	15425165	1.5	NA
Zj.jz040731063	Chr03	15469284	15471440	1.5	PREDICTED: omega-3 fatty acid desaturase, chloroplastic
Zj.jz033629009	Chr03	15595696	15596226	2.22	PREDICTED: RING-H2 finger protein ATL66-like
Zj.jz033629007	Chr03	15602546	15603310	2.22	NA
Zj.jz040731069	Chr03	15539973	15560321	2.22	PREDICTED: anaphase-promoting complex subunit 1
Zj.jz033629008	Chr03	15598060	15598434	2.22	NA
Zj.jz040731068	Chr03	15533920	15537063	2.22	PREDICTED: protein ESKIMO 1
Zj.jz013215034	Chr03	15837407	15840075	1.73	PREDICTED: probable inactive serine/threonine-protein kinase bub1
Zj.jz033629003	Chr03	15628582	15640846	1.73	NA
Zj.jz013215038	Chr03	15809248	15810867	1.73	PREDICTED: putative Myb family transcription factor At1g14600
Zj.jz013215042	Chr03	15772653	15773443	1.73	PREDICTED: LOB domain-containing protein 21-like
Zj.jz013215032	Chr03	15843387	15847640	1.73	PREDICTED: probable inactive receptor-like protein kinase At3g56050
Zj.jz033629002	Chr03	15651807	15653693	1.73	PREDICTED: probable protein phosphatase 2C 25
Zj.jz013215044	Chr03	15742480	15743796	1.73	PREDICTED: omega-hydroxypalmitate O-feruloyl transferase-like
Zj.jz033629001	Chr03	15687188	15689189	1.73	PREDICTED: probable protein phosphatase 2C 30
Zj.jz013215037	Chr03	15822357	15824923	1.73	NA
Zj.jz013215040	Chr03	15786191	15793113	1.73	PREDICTED: uncharacterized protein LOC107413885
Zj.jz013215035	Chr03	15832592	15836547	1.73	PREDICTED: sorting and assembly machinery component 50 homolog
Zj.jz013215039	Chr03	15804550	15806633	1.73	PREDICTED: GDSL esterase/lipase EXL1-like
Zj.jz013215033	Chr03	15840502	15841038	1.73	PREDICTED: proline-rich protein 1
Zj.jz013215046	Chr03	15720220	15720709	1.73	NA
Zj.jz013215041	Chr03	15782698	15784776	1.73	PREDICTED: U-box domain-containing protein 13-like
Zj.jz013215045	Chr03	15730634	15731719	1.73	PREDICTED: ethylene-responsive transcription factor ABI4-like
Zj.jz013215043	Chr03	15762647	15763669	1.73	PREDICTED: pentatricopeptide repeat-containing protein At3g56030
Zj.jz036321058	Chr03	16712896	16713922	1.67	PREDICTED: thioredoxin H4-1-like
Zj.jz036321072	Chr03	16641545	16643293	1.67	PREDICTED: probable WRKY transcription factor 70
Zj.jz036321059	Chr03	16710031	16711414	1.67	NA
Zj.jz036321066	Chr03	16665439	16676506	1.67	PREDICTED: E3 ubiquitin-protein ligase SHPRH isoform X1
Zj.jz036321064	Chr03	16680281	16684317	1.67	NA
Zj.jz036321068	Chr03	16659691	16661519	1.67	PREDICTED: transcription elongation factor TFIIS
Zj.jz036321063	Chr03	16685159	16688702	1.67	PREDICTED: uncharacterized protein At5g05190 isoform X1
Zj.jz036321061	Chr03	16701991	16705097	1.67	PREDICTED: methylesterase 17 isoform X1
Zj.jz036321060	Chr03	16706193	16707857	1.67	PREDICTED: probable inorganic phosphate transporter 1-3
Zj.jz036321070	Chr03	16652277	16653910	1.67	NA
Zj.jz036321067	Chr03	16663732	16664493	1.67	PREDICTED: uncharacterized protein LOC107414023
Zj.jz036321062	Chr03	16692119	16693633	1.67	PREDICTED: protein NETWORKED 4A-like
Zj.jz036321071	Chr03	16648182	16651370	1.67	PREDICTED: rhodanese-like domain-containing protein 7
Zj.jz036321069	Chr03	16655532	16655927	1.67	PREDICTED: transcription elongation factor TFIIS-like
Zj.jz036321065	Chr03	16677533	16679261	1.67	NA
Zj.jz003989021	Chr03	18320751	18321038	1.53	NA
Zj.jz003989014	Chr03	18267393	18270000	1.53	NA
Zj.jz003989012	Chr03	18261483	18261863	1.53	NA
Zj.jz003989013	Chr03	18265561	18266159	1.53	PREDICTED: dynein light chain 1, cytoplasmic-like
Zj.jz003989018	Chr03	18295294	18296239	1.53	NA
Zj.jz003989017	Chr03	18288834	18294354	1.53	NA
Zj.jz003989011	Chr03	18259226	18260359	1.53	PREDICTED: GDP-mannose transporter GONST3-like
Zj.jz003989015	Chr03	18272250	18272948	1.53	PREDICTED: peroxisomal membrane protein 11B-like
Zj.jz003989019	Chr03	18301001	18302689	1.53	PREDICTED: uncharacterized protein LOC107414325
Zj.jz003989022	Chr03	18323297	18328272	1.53	NA
Zj.jz003989016	Chr03	18282287	18287538	1.53	NA
Zj.jz003989008	Chr03	18240264	18247024	1.53	PREDICTED: structural maintenance of chromosomes protein 2-1
Zj.jz003989020	Chr03	18313326	18315355	1.53	PREDICTED: putative glycerol-3-phosphate transporter 1
Zj.jz003989010	Chr03	18256595	18257766	1.53	PREDICTED: probable aquaporin TIP5-1
Zj.jz003989009	Chr03	18248242	18252662	1.53	PREDICTED: NO-associated protein 1, chloroplastic/mitochondrial-like isoform X1
Zj.jz044811038	Chr03	18888409	18890383	1.97	PREDICTED: alpha-L-fucosidase 1-like
Zj.jz044811040	Chr03	18903910	18906261	1.97	PREDICTED: subtilisin-like protease SBT1.3
Zj.jz044811039	Chr03	18895552	18897150	1.97	PREDICTED: 3-ketoacyl-CoA synthase 5-like
Zj.jz044811046	Chr03	18941216	18942393	1.97	PREDICTED: transcription factor bHLH120-like
Zj.jz044811041	Chr03	18910118	18913843	1.97	PREDICTED: probable protein phosphatase 2C 75 isoform X1
Zj.jz044811044	Chr03	18927070	18929118	1.97	PREDICTED: receptor-like serine/threonine-protein kinase At4g25390
Zj.jz044811045	Chr03	18934120	18935162	1.97	PREDICTED: transcription factor bHLH118-like
Zj.jz044811047	Chr03	18949392	18949922	1.97	NA
Zj.jz044811042	Chr03	18917095	18919018	1.97	PREDICTED: probable protein phosphatase 2C 75
Zj.jz044811043	Chr03	18921171	18923885	1.97	PREDICTED: glycosyltransferase family 64 protein C4-like
Zj.jz044811037	Chr03	18870041	18875670	1.97	PREDICTED: cytochrome P450 704C1-like
Zj.jz006429012	Chr03	20451380	20454319	4.75	NA
Zj.jz006429010	Chr03	20434638	20439442	4.75	PREDICTED: plastidial pyruvate kinase 2-like
Zj.jz006429007	Chr03	20392041	20393187	4.75	NA
Zj.jz006429013	Chr03	20463633	20466440	4.75	PREDICTED: LRR receptor-like serine/threonine-protein kinase GSO2 isoform X1
Zj.jz006429009	Chr03	20432401	20432856	4.75	NA
Zj.jz006429018	Chr03	20506522	20507140	4.75	NA
Zj.jz006429015	Chr03	20490495	20491656	4.75	NA
Zj.jz006429014	Chr03	20469933	20472740	4.75	PREDICTED: leucine-rich repeat receptor protein kinase EMS1-like isoform X2
Zj.jz006429006	Chr03	20376292	20377257	4.75	PREDICTED: hevamine-A-like isoform X1
Zj.jz006429020	Chr03	20514747	20517471	4.75	PREDICTED: uncharacterized protein LOC107414675
Zj.jz006429011	Chr03	20441210	20450491	4.75	PREDICTED: protein timeless homolog
Zj.jz006429017	Chr03	20502176	20505978	4.75	NA
Zj.jz006429008	Chr03	20403711	20404476	4.75	PREDICTED: hevamine-A-like
Zj.jz006429019	Chr03	20509408	20512633	4.75	PREDICTED: G-type lectin S-receptor-like serine/threonine-protein kinase At5g24080 isoform X1
Zj.jz006429021	Chr03	20520992	20521823	4.75	PREDICTED: probable membrane-associated kinase regulator 6
Zj.jz006429016	Chr03	20495191	20501354	4.75	PREDICTED: LOW QUALITY PROTEIN: leucine-rich repeat receptor protein kinase EMS1-like
Zj.jz006429041	Chr03	20635529	20639567	1.45	PREDICTED: dnaJ protein ERDJ2A-like, partial
Zj.jz006429040	Chr03	20627973	20633564	1.45	NA
Zj.jz006429042	Chr03	20640102	20641673	1.45	NA
Zj.jz006429047	Chr03	20660692	20661981	1.45	PREDICTED: DUF21 domain-containing protein At5g52790
Zj.jz006429048	Chr03	20662602	20664290	1.45	NA
Zj.jz006429043	Chr03	20642533	20646389	1.45	NA
Zj.jz006429044	Chr03	20647595	20648617	1.45	PREDICTED: uncharacterized protein P11E10.01
Zj.jz006429046	Chr03	20658064	20660591	1.45	NA
Zj.jz006429039	Chr03	20619146	20620843	1.45	PREDICTED: probable WRKY transcription factor 27
Zj.jz006429045	Chr03	20650347	20655583	1.45	PREDICTED: DNA-directed primase/polymerase protein isoform X1
Zj.jz036789007	Chr03	20880042	20883638	1.59	PREDICTED: uncharacterized protein LOC107414533
Zj.jz036789008	Chr03	20884384	20967121	1.59	NA
Zj.jz036789011	Chr03	21001410	21005105	1.57	PREDICTED: probable beta-1,3-galactosyltransferase 11
Zj.jz036789014	Chr03	21022925	21024916	1.57	PREDICTED: probable inactive receptor kinase At4g23740
Zj.jz036789012	Chr03	21006153	21008878	1.57	PREDICTED: uncharacterized protein LOC107414532
Zj.jz036789015	Chr03	21025807	21028109	1.57	PREDICTED: myosin IB heavy chain
Zj.jz036789016	Chr03	21029447	21032192	1.57	NA
Zj.jz036789013	Chr03	21010163	21011627	1.57	NA
Zj.jz036789010	Chr03	20993926	20999606	1.57	NA
Zj.jz036789023	Chr03	21093215	21093558	4.05	NA
Zj.jz036789029	Chr03	21123226	21124833	4.05	PREDICTED: probable WRKY transcription factor 53
Zj.jz036789045	Chr03	21243672	21244058	4.05	NA
Zj.jz036789037	Chr03	21194809	21197332	4.05	PREDICTED: probable trehalose-phosphate phosphatase C
Zj.jz036789031	Chr03	21135777	21137489	4.05	PREDICTED: MYB-like transcription factor ETC3
Zj.jz036789036	Chr03	21178728	21181417	4.05	PREDICTED: abscisic acid receptor PYL8
Zj.jz036789022	Chr03	21087512	21091302	4.05	PREDICTED: mitochondrial carrier protein MTM1
Zj.jz036789035	Chr03	21172672	21176625	4.05	PREDICTED: polypyrimidine tract-binding protein homolog 2
Zj.jz036789042	Chr03	21219150	21220100	4.05	NA
Zj.jz036789025	Chr03	21096360	21099317	4.05	NA
Zj.jz036789043	Chr03	21225616	21230014	4.05	PREDICTED: cyclic nucleotide-gated ion channel 1-like
Zj.jz036789034	Chr03	21168019	21169764	4.05	PREDICTED: uncharacterized protein LOC107414567
Zj.jz036789021	Chr03	21082591	21085197	4.05	NA
Zj.jz036789040	Chr03	21212322	21214458	4.05	PREDICTED: uncharacterized protein LOC107414610
Zj.jz036789030	Chr03	21132195	21134735	4.05	PREDICTED: RNA polymerase sigma factor sigE, chloroplastic/mitochondrial
Zj.jz036789028	Chr03	21117641	21120643	4.05	PREDICTED: transcription factor SPEECHLESS
Zj.jz036789027	Chr03	21104483	21108476	4.05	PREDICTED: dihydrofolate synthetase
Zj.jz036789032	Chr03	21153774	21155219	4.05	PREDICTED: bidirectional sugar transporter SWEET3
Zj.jz036789033	Chr03	21161627	21162001	4.05	NA
Zj.jz036789039	Chr03	21210203	21210456	4.05	NA
Zj.jz036789038	Chr03	21205336	21207687	4.05	PREDICTED: LOW QUALITY PROTEIN: uncharacterized protein LOC107414608
Zj.jz036789026	Chr03	21100595	21103552	4.05	NA
Zj.jz036789044	Chr03	21230937	21239512	4.05	NA
Zj.jz036789041	Chr03	21214870	21219130	4.05	NA
Zj.jz036789024	Chr03	21095280	21095525	4.05	NA
Zj.jz036789046	Chr03	21244139	21244814	4.05	NA
Zj.jz036789072	Chr03	21544323	21546627	3.08	NA
Zj.jz036789058	Chr03	21406842	21407713	3.08	NA
Zj.jz036789069	Chr03	21528462	21529639	3.08	NA
Zj.jz036789082	Chr03	21613340	21619015	3.08	PREDICTED: splicing factor 3A subunit 3-like
Zj.jz036789065	Chr03	21491168	21491880	3.08	NA
Zj.jz036789075	Chr03	21565745	21566215	3.08	NA
Zj.jz036789070	Chr03	21533063	21534019	3.08	NA
Zj.jz036789076	Chr03	21567097	21567894	3.08	NA
Zj.jz036789061	Chr03	21461904	21463116	3.08	PREDICTED: cyclic nucleotide-gated ion channel 1-like isoform X3
Zj.jz036789068	Chr03	21520827	21521733	3.08	NA
Zj.jz036789071	Chr03	21536039	21538314	3.08	PREDICTED: glycerophosphodiester phosphodiesterase protein kinase domain-containing GDPDL2-like
Zj.jz036789055	Chr03	21358159	21365063	3.08	NA
Zj.jz036789056	Chr03	21373877	21377844	3.08	PREDICTED: cyclic nucleotide-gated ion channel 1-like
Zj.jz036789063	Chr03	21483436	21486407	3.08	PREDICTED: probable protein phosphatase 2C 51
Zj.jz036789066	Chr03	21514073	21516386	3.08	NA
Zj.jz036789051	Chr03	21292983	21296281	3.08	PREDICTED: cyclic nucleotide-gated ion channel 1-like
Zj.jz036789079	Chr03	21575004	21576240	3.08	PREDICTED: uncharacterized protein LOC107414599
Zj.jz036789054	Chr03	21314471	21344402	3.08	PREDICTED: cyclic nucleotide-gated ion channel 1-like
Zj.jz036789052	Chr03	21300617	21305125	3.08	PREDICTED: cyclic nucleotide-gated ion channel 1-like
Zj.jz036789062	Chr03	21463934	21467706	3.08	PREDICTED: spermine synthase
Zj.jz036789077	Chr03	21569308	21572915	3.08	PREDICTED: putative RING-H2 finger protein ATL21A
Zj.jz036789078	Chr03	21574343	21574687	3.08	NA
Zj.jz036789059	Chr03	21427363	21455808	3.08	PREDICTED: cyclic nucleotide-gated ion channel 1-like
Zj.jz036789060	Chr03	21457961	21460990	3.08	NA
Zj.jz036789067	Chr03	21517841	21518827	3.08	PREDICTED: probable receptor-like protein kinase At1g67000
Zj.jz036789074	Chr03	21561724	21565309	3.08	NA
Zj.jz036789081	Chr03	21610108	21612842	3.08	PREDICTED: vesicle transport protein SFT2B
Zj.jz036789073	Chr03	21556944	21559089	3.08	NA
Zj.jz036789049	Chr03	21276769	21277086	3.08	NA
Zj.jz036789064	Chr03	21487591	21490167	3.08	PREDICTED: pentatricopeptide repeat-containing protein At3g49170, chloroplastic
Zj.jz036789053	Chr03	21313024	21314356	3.08	NA
Zj.jz036789050	Chr03	21280348	21288692	3.08	PREDICTED: cyclic nucleotide-gated ion channel 1-like
Zj.jz036789080	Chr03	21577410	21588179	3.08	PREDICTED: glutamate synthase
Zj.jz036317009	Chr03	22576325	22578015	1.49	PREDICTED: uncharacterized protein LOC107414938
Zj.jz036317011	Chr03	22566624	22568744	1.49	PREDICTED: ribosome-binding factor PSRP1, chloroplastic
Zj.jz036317006	Chr03	22602811	22604282	1.49	NA
Zj.jz036317007	Chr03	22593262	22594238	1.49	NA
Zj.jz036317003	Chr03	22610337	22611992	1.49	PREDICTED: uncharacterized protein LOC107414984
Zj.jz036317008	Chr03	22591717	22592831	1.49	NA
Zj.jz036317010	Chr03	22569445	22573147	1.49	PREDICTED: subtilisin-like protease SBT3.10 isoform X2
Zj.jz036317004	Chr03	22606988	22607299	1.49	NA
Zj.jz036317005	Chr03	22606144	22606929	1.49	NA
Zj.jz038181022	Chr04	1222875	1225310	1.56	PREDICTED: LOW QUALITY PROTEIN: endoglucanase 25-like
Zj.jz038181019	Chr04	1232426	1233534	1.56	PREDICTED: pathogen-related protein-like
Zj.jz038181021	Chr04	1227126	1229615	1.56	PREDICTED: uncharacterized protein C57A10.07 isoform X1
Zj.jz038181017	Chr04	1264045	1265728	1.56	NA
Zj.jz038181016	Chr04	1266378	1267567	1.56	PREDICTED: pathogen-related protein-like
Zj.jz038181014	Chr04	1270286	1271178	1.56	NA
Zj.jz038181020	Chr04	1230296	1230853	1.56	NA
Zj.jz038181012	Chr04	1280932	1284860	1.56	PREDICTED: protein LAZ1 homolog 1
Zj.jz038181018	Chr04	1237449	1238533	1.56	PREDICTED: pathogen-related protein-like
Zj.jz038181013	Chr04	1275228	1276234	1.56	PREDICTED: uncharacterized protein LOC107421617
Zj.jz038181015	Chr04	1269652	1270191	1.56	PREDICTED: dirigent protein 17-like
Zj.jz000055005	Chr04	1638496	1640920	1.58	PREDICTED: L-type lectin-domain containing receptor kinase S.6
Zj.jz000055004	Chr04	1635285	1636454	1.58	PREDICTED: protein MITOFERRINLIKE 1, chloroplastic
Zj.jz032501022	Chr04	5200777	5209275	1.66	PREDICTED: probable ADP-ribosylation factor GTPase-activating protein AGD14
Zj.jz032501021	Chr04	5263392	5264813	1.66	PREDICTED: molybdate transporter 1
Zj.jz004039002	Chr04	6010154	6011453	2.57	NA
Zj.jz004039003	Chr04	6045920	6079985	2.57	NA
Zj.jz004039005	Chr04	6091545	6093385	2.57	PREDICTED: transcription elongation factor SPT4 homolog 1 isoform X2
Zj.jz004039001	Chr04	5993179	5994335	2.57	NA
Zj.jz004039006	Chr04	6149164	6186797	1.44	PREDICTED: LOW QUALITY PROTEIN: protein SABRE-like, partial
Zj.jz025517003	Chr04	8257663	8258306	1.48	NA
Zj.jz025517001	Chr04	8244616	8245283	1.48	NA
Zj.jz025517004	Chr04	8260591	8267344	1.48	PREDICTED: LOW QUALITY PROTEIN: protein odr-4 homolog
Zj.jz025517007	Chr04	8406922	8414307	1.46	PREDICTED: rhamnogalacturonate lyase-like
Zj.jz012629011	Chr04	9465717	9465974	1.48	NA
Zj.jz012629013	Chr04	9490513	9498176	1.48	PREDICTED: MADS-box protein SVP-like
Zj.jz012629012	Chr04	9466072	9467629	1.48	NA
Zj.jz014013003	Chr04	9919275	9921167	1.68	PREDICTED: probable indole-3-pyruvate monooxygenase YUCCA4
Zj.jz037775025	Chr04	10696457	10697005	1.5	NA
Zj.jz037775026	Chr04	10687009	10692882	1.5	NA
Zj.jz037775023	Chr04	10719795	10726060	1.5	PREDICTED: potassium channel AKT1-like
Zj.jz037775024	Chr04	10698035	10702135	1.5	PREDICTED: boron transporter 4
Zj.jz044369007	Chr04	12280166	12284588	1.68	NA
Zj.jz044369009	Chr04	12232178	12234928	1.68	PREDICTED: auxin-responsive protein IAA29
Zj.jz044369006	Chr04	12294049	12294855	1.68	PREDICTED: ATP synthase subunit b\', chloroplastic
Zj.jz044369005	Chr04	12304303	12307625	1.68	PREDICTED: cell division control protein 7
Zj.jz044369008	Chr04	12271421	12278021	1.68	PREDICTED: putative UDP-sugar transporter DDB_G0278631
Zj.jz012139047	Chr04	13675976	13681976	2.21	PREDICTED: NAD kinase 2, chloroplastic
Zj.jz012139046	Chr04	13664714	13674938	2.21	PREDICTED: DNA topoisomerase 2-binding protein 1-A isoform X1
Zj.jz012139051	Chr04	13733088	13736097	2.21	PREDICTED: amino-acid permease BAT1 homolog
Zj.jz012139053	Chr04	13741527	13747755	2.21	NA
Zj.jz012139052	Chr04	13736503	13741164	2.21	NA
Zj.jz012139048	Chr04	13686645	13688137	2.21	PREDICTED: 1-aminocyclopropane-1-carboxylate oxidase 5
Zj.jz012139049	Chr04	13698297	13700173	2.21	NA
Zj.jz012139050	Chr04	13723309	13730781	2.21	NA
Zj.jz012139045	Chr04	13653006	13660764	2.21	PREDICTED: uncharacterized protein LOC107409768
Zj.jz012139057	Chr04	13761256	13762698	1.98	PREDICTED: pentatricopeptide repeat-containing protein At1g77360, mitochondrial
Zj.jz012139055	Chr04	13750783	13756452	1.98	NA
Zj.jz012139056	Chr04	13757613	13759178	1.98	NA
Zj.jz012139058	Chr04	13775064	13777001	1.98	PREDICTED: probable receptor-like protein kinase At1g11050
Zj.jz012139060	Chr04	13798336	13799626	1.98	NA
Zj.jz012139062	Chr04	13817559	13819715	1.98	PREDICTED: amino acid permease 3-like
Zj.jz012139059	Chr04	13783904	13786550	1.98	NA
Zj.jz012139061	Chr04	13805041	13809375	1.98	PREDICTED: auxilin-related protein 2-like
Zj.jz043797010	Chr04	13985945	13986532	1.55	NA
Zj.jz043797015	Chr04	13963585	13965884	1.55	NA
Zj.jz043797013	Chr04	13977757	13978398	1.55	PREDICTED: E3 ubiquitin ligase BIG BROTHER-related
Zj.jz043797019	Chr04	13922052	13937213	1.55	NA
Zj.jz043797011	Chr04	13983020	13985716	1.55	NA
Zj.jz043797009	Chr04	13991566	14008073	1.55	PREDICTED: beta-galactosidase 16-like
Zj.jz043797016	Chr04	13958249	13958910	1.55	NA
Zj.jz043797017	Chr04	13947332	13958191	1.55	PREDICTED: uncharacterized protein LOC107421091
Zj.jz043797018	Chr04	13940397	13945671	1.55	PREDICTED: replication factor C subunit 3
Zj.jz043797014	Chr04	13969430	13971138	1.55	PREDICTED: NAC domain-containing protein 2
Zj.jz043797012	Chr04	13980548	13981671	1.55	PREDICTED: uncharacterized protein LOC107421084
Zj.jz028857020	Chr04	14204483	14209841	2.65	NA
Zj.jz028857023	Chr04	14272913	14273149	2.65	NA
Zj.jz028857010	Chr04	14167786	14171331	2.65	PREDICTED: cyclin-A1-4-like
Zj.jz028857013	Chr04	14175395	14177922	2.65	NA
Zj.jz028857021	Chr04	14227314	14229236	2.65	PREDICTED: photosystem II 22 kDa protein, chloroplastic
Zj.jz028857014	Chr04	14183697	14186104	2.65	NA
Zj.jz028857022	Chr04	14240389	14242315	2.65	PREDICTED: uncharacterized protein At4g08330, chloroplastic isoform X1
Zj.jz028857011	Chr04	14171997	14172985	2.65	PREDICTED: acetyltransferase At1g77540
Zj.jz028857017	Chr04	14190300	14190971	2.65	NA
Zj.jz028857019	Chr04	14200271	14202562	2.65	PREDICTED: TLC domain-containing protein 2
Zj.jz028857015	Chr04	14187502	14187843	2.65	PREDICTED: uncharacterized protein LOC107421077
Zj.jz028857018	Chr04	14194983	14198777	2.65	PREDICTED: chlorophyllide a oxygenase, chloroplastic
Zj.jz028857016	Chr04	14189091	14189882	2.65	NA
Zj.jz028857012	Chr04	14173590	14173960	2.65	NA
Zj.jz028857009	Chr04	14160065	14165149	2.65	PREDICTED: F-box protein 7
Zj.jz028857033	Chr04	14425564	14426805	1.72	PREDICTED: protein DMR6-LIKE OXYGENASE 1-like
Zj.jz028857031	Chr04	14382944	14384726	1.72	NA
Zj.jz028857034	Chr04	14428393	14447796	1.72	PREDICTED: uncharacterized protein LOC107421042
Zj.jz028857030	Chr04	14362213	14368902	1.72	PREDICTED: small glutamine-rich tetratricopeptide repeat-containing protein
Zj.jz028857032	Chr04	14410514	14412175	1.72	PREDICTED: probable acyl-activating enzyme 6
Zj.jz037709045	Chr04	17074089	17080622	1.44	PREDICTED: plasma membrane ATPase 4-like
Zj.jz037709041	Chr04	17102790	17105376	1.44	PREDICTED: E3 ubiquitin-protein ligase Praja-2-like
Zj.jz037709044	Chr04	17081417	17082985	1.44	PREDICTED: peroxidase 45-like
Zj.jz037709040	Chr04	17115981	17117243	1.44	PREDICTED: DNA topoisomerase 1
Zj.jz037709039	Chr04	17118248	17118685	1.44	PREDICTED: uncharacterized protein LOC107420788
Zj.jz037709042	Chr04	17096598	17097854	1.44	PREDICTED: uncharacterized protein LOC107420804
Zj.jz037709037	Chr04	17124368	17128901	1.44	PREDICTED: pentatricopeptide repeat-containing protein At5g10690-like
Zj.jz037709043	Chr04	17084956	17092831	1.44	PREDICTED: uncharacterized protein LOC107420790 isoform X1
Zj.jz037709038	Chr04	17120536	17122573	1.44	PREDICTED: 54S ribosomal protein L24, mitochondrial
Zj.jz035501020	Chr04	17508134	17509180	1.56	NA
Zj.jz035501019	Chr04	17498023	17498920	1.56	NA
Zj.jz035501021	Chr04	17509375	17509768	1.56	NA
Zj.jz035501022	Chr04	17524001	17528333	1.56	NA
Zj.jz035501018	Chr04	17479523	17488303	1.56	NA
Zj.jz029983021	Chr04	17830915	17835378	2.15	NA
Zj.jz029983017	Chr04	17808574	17813644	2.15	PREDICTED: ER membrane protein complex subunit 1
Zj.jz029983013	Chr04	17773923	17779224	2.15	PREDICTED: protein tesmin/TSO1-like CXC 5, partial
Zj.jz029983011	Chr04	17762681	17764691	2.15	PREDICTED: protein PEROXIN-4
Zj.jz029983004	Chr04	17722021	17725853	2.15	PREDICTED: aspartate aminotransferase, cytoplasmic
Zj.jz029983012	Chr04	17765177	17769729	2.15	NA
Zj.jz029983015	Chr04	17802466	17804384	2.15	PREDICTED: L-gulonolactone oxidase 3
Zj.jz029983009	Chr04	17745960	17748108	2.15	PREDICTED: D-amino-acid transaminase, chloroplastic-like, partial
Zj.jz029983003	Chr04	17705362	17720674	2.15	PREDICTED: myb-related protein 3R-1-like
Zj.jz029983005	Chr04	17726941	17730424	2.15	PREDICTED: aspartate aminotransferase, cytoplasmic-like
Zj.jz029983008	Chr04	17739917	17742569	2.15	PREDICTED: uncharacterized protein LOC107420651
Zj.jz029983019	Chr04	17822718	17823796	2.15	NA
Zj.jz035501045	Chr04	17691074	17695262	2.15	NA
Zj.jz029983010	Chr04	17752398	17759894	2.15	PREDICTED: target of Myb protein 1
Zj.jz029983001	Chr04	17699033	17701164	2.15	PREDICTED: coiled-coil domain-containing protein 25
Zj.jz029983016	Chr04	17806492	17807523	2.15	NA
Zj.jz029983007	Chr04	17735187	17738473	2.15	PREDICTED: LOW QUALITY PROTEIN: eukaryotic translation initiation factor 3 subunit L-like
Zj.jz029983020	Chr04	17826743	17828195	2.15	NA
Zj.jz029983022	Chr04	17837254	17839411	2.15	NA
Zj.jz029983006	Chr04	17731027	17732713	2.15	PREDICTED: uncharacterized protein LOC107420695
Zj.jz029983014	Chr04	17790358	17795693	2.15	PREDICTED: protein EMBRYONIC FLOWER 1-like
Zj.jz029983018	Chr04	17820621	17822709	2.15	PREDICTED: probable beta-1,4-xylosyltransferase IRX9H
Zj.jz041429087	Chr04	19314130	19318715	1.47	PREDICTED: AP-4 complex subunit mu-like
Zj.jz041429088	Chr04	19308156	19310664	1.47	PREDICTED: mitogen-activated protein kinase homolog NTF3
Zj.jz041429089	Chr04	19294374	19294742	1.47	PREDICTED: bZIP transcription factor 53-like, partial
Zj.jz041429086	Chr04	19323368	19326256	1.47	PREDICTED: omega-hydroxypalmitate O-feruloyl transferase
Zj.jz041429090	Chr04	19281746	19283747	1.47	PREDICTED: protein TIC 20-I, chloroplastic-like
Zj.jz002269050	Chr04	20247263	20248705	2.8	NA
Zj.jz008869006	Chr04	20299162	20301125	2.8	PREDICTED: uncharacterized protein LOC107420110
Zj.jz008869002	Chr04	20287389	20288155	2.8	PREDICTED: uncharacterized protein LOC107420037
Zj.jz008869008	Chr04	20304968	20310136	2.8	PREDICTED: probable serine/threonine-protein kinase DDB_G0282963
Zj.jz008869011	Chr04	20332462	20334491	2.8	PREDICTED: uncharacterized protein LOC107420052
Zj.jz008869009	Chr04	20318301	20322389	2.8	PREDICTED: vacuolar-processing enzyme
Zj.jz008869013	Chr04	20343165	20346695	2.8	PREDICTED: ferrochelatase-2, chloroplastic
Zj.jz008869012	Chr04	20335528	20338591	2.8	PREDICTED: PITH domain-containing protein 1
Zj.jz008869007	Chr04	20302428	20303020	2.8	NA
Zj.jz008869010	Chr04	20328440	20329925	2.8	PREDICTED: probable protein phosphatase 2C 72
Zj.jz008869003	Chr04	20288399	20289164	2.8	NA
Zj.jz008869004	Chr04	20290277	20291677	2.8	NA
Zj.jz008869001	Chr04	20281801	20283001	2.8	NA
Zj.jz008869014	Chr04	20347306	20353359	2.8	PREDICTED: basic salivary proline-rich protein 2
Zj.jz008869005	Chr04	20294226	20296322	2.8	PREDICTED: UPF0587 protein C1orf123 homolog
Zj.jz008869035	Chr04	20480929	20483861	2.07	PREDICTED: probable beta-1,3-galactosyltransferase 12
Zj.jz008869029	Chr04	20442765	20443328	2.07	NA
Zj.jz008869030	Chr04	20443701	20445883	2.07	NA
Zj.jz008869025	Chr04	20425785	20428267	2.07	PREDICTED: calcineurin B-like protein 10
Zj.jz008869033	Chr04	20469311	20470877	2.07	PREDICTED: GATA transcription factor 21-like
Zj.jz008869031	Chr04	20447258	20454864	2.07	PREDICTED: serine/threonine-protein kinase EDR1
Zj.jz008869037	Chr04	20493782	20494756	2.07	PREDICTED: putative mediator of RNA polymerase II transcription subunit 26
Zj.jz008869034	Chr04	20478867	20479388	2.07	NA
Zj.jz008869027	Chr04	20435420	20436268	2.07	PREDICTED: uncharacterized protein LOC107420100
Zj.jz008869036	Chr04	20484992	20487935	2.07	PREDICTED: zinc transporter 4, chloroplastic isoform X1
Zj.jz008869038	Chr04	20498374	20501838	2.07	PREDICTED: uncharacterized protein LOC107420150
Zj.jz008869028	Chr04	20437152	20438372	2.07	PREDICTED: protein REVERSION-TO-ETHYLENE SENSITIVITY1
Zj.jz008869032	Chr04	20458134	20464181	2.07	PREDICTED: glycine dehydrogenase (decarboxylating), mitochondrial
Zj.jz008869026	Chr04	20430377	20432847	2.07	NA
Zj.jz008869131	Chr04	21045335	21047390	1.78	PREDICTED: serine/threonine-protein kinase At5g01020
Zj.jz008869138	Chr04	21074052	21088291	1.78	PREDICTED: endoribonuclease Dicer homolog 3 isoform X1
Zj.jz008869134	Chr04	21058668	21058994	1.78	PREDICTED: uncharacterized protein LOC107420094
Zj.jz008869133	Chr04	21054387	21054833	1.78	PREDICTED: copper transporter 5.1-like
Zj.jz008869129	Chr04	21032451	21036800	1.78	PREDICTED: guanine nucleotide-binding protein alpha-1 subunit isoform X2
Zj.jz008869139	Chr04	21088682	21092112	1.78	NA
Zj.jz008869140	Chr04	21096216	21101513	1.78	PREDICTED: 3beta-hydroxysteroid-dehydrogenase/decarboxylase isoform 2
Zj.jz008869136	Chr04	21069463	21070326	1.78	PREDICTED: uncharacterized protein LOC107420014 isoform X2
Zj.jz008869135	Chr04	21064129	21067975	1.78	PREDICTED: polyadenylate-binding protein-interacting protein 7
Zj.jz008869132	Chr04	21049132	21053269	1.78	PREDICTED: G-protein coupled receptor 1
Zj.jz008869137	Chr04	21071085	21073748	1.78	PREDICTED: pentatricopeptide repeat-containing protein At4g33170-like
Zj.jz008869130	Chr04	21038973	21040897	1.78	PREDICTED: 2-hydroxymuconate semialdehyde hydrolase
Zj.jz008869155	Chr04	21209342	21226138	3.38	NA
Zj.jz019333004	Chr04	21325510	21328373	3.38	NA
Zj.jz019333005	Chr04	21334700	21335739	3.38	NA
Zj.jz020387002	Chr04	21487975	21488530	3.38	NA
Zj.jz019333003	Chr04	21316675	21317601	3.38	NA
Zj.jz019333006	Chr04	21391569	21391808	3.38	NA
Zj.jz019333007	Chr04	21432246	21433162	3.38	NA
Zj.jz019333001	Chr04	21284735	21285594	3.38	NA
Zj.jz019333002	Chr04	21311559	21312116	3.38	NA
Zj.jz020387007	Chr04	21548382	21549024	3.38	NA
Zj.jz020387003	Chr04	21523433	21524134	3.38	NA
Zj.jz000799142	Chr04	21817521	21819663	3.23	PREDICTED: uncharacterized protein LOC107420598
Zj.jz000799136	Chr04	21862761	21867599	3.23	PREDICTED: endo-1,4-beta-xylanase A-like
Zj.jz000799137	Chr04	21855321	21856478	3.23	PREDICTED: zinc finger CCCH domain-containing protein 23
Zj.jz000799139	Chr04	21834783	21839278	3.23	PREDICTED: clathrin interactor EPSIN 1 isoform X2
Zj.jz020387010	Chr04	21719249	21719674	3.23	NA
Zj.jz000799138	Chr04	21845119	21845715	3.23	PREDICTED: transcription factor RAX2-like
Zj.jz000799141	Chr04	21820867	21825846	3.23	PREDICTED: protein EARLY FLOWERING 3
Zj.jz020387012	Chr04	21771185	21771652	3.23	NA
Zj.jz020387013	Chr04	21775849	21777528	3.23	NA
Zj.jz000799140	Chr04	21829844	21833343	3.23	PREDICTED: exonuclease 3\'-5\' domain-containing protein 1
Zj.jz000799125	Chr04	21941770	21943032	1.47	PREDICTED: uncharacterized protein LOC107420611
Zj.jz000799122	Chr04	21961614	21961820	1.47	NA
Zj.jz000799123	Chr04	21946238	21953113	1.47	PREDICTED: CSC1-like protein RXW8 isoform X2
Zj.jz000799128	Chr04	21927578	21930308	1.47	PREDICTED: branched-chain-amino-acid aminotransferase 2, chloroplastic-like
Zj.jz000799131	Chr04	21905618	21907695	1.47	NA
Zj.jz000799121	Chr04	21963631	21965835	1.47	PREDICTED: 1-aminocyclopropane-1-carboxylate synthase 3
Zj.jz000799130	Chr04	21907931	21909946	1.47	NA
Zj.jz000799126	Chr04	21937300	21938149	1.47	PREDICTED: transcription factor RAX3-like
Zj.jz000799127	Chr04	21930925	21932694	1.47	NA
Zj.jz000799124	Chr04	21944324	21944809	1.47	NA
Zj.jz000799129	Chr04	21915371	21923290	1.47	PREDICTED: branched-chain-amino-acid aminotransferase 2, chloroplastic-like
Zj.jz000799115	Chr04	22018087	22020667	1.53	PREDICTED: probable xyloglucan glycosyltransferase 12
Zj.jz000799113	Chr04	22052066	22055313	1.53	PREDICTED: AP2-like ethylene-responsive transcription factor ANT
Zj.jz000799111	Chr04	22067380	22068744	1.53	NA
Zj.jz000799112	Chr04	22063164	22065968	1.53	PREDICTED: protein tas-like
Zj.jz000799114	Chr04	22026257	22028656	1.53	PREDICTED: transcription factor bHLH74 isoform X2
Zj.jz000799074	Chr04	22310408	22311502	2.44	PREDICTED: uncharacterized protein LOC107433685
Zj.jz000799091	Chr04	22198676	22199152	2.44	NA
Zj.jz000799094	Chr04	22191323	22191771	2.44	NA
Zj.jz000799097	Chr04	22173864	22175003	2.44	PREDICTED: putative F-box protein At4g17565
Zj.jz000799084	Chr04	22237729	22239417	2.44	NA
Zj.jz000799072	Chr04	22316991	22319017	2.44	PREDICTED: F-box protein At3g12350-like
Zj.jz000799088	Chr04	22207609	22209046	2.44	PREDICTED: lecithin-cholesterol acyltransferase-like 1
Zj.jz000799087	Chr04	22212401	22212874	2.44	PREDICTED: uncharacterized protein LOC107433686
Zj.jz000799089	Chr04	22204454	22206110	2.44	PREDICTED: lecithin-cholesterol acyltransferase-like 1
Zj.jz000799077	Chr04	22294995	22297257	2.44	PREDICTED: heptahelical transmembrane protein 4-like
Zj.jz000799095	Chr04	22187850	22188197	2.44	NA
Zj.jz000799092	Chr04	22195100	22198074	2.44	PREDICTED: uncharacterized protein LOC107433675
Zj.jz000799076	Chr04	22298802	22302510	2.44	PREDICTED: putative nucleobase-ascorbate transporter 10 isoform X1
Zj.jz000799090	Chr04	22200363	22201730	2.44	PREDICTED: U-box domain-containing protein 30-like
Zj.jz000799078	Chr04	22289862	22290281	2.44	NA
Zj.jz000799082	Chr04	22246102	22257389	2.44	NA
Zj.jz000799086	Chr04	22215751	22219569	2.44	PREDICTED: peptidyl-prolyl cis-trans isomerase FKBP62-like isoform X1
Zj.jz000799093	Chr04	22192564	22193841	2.44	PREDICTED: protein PHLOEM PROTEIN 2-LIKE A10
Zj.jz000799079	Chr04	22289003	22289813	2.44	NA
Zj.jz000799080	Chr04	22278437	22283487	2.44	NA
Zj.jz000799085	Chr04	22220712	22236934	2.44	NA
Zj.jz000799075	Chr04	22306525	22307604	2.44	NA
Zj.jz000799096	Chr04	22183180	22183554	2.44	NA
Zj.jz000799073	Chr04	22313766	22315992	2.44	PREDICTED: exocyst complex component EXO70A1-like
Zj.jz000799083	Chr04	22241401	22244977	2.44	PREDICTED: serine carboxypeptidase-like 1
Zj.jz000799081	Chr04	22258826	22277980	2.44	PREDICTED: calcium-transporting ATPase 3, endoplasmic reticulum-type-like isoform X1
Zj.jz000799051	Chr04	22473478	22473823	1.74	NA
Zj.jz000799045	Chr04	22508261	22512281	1.74	PREDICTED: casein kinase II subunit alpha-like
Zj.jz000799059	Chr04	22404929	22406318	1.74	PREDICTED: cyclin-D5-1-like
Zj.jz000799057	Chr04	22419789	22425200	1.74	PREDICTED: activating signal cointegrator 1 complex subunit 2-like isoform X1
Zj.jz000799055	Chr04	22444273	22445821	1.74	PREDICTED: transcription factor bHLH85-like
Zj.jz000799044	Chr04	22513077	22513720	1.74	NA
Zj.jz000799049	Chr04	22485923	22487752	1.74	PREDICTED: uncharacterized protein LOC107433730
Zj.jz000799058	Chr04	22415032	22418920	1.74	PREDICTED: interferon-related developmental regulator 1-like
Zj.jz000799043	Chr04	22515183	22515569	1.74	NA
Zj.jz000799052	Chr04	22469945	22470706	1.74	PREDICTED: LOB domain-containing protein 39-like
Zj.jz000799046	Chr04	22499076	22505052	1.74	PREDICTED: transcription initiation factor TFIID subunit 4b-like isoform X2
Zj.jz000799050	Chr04	22475148	22479541	1.74	PREDICTED: QWRF motif-containing protein 2-like
Zj.jz000799053	Chr04	22460242	22461009	1.74	PREDICTED: zinc finger protein ZAT10-like
Zj.jz000799047	Chr04	22495613	22497821	1.74	PREDICTED: protein sym1-like
Zj.jz000799056	Chr04	22426379	22433325	1.74	PREDICTED: uncharacterized protein LOC107433710 isoform X1
Zj.jz000799048	Chr04	22491879	22493356	1.74	NA
Zj.jz000799054	Chr04	22451896	22455164	1.74	PREDICTED: adenine phosphoribosyltransferase 1-like
Zj.jz006119235	Chr04	23036858	23038375	3.14	NA
Zj.jz000799004	Chr04	22692876	22695293	3.14	PREDICTED: uncharacterized protein LOC107420512
Zj.jz000799003	Chr04	22696981	22702488	3.14	NA
Zj.jz006119234	Chr04	23042968	23048577	3.14	NA
Zj.jz000799002	Chr04	22709354	22712094	3.14	PREDICTED: LOW QUALITY PROTEIN: putative receptor protein kinase ZmPK1
Zj.jz006119233	Chr04	23049305	23049805	3.14	PREDICTED: putative receptor protein kinase ZmPK1
Zj.jz000799001	Chr04	22717364	22718601	3.14	NA
Zj.jz006119124	Chr04	23779206	23779904	1.6	PREDICTED: protein MIZU-KUSSEI 1
Zj.jz006119121	Chr04	23792120	23792491	1.6	PREDICTED: uncharacterized protein LOC107420905
Zj.jz006119128	Chr04	23738339	23739457	1.6	NA
Zj.jz006119130	Chr04	23727373	23730737	1.6	PREDICTED: polyadenylate-binding protein RBP47-like
Zj.jz006119129	Chr04	23732551	23737061	1.6	PREDICTED: uroporphyrinogen-III synthase, chloroplastic isoform X2
Zj.jz006119127	Chr04	23750860	23754236	1.6	NA
Zj.jz006119122	Chr04	23789001	23789553	1.6	PREDICTED: uncharacterized protein LOC107420866
Zj.jz006119126	Chr04	23761315	23762337	1.6	PREDICTED: uncharacterized protein LOC107420880
Zj.jz006119120	Chr04	23792598	23793921	1.6	NA
Zj.jz006119119	Chr04	23806377	23808654	1.6	NA
Zj.jz006119125	Chr04	23764250	23769023	1.6	PREDICTED: dipeptidyl-peptidase 5
Zj.jz006119123	Chr04	23785395	23787489	1.6	PREDICTED: transcription factor MYB44-like
Zj.jz006119086	Chr04	24005659	24006033	2.8	NA
Zj.jz006119083	Chr04	24022761	24023429	2.8	PREDICTED: putative glycine-rich cell wall structural protein 1
Zj.jz006119085	Chr04	24014304	24015440	2.8	PREDICTED: B-box zinc finger protein 21-like
Zj.jz006119092	Chr04	23965259	23971192	2.8	PREDICTED: tryptophan--tRNA ligase, chloroplastic/mitochondrial
Zj.jz006119084	Chr04	24018262	24021800	2.8	PREDICTED: SH3 domain-containing protein 2-like
Zj.jz006119080	Chr04	24041491	24043884	2.8	PREDICTED: uncharacterized TPR repeat-containing protein At1g05150-like
Zj.jz006119091	Chr04	23971861	23976274	2.8	PREDICTED: protein cereblon
Zj.jz006119094	Chr04	23954537	23956469	2.8	PREDICTED: auxin-responsive protein IAA18-like
Zj.jz006119081	Chr04	24027846	24028094	2.8	NA
Zj.jz006119089	Chr04	23987462	23990665	2.8	NA
Zj.jz006119088	Chr04	23993951	23998385	2.8	PREDICTED: uncharacterized protein LOC107420390
Zj.jz006119093	Chr04	23959806	23961311	2.8	PREDICTED: histidine-containing phosphotransfer protein 4-like
Zj.jz006119090	Chr04	23977291	23982607	2.8	PREDICTED: NADP-dependent malic enzyme-like
Zj.jz006119087	Chr04	24002918	24003583	2.8	PREDICTED: uncharacterized protein LOC107420384
Zj.jz006119082	Chr04	24025083	24027393	2.8	PREDICTED: protein LTV1 homolog
Zj.jz006119033	Chr04	24327692	24328099	1.55	PREDICTED: uncharacterized protein LOC107435829
Zj.jz006119047	Chr04	24270911	24272525	1.55	PREDICTED: putative HVA22-like protein g
Zj.jz006119048	Chr04	24263220	24265145	1.55	PREDICTED: protein SPA, chloroplastic-like
Zj.jz006119042	Chr04	24295085	24296516	1.55	PREDICTED: WEB family protein At1g75720-like
Zj.jz006119044	Chr04	24285746	24287879	1.55	PREDICTED: uncharacterized protein LOC107435832
Zj.jz006119045	Chr04	24277985	24282429	1.55	NA
Zj.jz006119040	Chr04	24302028	24304611	1.55	PREDICTED: putative ER lumen protein-retaining receptor C28H8.4 isoform X2
Zj.jz006119037	Chr04	24316113	24320257	1.55	PREDICTED: uncharacterized protein LOC107407057 isoform X1
Zj.jz006119041	Chr04	24298117	24300898	1.55	PREDICTED: hexokinase-2, chloroplastic-like
Zj.jz006119046	Chr04	24273807	24276814	1.55	PREDICTED: transcription factor E2FC-like
Zj.jz006119034	Chr04	24324459	24326832	1.55	PREDICTED: uncharacterized protein LOC107407054
Zj.jz006119036	Chr04	24320707	24320898	1.55	NA
Zj.jz006119038	Chr04	24310531	24311138	1.55	PREDICTED: gibberellin-regulated protein 11-like isoform X2
Zj.jz006119032	Chr04	24329239	24331986	1.55	PREDICTED: claspin-like isoform X1
Zj.jz006119043	Chr04	24293309	24293728	1.55	PREDICTED: uncharacterized protein LOC107408298
Zj.jz006119039	Chr04	24306990	24307667	1.55	NA
Zj.jz006119035	Chr04	24321414	24323445	1.55	PREDICTED: probable alkaline/neutral invertase F
Zj.jz034129009	Chr04	24619902	24620949	1.57	PREDICTED: expansin-A11-like
Zj.jz034129015	Chr04	24651988	24653194	1.57	NA
Zj.jz034129008	Chr04	24612669	24615397	1.57	PREDICTED: protein Simiate
Zj.jz034129014	Chr04	24645447	24649905	1.57	PREDICTED: probable nucleoredoxin 2
Zj.jz034129012	Chr04	24632248	24632716	1.57	NA
Zj.jz034129010	Chr04	24624197	24626953	1.57	PREDICTED: ribonuclease P protein subunit p25-like protein
Zj.jz034129017	Chr04	24656955	24660690	1.57	PREDICTED: calcium-dependent protein kinase 29
Zj.jz034129011	Chr04	24629735	24631905	1.57	PREDICTED: uncharacterized protein LOC107422866
Zj.jz034129013	Chr04	24635353	24635748	1.57	PREDICTED: E3 ubiquitin-protein ligase ATL23
Zj.jz034129007	Chr04	24609677	24610777	1.57	PREDICTED: UPF0496 protein At1g20180
Zj.jz034129016	Chr04	24653249	24655398	1.57	NA
Zj.jz034129033	Chr04	24743628	24746877	2.31	NA
Zj.jz034129044	Chr04	24784122	24789644	2.31	PREDICTED: probable alpha-amylase 2
Zj.jz034129043	Chr04	24776689	24777681	2.31	NA
Zj.jz034129035	Chr04	24751820	24754857	2.31	PREDICTED: mechanosensitive ion channel protein 8-like isoform X2
Zj.jz034129038	Chr04	24758741	24761046	2.31	PREDICTED: high mobility group B protein 9
Zj.jz034129032	Chr04	24740594	24740967	2.31	NA
Zj.jz034129040	Chr04	24767708	24768561	2.31	PREDICTED: protein GDAP2 homolog
Zj.jz034129031	Chr04	24731089	24732339	2.31	PREDICTED: ornithine decarboxylase-like
Zj.jz034129036	Chr04	24755692	24756557	2.31	PREDICTED: glutathione S-transferase-like
Zj.jz034129034	Chr04	24746901	24750175	2.31	NA
Zj.jz034129042	Chr04	24774124	24775883	2.31	PREDICTED: tRNA pseudouridine synthase A, mitochondrial, partial
Zj.jz034129027	Chr04	24702367	24710702	2.31	PREDICTED: tetracycline resistance protein, class G-like
Zj.jz034129037	Chr04	24756999	24757601	2.31	NA
Zj.jz034129045	Chr04	24799464	24802284	2.31	PREDICTED: rop guanine nucleotide exchange factor 1-like
Zj.jz034129039	Chr04	24762527	24764440	2.31	PREDICTED: pentatricopeptide repeat-containing protein At5g40410, mitochondrial
Zj.jz034129041	Chr04	24771102	24772277	2.31	PREDICTED: F-box protein SKIP23-like
Zj.jz034129029	Chr04	24723476	24723979	2.31	PREDICTED: plastocyanin
Zj.jz034129028	Chr04	24717922	24722729	2.31	PREDICTED: phospholipase D delta-like
Zj.jz034129054	Chr04	24900123	24902568	1.66	PREDICTED: alcohol dehydrogenase-like 7
Zj.jz034129048	Chr04	24831384	24835967	1.66	PREDICTED: putative tRNA pseudouridine synthase Pus10 isoform X1
Zj.jz034129052	Chr04	24866384	24873755	1.66	PREDICTED: large proline-rich protein bag6-B isoform X1
Zj.jz034129047	Chr04	24825673	24830406	1.66	PREDICTED: prolyl endopeptidase
Zj.jz034129057	Chr04	24911340	24913778	1.66	PREDICTED: lysine-specific histone demethylase 1 homolog 1
Zj.jz034129056	Chr04	24908158	24908934	1.66	PREDICTED: dehydrin ERD14
Zj.jz034129053	Chr04	24894638	24897848	1.66	NA
Zj.jz034129050	Chr04	24840843	24845577	1.66	PREDICTED: T-complex protein 1 subunit beta
Zj.jz034129051	Chr04	24847607	24851916	1.66	PREDICTED: L-ascorbate oxidase homolog
Zj.jz034129058	Chr04	24914271	24915933	1.66	PREDICTED: uncharacterized protein LOC107419811
Zj.jz034129049	Chr04	24836981	24839916	1.66	PREDICTED: enoyl-CoA hydratase 2, peroxisomal
Zj.jz034129055	Chr04	24902739	24906241	1.66	NA
Zj.jz034129059	Chr04	24916708	24919813	1.66	PREDICTED: lysine histidine transporter-like 8
Zj.jz034129068	Chr04	24980796	24983848	1.48	PREDICTED: uncharacterized protein LOC107419782 isoform X3
Zj.jz034129071	Chr04	24993416	24993736	1.48	PREDICTED: uncharacterized protein LOC107419769
Zj.jz034129074	Chr04	25011480	25016668	1.48	PREDICTED: uncharacterized protein LOC107419859
Zj.jz034129073	Chr04	25004412	25008374	1.48	PREDICTED: WD repeat-containing protein DWA2
Zj.jz034129072	Chr04	24996103	24998540	1.48	PREDICTED: uncharacterized protein LOC107419845
Zj.jz034129070	Chr04	24992309	24992663	1.48	NA
Zj.jz034129066	Chr04	24969414	24972305	1.48	PREDICTED: ATP-dependent zinc metalloprotease FTSH, chloroplastic isoform X1
Zj.jz034129067	Chr04	24973729	24977796	1.48	PREDICTED: probable serine/threonine-protein kinase At4g35230
Zj.jz034129065	Chr04	24965375	24966706	1.48	NA
Zj.jz034129069	Chr04	24988136	24989029	1.48	PREDICTED: uncharacterized protein LOC107419797
Zj.jz034129083	Chr04	25104112	25106105	1.8	PREDICTED: LOW QUALITY PROTEIN: uncharacterized protein LOC107419802
Zj.jz034129076	Chr04	25071274	25073775	1.8	NA
Zj.jz034129086	Chr04	25114003	25119760	1.8	PREDICTED: 1,4-alpha-glucan-branching enzyme 1, chloroplastic/amyloplastic-like
Zj.jz034129085	Chr04	25112768	25113526	1.8	PREDICTED: uncharacterized protein LOC107419801
Zj.jz034129077	Chr04	25075371	25077937	1.8	PREDICTED: uncharacterized protein LOC107419775
Zj.jz034129084	Chr04	25107042	25109713	1.8	PREDICTED: probable acyl-activating enzyme 1, peroxisomal
Zj.jz034129078	Chr04	25078697	25084605	1.8	PREDICTED: pentatricopeptide repeat-containing protein At1g76280
Zj.jz034129079	Chr04	25086131	25091395	1.8	PREDICTED: pre-rRNA-processing protein TSR1 homolog
Zj.jz034129075	Chr04	25069403	25071223	1.8	NA
Zj.jz034129080	Chr04	25093274	25095931	1.8	PREDICTED: pentatricopeptide repeat-containing protein At5g42310, mitochondrial
Zj.jz034129081	Chr04	25096750	25100600	1.8	PREDICTED: carboxypeptidase A6
Zj.jz034129082	Chr04	25102159	25103289	1.8	NA
Zj.jz034129166	Chr04	25608682	25611098	1.95	PREDICTED: UPF0047 protein YjbQ isoform X1
Zj.jz034129173	Chr04	25697792	25699887	1.95	PREDICTED: UDP-galactose transporter 2-like
Zj.jz034129163	Chr04	25591560	25600043	1.95	PREDICTED: tetratricopeptide repeat protein SKI3
Zj.jz034129170	Chr04	25667089	25672608	1.95	PREDICTED: probable cellulose synthase A catalytic subunit 3
Zj.jz034129164	Chr04	25601008	25603056	1.95	PREDICTED: protein LYK5
Zj.jz034129174	Chr04	25702195	25708184	1.95	PREDICTED: LOW QUALITY PROTEIN: chaperone protein dnaJ 10-like
Zj.jz034129168	Chr04	25631218	25634394	1.95	PREDICTED: uncharacterized protein At1g76660
Zj.jz034129165	Chr04	25604555	25607492	1.95	NA
Zj.jz034129169	Chr04	25649216	25654885	1.95	PREDICTED: LOW QUALITY PROTEIN: histone-lysine N-methyltransferase ATXR7
Zj.jz034129171	Chr04	25674432	25678069	1.95	PREDICTED: paramyosin
Zj.jz034129162	Chr04	25583370	25590623	1.95	NA
Zj.jz034129176	Chr04	25713876	25716727	1.95	PREDICTED: uncharacterized aarF domain-containing protein kinase At1g79600, chloroplastic isoform X1
Zj.jz034129175	Chr04	25708846	25713224	1.95	PREDICTED: peroxisomal nicotinamide adenine dinucleotide carrier-like
Zj.jz034129167	Chr04	25612835	25626271	1.95	NA
Zj.jz034129172	Chr04	25679347	25679748	1.95	NA
Zj.jz040715079	Chr05	6796824	6797735	1.67	NA
Zj.jz040715080	Chr05	6800842	6801609	1.67	NA
Zj.jz040715083	Chr05	6842967	6845040	1.67	NA
Zj.jz040715081	Chr05	6812735	6814775	1.67	NA
Zj.jz040715085	Chr05	6848320	6848961	1.67	NA
Zj.jz040715084	Chr05	6846653	6848221	1.67	NA
Zj.jz040715082	Chr05	6837218	6839317	1.67	NA
Zj.jz040715078	Chr05	6785300	6787558	1.67	NA
Zj.jz035825045	Chr05	7000357	7015651	1.45	PREDICTED: transportin-3
Zj.jz035825043	Chr05	7023524	7023865	1.45	NA
Zj.jz035825044	Chr05	7018846	7022076	1.45	PREDICTED: serine/threonine-protein kinase AtPK1/AtPK6-like
Zj.jz035825041	Chr05	7030845	7036961	1.45	NA
Zj.jz035825042	Chr05	7029402	7030821	1.45	NA
Zj.jz035825040	Chr05	7044382	7047308	1.45	NA
Zj.jz013737053	Chr05	13046570	13055599	1.63	PREDICTED: calmodulin-binding transcription activator 2-like
Zj.jz013737056	Chr05	13033844	13041759	1.63	NA
Zj.jz013737047	Chr05	13083679	13084355	1.63	NA
Zj.jz013737043	Chr05	13104762	13108514	1.63	PREDICTED: novel plant SNARE 13 isoform X1
Zj.jz013737050	Chr05	13067633	13070549	1.63	PREDICTED: cation/H(+) antiporter 19
Zj.jz013737046	Chr05	13086707	13089257	1.63	PREDICTED: probable receptor-like protein kinase At5g18500
Zj.jz013737048	Chr05	13077300	13079743	1.63	NA
Zj.jz013737042	Chr05	13123899	13126338	1.63	PREDICTED: pyruvate dehydrogenase (acetyl-transferring) kinase, mitochondrial
Zj.jz013737051	Chr05	13057590	13058686	1.63	PREDICTED: methyltransferase-like protein 13
Zj.jz013737049	Chr05	13071600	13076827	1.63	NA
Zj.jz013737052	Chr05	13057040	13057551	1.63	NA
Zj.jz013737055	Chr05	13042614	13043608	1.63	PREDICTED: 1-Cys peroxiredoxin
Zj.jz013737045	Chr05	13089398	13090280	1.63	NA
Zj.jz013737054	Chr05	13044401	13045439	1.63	PREDICTED: uncharacterized protein LOC107433371
Zj.jz013737044	Chr05	13099051	13101906	1.63	PREDICTED: probable sugar phosphate/phosphate translocator At3g17430
Zj.jz013737057	Chr05	13031188	13031514	1.63	PREDICTED: uncharacterized protein LOC107433374
Zj.jz013737007	Chr05	13507201	13507838	1.52	NA
Zj.jz013737006	Chr05	13530953	13540156	1.52	PREDICTED: serine protease SPPA, chloroplastic
Zj.jz013737008	Chr05	13505988	13507034	1.52	NA
Zj.jz013737005	Chr05	13543188	13546723	1.52	PREDICTED: uncharacterized protein LOC107408347
Zj.jz042129002	Chr05	17600030	17612066	1.7	PREDICTED: uncharacterized protein LOC107419220
Zj.jz015613001	Chr05	17678863	17680245	1.7	PREDICTED: uncharacterized protein LOC107407499
Zj.jz042129001	Chr05	17616984	17617319	1.7	NA
Zj.jz028999017	Chr05	19558108	19562302	1.44	PREDICTED: protein NRT1/ PTR FAMILY 4.6
Zj.jz028999016	Chr05	19573440	19576373	1.44	PREDICTED: uncharacterized protein LOC107415844
Zj.jz028999015	Chr05	19591275	19595885	1.44	PREDICTED: LRR receptor-like serine/threonine-protein kinase FEI 2
Zj.jz028999014	Chr05	19606781	19607724	1.44	PREDICTED: homeobox-leucine zipper protein HAT5-like
Zj.jz039687013	Chr05	20522436	20524206	1.78	PREDICTED: putative ankyrin repeat protein RF_0381
Zj.jz011205046	Chr05	21049900	21052685	1.51	PREDICTED: cationic amino acid transporter 1-like
Zj.jz021261002	Chr05	21088497	21092495	1.51	PREDICTED: uncharacterized protein LOC107403918
Zj.jz021261003	Chr05	21118482	21120130	1.51	NA
Zj.jz021261004	Chr05	21122785	21125340	1.51	NA
Zj.jz030683002	Chr06	2304596	2306796	2.82	NA
Zj.jz017079290	Chr06	2286295	2286480	2.82	NA
Zj.jz037653028	Chr06	2316100	2320406	2.82	PREDICTED: probable tRNA N6-adenosine threonylcarbamoyltransferase, mitochondrial
Zj.jz037653029	Chr06	2308848	2312019	2.82	NA
Zj.jz022619110	Chr06	3370512	3372306	1.58	PREDICTED: zinc finger CCCH domain-containing protein 1-like
Zj.jz022619121	Chr06	3432098	3439157	1.58	PREDICTED: histone-lysine N-methyltransferase ATX3
Zj.jz022619106	Chr06	3348165	3350975	1.58	PREDICTED: pentatricopeptide repeat-containing protein At4g01030, mitochondrial
Zj.jz022619117	Chr06	3417407	3421821	1.58	PREDICTED: beclin-1-like protein
Zj.jz022619118	Chr06	3422620	3424741	1.58	PREDICTED: protein SDE2 homolog
Zj.jz022619119	Chr06	3425177	3427240	1.58	PREDICTED: putative RING-H2 finger protein ATL21A
Zj.jz022619109	Chr06	3366894	3369506	1.58	PREDICTED: uncharacterized protein LOC107423640
Zj.jz022619115	Chr06	3412347	3415625	1.58	PREDICTED: cyclic nucleotide-gated ion channel 1-like
Zj.jz022619108	Chr06	3353269	3356071	1.58	PREDICTED: abscisic acid receptor PYL9
Zj.jz022619112	Chr06	3383847	3388292	1.58	PREDICTED: DEAD-box ATP-dependent RNA helicase 31-like
Zj.jz022619111	Chr06	3375103	3382493	1.58	NA
Zj.jz022619107	Chr06	3351185	3351505	1.58	NA
Zj.jz022619114	Chr06	3404506	3408338	1.58	PREDICTED: uncharacterized protein LOC107423658 isoform X2
Zj.jz022619120	Chr06	3427928	3431116	1.58	PREDICTED: probable F-box protein At3g61730
Zj.jz022619113	Chr06	3389244	3391329	1.58	PREDICTED: trehalose-phosphate phosphatase B-like
Zj.jz022619116	Chr06	3416336	3416722	1.58	NA
Zj.jz022619105	Chr06	3339277	3340851	1.58	PREDICTED: protein ROOT PRIMORDIUM DEFECTIVE 1
Zj.jz037039194	Chr06	9652703	9654238	1.49	PREDICTED: uncharacterized protein At2g23090
Zj.jz037039191	Chr06	9671950	9674854	1.49	PREDICTED: BTB/POZ domain-containing protein At5g67385-like
Zj.jz037039198	Chr06	9634160	9636037	1.49	NA
Zj.jz037039197	Chr06	9638591	9641878	1.49	PREDICTED: probable prolyl 4-hydroxylase 9
Zj.jz037039195	Chr06	9648223	9650124	1.49	PREDICTED: acyl-CoA-binding domain-containing protein 3-like
Zj.jz037039196	Chr06	9642373	9646330	1.49	PREDICTED: molybdate-anion transporter
Zj.jz037039199	Chr06	9629568	9633159	1.49	NA
Zj.jz037039192	Chr06	9661619	9664901	1.49	PREDICTED: ribonuclease III domain-containing protein RNC1, chloroplastic
Zj.jz037039193	Chr06	9655419	9660129	1.49	PREDICTED: casein kinase II subunit alpha
Zj.jz037039085	Chr06	10542661	10549720	1.48	PREDICTED: uncharacterized protein LOC107424973
Zj.jz037039084	Chr06	10555729	10562722	1.48	PREDICTED: probable sphingolipid transporter spinster homolog 2
Zj.jz037039082	Chr06	10575618	10578872	1.48	PREDICTED: protein SPT2 homolog
Zj.jz037039081	Chr06	10580581	10582309	1.48	NA
Zj.jz037039080	Chr06	10583047	10584001	1.48	NA
Zj.jz037039083	Chr06	10565597	10573432	1.48	PREDICTED: glycogen synthase
Zj.jz034305060	Chr06	12045347	12046516	1.76	PREDICTED: E3 ubiquitin-protein ligase ATL31-like
Zj.jz034305069	Chr06	12124527	12125171	1.76	PREDICTED: uncharacterized protein LOC107425270
Zj.jz034305068	Chr06	12121751	12123648	1.76	PREDICTED: uncharacterized protein LOC107425276
Zj.jz034305066	Chr06	12115706	12116944	1.76	PREDICTED: E3 ubiquitin-protein ligase RING1-like
Zj.jz034305067	Chr06	12119285	12120755	1.76	NA
Zj.jz034305070	Chr06	12125756	12134444	1.76	NA
Zj.jz034305062	Chr06	12079170	12079953	1.76	NA
Zj.jz034305061	Chr06	12072852	12073595	1.76	PREDICTED: protein MIZU-KUSSEI 1-like
Zj.jz034305065	Chr06	12089296	12094538	1.76	NA
Zj.jz034305063	Chr06	12083905	12087741	1.76	NA
Zj.jz034305064	Chr06	12087815	12088984	1.76	NA
Zj.jz033273021	Chr06	14106593	14107915	1.56	NA
Zj.jz033273017	Chr06	14078323	14080776	1.56	PREDICTED: protein UPSTREAM OF FLC
Zj.jz033273018	Chr06	14090829	14091957	1.56	PREDICTED: protein DOWNSTREAM OF FLC
Zj.jz033273020	Chr06	14101771	14106071	1.56	PREDICTED: LOW QUALITY PROTEIN: type I inositol polyphosphate 5-phosphatase 5-like
Zj.jz033273019	Chr06	14093695	14097439	1.56	PREDICTED: 2,3-bisphosphoglycerate-dependent phosphoglycerate mutase-like, partial
Zj.jz041309014	Chr06	14764526	14767660	1.47	NA
Zj.jz018223031	Chr06	15460405	15460986	1.47	NA
Zj.jz018223033	Chr06	15436050	15436590	1.47	NA
Zj.jz018223030	Chr06	15463506	15465038	1.47	PREDICTED: UBP1-associated protein 2A-like
Zj.jz018223032	Chr06	15452339	15452581	1.47	NA
Zj.jz018223034	Chr06	15429833	15435855	1.47	NA
Zj.jz018223024	Chr06	15506364	15507362	1.69	PREDICTED: non-functional pseudokinase ZED1-like
Zj.jz018223023	Chr06	15513574	15514854	1.69	PREDICTED: non-functional pseudokinase ZED1-like isoform X2
Zj.jz018223002	Chr06	15941305	15947415	1.63	PREDICTED: tRNA(His) guanylyltransferase 1
Zj.jz018223001	Chr06	15948844	15950825	1.63	PREDICTED: glucan endo-1,3-beta-glucosidase 8-like
Zj.jz014275018	Chr06	15961840	15967874	1.63	NA
Zj.jz018223003	Chr06	15936476	15938561	1.63	PREDICTED: violaxanthin de-epoxidase, chloroplastic
Zj.jz036649004	Chr06	16739755	16740144	1.87	NA
Zj.jz036649005	Chr06	16744796	16748582	1.87	PREDICTED: ubiquitin carboxyl-terminal hydrolase 27 isoform X2
Zj.jz036649006	Chr06	16802183	16806457	1.87	PREDICTED: 26S proteasome non-ATPase regulatory subunit 12 homolog A
Zj.jz036649031	Chr06	17422982	17427490	1.63	PREDICTED: WAT1-related protein At5g64700
Zj.jz036649030	Chr06	17375012	17378006	1.63	PREDICTED: WAT1-related protein At5g64700-like, partial
Zj.jz036649050	Chr06	17806289	17811999	1.59	PREDICTED: autophagy-related protein 13b
Zj.jz036649048	Chr06	17764799	17765509	1.59	PREDICTED: RING-H2 finger protein ATL78
Zj.jz036649049	Chr06	17786105	17786468	1.59	NA
Zj.jz036649047	Chr06	17722480	17723915	1.59	PREDICTED: actin-7
Zj.jz036649062	Chr06	18029344	18029808	1.45	NA
Zj.jz036649067	Chr06	18044053	18046160	1.45	NA
Zj.jz036649065	Chr06	18035210	18035496	1.45	NA
Zj.jz036649063	Chr06	18031500	18033070	1.45	NA
Zj.jz036649064	Chr06	18034101	18035198	1.45	NA
Zj.jz036649066	Chr06	18038001	18040981	1.45	NA
Zj.jz036649061	Chr06	18014982	18016358	1.45	NA
Zj.jz030587018	Chr06	18529610	18578474	1.72	NA
Zj.jz030587017	Chr06	18696235	18697124	1.72	NA
Zj.jz030587010	Chr06	18910383	18915378	1.93	NA
Zj.jz030587012	Chr06	18855449	18865771	1.93	PREDICTED: protein TONSOKU
Zj.jz030587011	Chr06	18865930	18871715	1.93	NA
Zj.jz024747006	Chr06	19341121	19341913	1.7	NA
Zj.jz024747005	Chr06	19292682	19295413	1.7	NA
Zj.jz024747004	Chr06	19272671	19275581	1.7	PREDICTED: 50S ribosomal protein L17
Zj.jz024747007	Chr06	19382312	19384823	1.7	PREDICTED: probable pectinesterase/pectinesterase inhibitor 51
Zj.jz024747012	Chr06	19499082	19510996	1.72	NA
Zj.jz024747010	Chr06	19433253	19436527	1.72	NA
Zj.jz024747009	Chr06	19421280	19421831	1.72	PREDICTED: cell wall / vacuolar inhibitor of fructosidase 2
Zj.jz024747011	Chr06	19438610	19454614	1.72	NA
Zj.jz044729032	Chr06	20899129	20899752	1.67	NA
Zj.jz044729034	Chr06	20914783	20919055	1.67	PREDICTED: probable methyltransferase PMT26
Zj.jz044729033	Chr06	20909905	20910321	1.67	NA
Zj.jz020959030	Chr06	22023138	22028987	1.47	PREDICTED: SAL1 phosphatase-like
Zj.jz020959029	Chr06	21992895	21996769	1.47	PREDICTED: cation/H(+) antiporter 15
Zj.jz020959031	Chr06	22029804	22031645	1.47	NA
Zj.jz020959032	Chr06	22033737	22039974	1.47	PREDICTED: SAL1 phosphatase-like
Zj.jz034975017	Chr06	22594730	22605630	1.47	NA
Zj.jz034975016	Chr06	22613249	22614391	1.47	NA
Zj.jz027521008	Chr07	6169918	6171498	1.45	PREDICTED: heterodimeric geranylgeranyl pyrophosphate synthase small subunit, chloroplastic
Zj.jz027521009	Chr07	6165037	6168172	1.45	PREDICTED: F-box/LRR-repeat protein 10
Zj.jz027521010	Chr07	6126498	6134288	1.45	NA
Zj.jz018611057	Chr07	6996225	6996431	1.55	NA
Zj.jz028561038	Chr07	6951109	6958792	1.55	PREDICTED: probable LRR receptor-like serine/threonine-protein kinase At4g29180
Zj.jz018611059	Chr07	6965875	6966372	1.55	NA
Zj.jz018611055	Chr07	7028486	7029577	1.55	NA
Zj.jz018611056	Chr07	6996579	7024751	1.55	PREDICTED: Niemann-Pick C1 protein-like
Zj.jz018611058	Chr07	6985720	6988493	1.55	NA
Zj.jz018611054	Chr07	7049773	7050189	1.55	NA
Zj.jz018611039	Chr07	7300771	7301271	1.57	NA
Zj.jz018611038	Chr07	7346361	7361546	1.57	PREDICTED: cytochrome P450 87A3-like
Zj.jz018611035	Chr07	7455244	7457994	2.04	PREDICTED: cytochrome P450 87A3-like
Zj.jz018611032	Chr07	7499888	7502544	2.04	PREDICTED: probable flavin-containing monooxygenase 1
Zj.jz018611034	Chr07	7493624	7497564	2.04	NA
Zj.jz018611033	Chr07	7497631	7498731	2.04	NA
Zj.jz044781078	Chr07	15831815	15836944	1.61	PREDICTED: protein DETOXIFICATION 46, chloroplastic-like
Zj.jz044781074	Chr07	15784504	15794657	1.61	PREDICTED: kinesin-related protein 11
Zj.jz044781081	Chr07	15848542	15855276	1.61	PREDICTED: LOW QUALITY PROTEIN: squalene synthase-like
Zj.jz044781075	Chr07	15818837	15822925	1.61	PREDICTED: xylulose kinase isoform X1
Zj.jz044781080	Chr07	15840440	15841905	1.61	NA
Zj.jz044781079	Chr07	15837647	15839698	1.61	NA
Zj.jz044781073	Chr07	15774114	15775464	1.61	PREDICTED: B-box zinc finger protein 20 isoform X1
Zj.jz044781077	Chr07	15829177	15830517	1.61	PREDICTED: uncharacterized protein LOC107426574
Zj.jz044781082	Chr07	15858796	15862387	1.61	PREDICTED: SH3 domain-containing protein 2
Zj.jz044781076	Chr07	15826437	15828495	1.61	NA
Zj.jz007373232	Chr07	17523209	17523466	1.45	NA
Zj.jz007373231	Chr07	17542417	17542704	1.45	NA
Zj.jz007373179	Chr07	17967726	17974273	1.45	PREDICTED: uncharacterized protein LOC107426465 isoform X1
Zj.jz007373181	Chr07	17941466	17956353	1.45	PREDICTED: myosin-6-like
Zj.jz007373178	Chr07	17975629	17979559	1.45	PREDICTED: WD repeat-containing protein 26 isoform X1
Zj.jz007373180	Chr07	17963896	17964335	1.45	PREDICTED: uncharacterized protein LOC107426454
Zj.jz007373176	Chr07	17987905	17991953	1.45	PREDICTED: ribokinase-like isoform X1
Zj.jz007373177	Chr07	17981952	17986765	1.45	PREDICTED: receptor-like serine/threonine-protein kinase ALE2
Zj.jz007373152	Chr07	18199275	18202527	1.44	NA
Zj.jz007373146	Chr07	18223116	18224436	1.44	PREDICTED: uncharacterized protein LOC107434230
Zj.jz007373147	Chr07	18219257	18221590	1.44	PREDICTED: uncharacterized protein LOC107434248
Zj.jz007373148	Chr07	18215988	18218131	1.44	PREDICTED: uncharacterized protein LOC107434225
Zj.jz007373149	Chr07	18214008	18214588	1.44	NA
Zj.jz007373145	Chr07	18225294	18229403	1.44	PREDICTED: putative G3BP-like protein
Zj.jz007373151	Chr07	18206520	18209707	1.44	PREDICTED: leucine-rich repeat receptor-like protein kinase PXL2
Zj.jz007373155	Chr07	18188116	18189861	1.44	PREDICTED: xyloglucan galactosyltransferase KATAMARI1
Zj.jz007373153	Chr07	18194873	18196431	1.44	PREDICTED: photosystem II reaction center PSB28 protein, chloroplastic
Zj.jz007373156	Chr07	18179362	18182411	1.44	PREDICTED: NADH dehydrogenase
Zj.jz007373150	Chr07	18210816	18213418	1.44	PREDICTED: auxin-responsive protein IAA11
Zj.jz007373154	Chr07	18192316	18194397	1.44	PREDICTED: subtilisin-like protease SBT1.2
Zj.jz007373099	Chr07	18640375	18642559	1.64	PREDICTED: glutathione gamma-glutamylcysteinyltransferase 1-like
Zj.jz007373098	Chr07	18643565	18647151	1.64	PREDICTED: glutathione gamma-glutamylcysteinyltransferase 1-like
Zj.jz007373102	Chr07	18619003	18622893	1.64	PREDICTED: succinyl-CoA ligase
Zj.jz007373108	Chr07	18601521	18603901	1.64	PREDICTED: F-box/FBD/LRR-repeat protein At1g13570-like
Zj.jz007373104	Chr07	18613522	18613941	1.64	PREDICTED: uncharacterized protein LOC107425815
Zj.jz007373101	Chr07	18623710	18626574	1.64	NA
Zj.jz007373109	Chr07	18595372	18599994	1.64	PREDICTED: tetratricopeptide repeat protein 7A
Zj.jz007373103	Chr07	18616006	18617954	1.64	PREDICTED: uncharacterized protein LOC107425790
Zj.jz007373107	Chr07	18604114	18606256	1.64	NA
Zj.jz007373106	Chr07	18606400	18606849	1.64	PREDICTED: uncharacterized protein LOC107425807
Zj.jz007373111	Chr07	18584124	18586757	1.64	PREDICTED: rho GDP-dissociation inhibitor 1-like
Zj.jz007373100	Chr07	18629555	18633109	1.64	PREDICTED: glutathione gamma-glutamylcysteinyltransferase 3-like
Zj.jz007373105	Chr07	18613206	18613508	1.64	NA
Zj.jz007373110	Chr07	18591240	18593651	1.64	NA
Zj.jz007373112	Chr07	18577801	18583016	1.64	PREDICTED: phospholipid--sterol O-acyltransferase isoform X3
Zj.jz007373069	Chr07	18861414	18863440	1.6	PREDICTED: TOM1-like protein 2
Zj.jz007373054	Chr07	18935688	18937307	1.6	PREDICTED: myb-related protein Myb4
Zj.jz007373051	Chr07	18954228	18956068	1.6	PREDICTED: actin-depolymerizing factor-like
Zj.jz007373059	Chr07	18914395	18916317	1.6	NA
Zj.jz007373062	Chr07	18897086	18898849	1.6	PREDICTED: arachin Ahy-3-like
Zj.jz007373068	Chr07	18865985	18877161	1.6	PREDICTED: structural maintenance of chromosomes protein 1 isoform X1
Zj.jz007373061	Chr07	18908528	18910537	1.6	NA
Zj.jz007373072	Chr07	18840787	18843893	1.6	NA
Zj.jz007373058	Chr07	18916548	18917392	1.6	NA
Zj.jz007373052	Chr07	18949834	18952917	1.6	PREDICTED: chromatin modification-related protein MEAF6
Zj.jz007373065	Chr07	18881782	18882054	1.6	NA
Zj.jz007373050	Chr07	18956825	18957415	1.6	NA
Zj.jz007373074	Chr07	18824310	18826723	1.6	NA
Zj.jz007373053	Chr07	18945996	18949056	1.6	PREDICTED: protein root UVB sensitive 2, chloroplastic isoform X1
Zj.jz007373063	Chr07	18896607	18896828	1.6	NA
Zj.jz007373064	Chr07	18882436	18882720	1.6	NA
Zj.jz007373067	Chr07	18878210	18879879	1.6	PREDICTED: patellin-4-like
Zj.jz007373049	Chr07	18957559	18958155	1.6	NA
Zj.jz007373066	Chr07	18881179	18881505	1.6	NA
Zj.jz007373070	Chr07	18854628	18858360	1.6	NA
Zj.jz007373056	Chr07	18926194	18926772	1.6	PREDICTED: uncharacterized protein LOC107425763
Zj.jz007373071	Chr07	18851389	18853480	1.6	PREDICTED: rho-N domain-containing protein 1, chloroplastic isoform X1
Zj.jz007373048	Chr07	18959482	18961110	1.6	PREDICTED: inorganic phosphate transporter 1-4
Zj.jz007373057	Chr07	18919774	18924869	1.6	PREDICTED: mitochondrial import inner membrane translocase subunit TIM44-2
Zj.jz007373060	Chr07	18912527	18913171	1.6	NA
Zj.jz007373055	Chr07	18929625	18933387	1.6	PREDICTED: pre-mRNA-splicing factor SLU7-A
Zj.jz007373073	Chr07	18833083	18833718	1.6	PREDICTED: protein LIGHT-DEPENDENT SHORT HYPOCOTYLS 4-like
Zj.jz026341033	Chr07	19572645	19574130	1.57	PREDICTED: V-type proton ATPase subunit F-like
Zj.jz026341027	Chr07	19535176	19536848	1.57	PREDICTED: uncharacterized protein LOC107425865
Zj.jz026341037	Chr07	19594154	19595071	1.57	PREDICTED: auxin-induced protein 22D-like
Zj.jz026341036	Chr07	19589127	19591880	1.57	NA
Zj.jz026341030	Chr07	19557327	19560302	1.57	NA
Zj.jz026341029	Chr07	19549430	19555489	1.57	PREDICTED: guanylate-binding protein 5
Zj.jz026341032	Chr07	19566981	19570291	1.57	PREDICTED: light-inducible protein CPRF2 isoform X1
Zj.jz026341034	Chr07	19574893	19578633	1.57	PREDICTED: tryptophan synthase alpha chain
Zj.jz026341028	Chr07	19546389	19547426	1.57	PREDICTED: protein ELC-like
Zj.jz026341035	Chr07	19583178	19587525	1.57	PREDICTED: transcription factor UNE12
Zj.jz026341031	Chr07	19560981	19566003	1.57	PREDICTED: histone acetyltransferase GCN5
Zj.jz026341065	Chr07	19757866	19758186	1.53	NA
Zj.jz026341062	Chr07	19726478	19728441	1.53	PREDICTED: probable WRKY transcription factor 21
Zj.jz026341071	Chr07	19779846	19781567	1.53	PREDICTED: pentatricopeptide repeat-containing protein At1g12300, mitochondrial-like
Zj.jz026341070	Chr07	19776326	19778320	1.53	PREDICTED: putative pentatricopeptide repeat-containing protein At1g12700, mitochondrial
Zj.jz026341067	Chr07	19759213	19760772	1.53	NA
Zj.jz026341068	Chr07	19770646	19772547	1.53	NA
Zj.jz026341074	Chr07	19799323	19802432	1.53	PREDICTED: iron-sulfur protein NUBPL
Zj.jz026341063	Chr07	19732833	19733411	1.53	PREDICTED: ethylene-responsive transcription factor 4-like
Zj.jz026341069	Chr07	19772758	19775264	1.53	NA
Zj.jz026341073	Chr07	19794523	19797901	1.53	PREDICTED: LOW QUALITY PROTEIN: probable fructokinase-1
Zj.jz026341066	Chr07	19758424	19759132	1.53	NA
Zj.jz026341064	Chr07	19751697	19752668	1.53	PREDICTED: histone H1
Zj.jz016733035	Chr07	20629471	20636539	2.31	PREDICTED: LOW QUALITY PROTEIN: protein translocase subunit SecA, chloroplastic
Zj.jz016733040	Chr07	20662028	20663543	2.31	PREDICTED: 3\'-N-debenzoyl-2\'-deoxytaxol N-benzoyltransferase
Zj.jz016733036	Chr07	20637843	20641627	2.31	PREDICTED: protein transport protein SEC23
Zj.jz016733047	Chr07	20699909	20702689	2.31	PREDICTED: uncharacterized protein LOC107426200
Zj.jz016733038	Chr07	20649189	20651476	2.31	PREDICTED: uncharacterized protein LOC107426169
Zj.jz016733049	Chr07	20710259	20712559	2.31	PREDICTED: pto-interacting protein 1-like
Zj.jz016733041	Chr07	20671792	20673829	2.31	PREDICTED: two-pore potassium channel 5 isoform X1
Zj.jz016733046	Chr07	20694392	20698024	2.31	PREDICTED: uncharacterized protein LOC107426202 isoform X1
Zj.jz016733039	Chr07	20652516	20657934	2.31	PREDICTED: ABC transporter B family member 11-like
Zj.jz016733050	Chr07	20717864	20723618	2.31	NA
Zj.jz016733037	Chr07	20644933	20646321	2.31	PREDICTED: L-cysteine desulfhydrase
Zj.jz016733033	Chr07	20618644	20621719	2.31	PREDICTED: probable polygalacturonase
Zj.jz016733043	Chr07	20682222	20683062	2.31	NA
Zj.jz016733044	Chr07	20685289	20689188	2.31	NA
Zj.jz016733042	Chr07	20676462	20679133	2.31	PREDICTED: uncharacterized protein LOC107426203
Zj.jz016733048	Chr07	20706016	20707126	2.31	NA
Zj.jz016733034	Chr07	20627346	20628804	2.31	PREDICTED: uncharacterized protein LOC107426199
Zj.jz016733045	Chr07	20690448	20692256	2.31	PREDICTED: pectinesterase-like
Zj.jz016733071	Chr07	20823531	20826397	2.09	PREDICTED: aquaporin NIP3-1-like
Zj.jz016733065	Chr07	20798781	20800961	2.09	PREDICTED: polygalacturonase At1g48100-like
Zj.jz016733053	Chr07	20743919	20750217	2.09	PREDICTED: uncharacterized protein LOC107426171
Zj.jz016733058	Chr07	20763579	20764690	2.09	PREDICTED: peroxidase 5-like
Zj.jz016733067	Chr07	20809053	20809472	2.09	PREDICTED: protein NIM1-INTERACTING 1
Zj.jz016733061	Chr07	20777480	20779695	2.09	NA
Zj.jz016733059	Chr07	20767202	20769585	2.09	PREDICTED: uncharacterized protein LOC107426215 isoform X2
Zj.jz016733055	Chr07	20752880	20753482	2.09	NA
Zj.jz016733068	Chr07	20815917	20816321	2.09	PREDICTED: uncharacterized protein LOC107426192
Zj.jz016733056	Chr07	20754255	20757681	2.09	NA
Zj.jz016733057	Chr07	20759369	20761387	2.09	PREDICTED: LOW QUALITY PROTEIN: uncharacterized protein LOC107426219
Zj.jz016733063	Chr07	20790287	20793375	2.09	PREDICTED: glycogen synthase kinase-3 homolog MsK-3
Zj.jz016733072	Chr07	20834043	20837613	2.09	PREDICTED: boron transporter 1-like
Zj.jz016733062	Chr07	20781215	20783761	2.09	PREDICTED: probable protein phosphatase 2C 2
Zj.jz016733060	Chr07	20770578	20773490	2.09	PREDICTED: uncharacterized protein LOC107426214
Zj.jz016733066	Chr07	20805085	20805813	2.09	NA
Zj.jz016733064	Chr07	20794381	20796274	2.09	NA
Zj.jz016733070	Chr07	20821140	20821526	2.09	NA
Zj.jz016733054	Chr07	20750720	20752188	2.09	NA
Zj.jz016733069	Chr07	20819174	20819650	2.09	NA
Zj.jz001627328	Chr07	23160657	23162881	11.52	PREDICTED: probable pectinesterase 53
Zj.jz001627327	Chr07	23156320	23156859	11.52	NA
Zj.jz001627326	Chr07	23142349	23146224	11.52	PREDICTED: SWR1-complex protein 4
Zj.jz001627324	Chr07	23138148	23139831	11.52	PREDICTED: nifU-like protein 1, chloroplastic
Zj.jz001627329	Chr07	23165383	23166342	11.52	NA
Zj.jz001627323	Chr07	23130973	23136861	11.52	NA
Zj.jz001627325	Chr07	23140248	23141495	11.52	PREDICTED: uncharacterized protein LOC107426155
Zj.jz003639060	Chr08	405537	406034	1.89	PREDICTED: ankyrin-1-like
Zj.jz003639057	Chr08	415456	416818	1.89	PREDICTED: 10 kDa chaperonin-like
Zj.jz003639066	Chr08	372539	375506	1.89	PREDICTED: probable mediator of RNA polymerase II transcription subunit 26b
Zj.jz003639065	Chr08	382565	386867	1.89	PREDICTED: putative SWI/SNF-related matrix-associated actin-dependent regulator of chromatin subfamily A member 3-like 1
Zj.jz003639062	Chr08	397804	403875	1.89	NA
Zj.jz003639061	Chr08	403900	404359	1.89	NA
Zj.jz003639056	Chr08	421191	421469	1.89	NA
Zj.jz003639058	Chr08	412158	414615	1.89	PREDICTED: serine carboxypeptidase-like 45
Zj.jz003639054	Chr08	432565	434979	1.89	PREDICTED: probable auxin efflux carrier component 1b
Zj.jz003639064	Chr08	389873	390088	1.89	PREDICTED: mitotic-spindle organizing protein 1A-like
Zj.jz003639067	Chr08	361401	363353	1.89	NA
Zj.jz003639052	Chr08	457027	462318	1.89	NA
Zj.jz003639059	Chr08	407209	409941	1.89	PREDICTED: serine carboxypeptidase-like 45 isoform X2
Zj.jz003639063	Chr08	393033	395698	1.89	PREDICTED: serine carboxypeptidase-like 45
Zj.jz003639053	Chr08	441268	442993	1.89	PREDICTED: transcription factor bHLH106-like
Zj.jz003639055	Chr08	424859	427579	1.89	PREDICTED: 3-oxoacyl
Zj.jz003639023	Chr08	693964	696091	1.7	NA
Zj.jz003639032	Chr08	609174	624957	1.7	PREDICTED: ferredoxin-dependent glutamate synthase, chloroplastic
Zj.jz003639022	Chr08	704868	706777	1.7	PREDICTED: protein STRICTOSIDINE SYNTHASE-LIKE 10-like
Zj.jz003639029	Chr08	654197	656110	1.7	NA
Zj.jz003639025	Chr08	684045	684724	1.7	NA
Zj.jz003639028	Chr08	660445	666506	1.7	NA
Zj.jz003639024	Chr08	686632	689186	1.7	PREDICTED: haloacid dehalogenase-like hydrolase domain-containing protein 3
Zj.jz003639031	Chr08	628053	628352	1.7	NA
Zj.jz003639026	Chr08	669982	678844	1.7	PREDICTED: centromere-associated protein E-like
Zj.jz003639027	Chr08	667358	669306	1.7	PREDICTED: ribosomal RNA small subunit methyltransferase NEP1-like
Zj.jz003639030	Chr08	648887	649884	1.7	NA
Zj.jz003639006	Chr08	797823	799878	1.48	NA
Zj.jz003639010	Chr08	780907	783339	1.48	NA
Zj.jz003639005	Chr08	800806	804287	1.48	NA
Zj.jz003639003	Chr08	812781	814217	1.48	NA
Zj.jz003639002	Chr08	816587	818302	1.48	NA
Zj.jz003639011	Chr08	765643	780203	1.48	PREDICTED: AUGMIN subunit 1-like
Zj.jz003639007	Chr08	794345	795313	1.48	NA
Zj.jz003639004	Chr08	809087	810841	1.48	NA
Zj.jz003639008	Chr08	791979	793528	1.48	NA
Zj.jz039277022	Chr08	1152124	1152381	1.47	NA
Zj.jz039277025	Chr08	1165818	1166425	1.47	PREDICTED: protein EARLY RESPONSIVE TO DEHYDRATION 15 isoform X1
Zj.jz039277027	Chr08	1169701	1172219	1.47	NA
Zj.jz039277024	Chr08	1159021	1163185	1.47	PREDICTED: ketol-acid reductoisomerase, chloroplastic
Zj.jz039277019	Chr08	1134728	1137942	1.47	PREDICTED: peptide chain release factor PrfB3, chloroplastic
Zj.jz039277021	Chr08	1150657	1151511	1.47	PREDICTED: probable F-box protein At5g04010
Zj.jz039277020	Chr08	1145331	1149710	1.47	PREDICTED: uncharacterized protein LOC107431598
Zj.jz039277016	Chr08	1113851	1117978	1.47	PREDICTED: DNA-(apurinic or apyrimidinic site) lyase, chloroplastic isoform X1
Zj.jz039277017	Chr08	1118847	1123228	1.47	PREDICTED: glycosyltransferase-like At2g41451
Zj.jz039277018	Chr08	1126134	1131375	1.47	PREDICTED: folylpolyglutamate synthase
Zj.jz039277023	Chr08	1156344	1157207	1.47	NA
Zj.jz039277026	Chr08	1167588	1167902	1.47	NA
Zj.jz004979016	Chr08	1359153	1366626	1.46	PREDICTED: nuclear pore complex protein NUP93A-like
Zj.jz004979014	Chr08	1346246	1353107	1.46	PREDICTED: LOW QUALITY PROTEIN: calcium-transporting ATPase 4, plasma membrane-type-like
Zj.jz004979010	Chr08	1327882	1329260	1.46	PREDICTED: uncharacterized protein LOC107431605
Zj.jz004979017	Chr08	1367675	1367980	1.46	NA
Zj.jz004979018	Chr08	1367990	1369087	1.46	PREDICTED: zeatin O-glucosyltransferase-like
Zj.jz004979015	Chr08	1356691	1358635	1.46	PREDICTED: uncharacterized protein LOC107431626 isoform X2
Zj.jz004979019	Chr08	1372835	1374289	1.46	PREDICTED: zeatin O-glucosyltransferase-like
Zj.jz004979009	Chr08	1326909	1327259	1.46	NA
Zj.jz004979008	Chr08	1326383	1326802	1.46	NA
Zj.jz004979011	Chr08	1330270	1333085	1.46	NA
Zj.jz004979007	Chr08	1325818	1326300	1.46	NA
Zj.jz004979012	Chr08	1333985	1335552	1.46	NA
Zj.jz004979013	Chr08	1341881	1344898	1.46	PREDICTED: probable sugar phosphate/phosphate translocator At5g04160
Zj.jz004979050	Chr08	1611675	1614673	1.52	NA
Zj.jz004979058	Chr08	1654031	1655798	1.52	PREDICTED: 60S ribosomal protein L8-1
Zj.jz004979059	Chr08	1657782	1658246	1.52	PREDICTED: SKP1-like protein 1A
Zj.jz004979054	Chr08	1630523	1633775	1.52	NA
Zj.jz004979053	Chr08	1625738	1629054	1.52	PREDICTED: uncharacterized protein LOC107431709
Zj.jz004979051	Chr08	1615755	1617798	1.52	PREDICTED: exosome complex component RRP43
Zj.jz004979057	Chr08	1650566	1651968	1.52	PREDICTED: uncharacterized protein LOC107431704
Zj.jz004979048	Chr08	1606668	1607426	1.52	PREDICTED: DTW domain-containing protein 2
Zj.jz004979049	Chr08	1607720	1610323	1.52	PREDICTED: protein N-terminal glutamine amidohydrolase isoform X1
Zj.jz004979056	Chr08	1638058	1647741	1.52	PREDICTED: zinc-metallopeptidase, peroxisomal isoform X1
Zj.jz004979052	Chr08	1619583	1624865	1.52	PREDICTED: magnesium-chelatase subunit ChlH, chloroplastic
Zj.jz004979047	Chr08	1605997	1606269	1.52	NA
Zj.jz004979055	Chr08	1635043	1635267	1.52	NA
Zj.jz004979088	Chr08	1823976	1824889	1.5	NA
Zj.jz004979080	Chr08	1778643	1783189	1.5	PREDICTED: sodium/pyruvate cotransporter BASS2, chloroplastic-like
Zj.jz004979084	Chr08	1811384	1814402	1.5	NA
Zj.jz004979082	Chr08	1796808	1798661	1.5	NA
Zj.jz004979089	Chr08	1826645	1827912	1.5	PREDICTED: auxin-responsive protein IAA1-like isoform X1
Zj.jz004979081	Chr08	1785473	1792171	1.5	NA
Zj.jz004979087	Chr08	1820968	1822652	1.5	PREDICTED: serine/threonine protein phosphatase 2A 57 kDa regulatory subunit B\' iota isoform-like isoform X3
Zj.jz004979086	Chr08	1818852	1819285	1.5	NA
Zj.jz004979083	Chr08	1799506	1807225	1.5	NA
Zj.jz004979085	Chr08	1816260	1817970	1.5	PREDICTED: transmembrane protein 19-like isoform X2
Zj.jz004979116	Chr08	2017393	2021143	2.01	NA
Zj.jz004979112	Chr08	1970153	1973510	2.01	PREDICTED: probable serine incorporator
Zj.jz004979120	Chr08	2028628	2032901	2.01	PREDICTED: ARF guanine-nucleotide exchange factor GNL2
Zj.jz004979111	Chr08	1963554	1968704	2.01	NA
Zj.jz004979124	Chr08	2051750	2054647	2.01	PREDICTED: FRIGIDA-like protein 4a
Zj.jz004979118	Chr08	2023829	2024908	2.01	PREDICTED: trihelix transcription factor ASIL2
Zj.jz004979113	Chr08	1982748	1984988	2.01	PREDICTED: leucine-rich repeat extensin-like protein 4
Zj.jz004979117	Chr08	2021603	2022673	2.01	PREDICTED: glycine-rich cell wall structural protein-like
Zj.jz004979122	Chr08	2042046	2042483	2.01	PREDICTED: multiprotein-bridging factor 1c
Zj.jz004979121	Chr08	2033382	2041307	2.01	PREDICTED: DNA mismatch repair protein MSH7
Zj.jz004979123	Chr08	2043148	2046674	2.01	PREDICTED: aldehyde dehydrogenase family 2 member C4, partial
Zj.jz004979115	Chr08	2007197	2011188	2.01	PREDICTED: probable sulfate transporter 3.5
Zj.jz004979114	Chr08	1997459	2005795	2.01	PREDICTED: coatomer subunit beta\'-1-like
Zj.jz004979119	Chr08	2026486	2027106	2.01	PREDICTED: uncharacterized protein LOC107431829
Zj.jz004979125	Chr08	2057339	2057668	2.01	NA
Zj.jz004979150	Chr08	2243244	2245647	2.54	PREDICTED: uncharacterized protein LOC107431771
Zj.jz004979144	Chr08	2188985	2190631	2.54	PREDICTED: probable polyol transporter 6
Zj.jz004979145	Chr08	2193076	2194751	2.54	PREDICTED: probable polyol transporter 6
Zj.jz004979141	Chr08	2180210	2181154	2.54	PREDICTED: transcription repressor OFP8
Zj.jz004979151	Chr08	2246520	2249411	2.54	PREDICTED: stage V sporulation protein K
Zj.jz004979139	Chr08	2163023	2165087	2.54	PREDICTED: LOW QUALITY PROTEIN: indole-3-pyruvate monooxygenase YUCCA2-like
Zj.jz004979147	Chr08	2202949	2204607	2.54	NA
Zj.jz004979143	Chr08	2186208	2187086	2.54	NA
Zj.jz004979142	Chr08	2185513	2186196	2.54	NA
Zj.jz004979152	Chr08	2251494	2255245	2.54	PREDICTED: probable chlorophyll(ide) b reductase NYC1, chloroplastic isoform X1
Zj.jz004979146	Chr08	2198667	2200802	2.54	NA
Zj.jz004979140	Chr08	2173455	2174192	2.54	PREDICTED: uncharacterized protein LOC107410074
Zj.jz004979148	Chr08	2221549	2222514	2.54	NA
Zj.jz004979138	Chr08	2141488	2142573	2.54	PREDICTED: heat stress transcription factor C-1
Zj.jz004979149	Chr08	2231624	2232388	2.54	NA
Zj.jz043343311	Chr08	3478837	3479464	1.57	NA
Zj.jz043343310	Chr08	3493513	3493918	1.57	NA
Zj.jz043343314	Chr08	3458897	3461030	1.57	PREDICTED: leucine-rich repeat receptor-like protein kinase PXC1
Zj.jz043343313	Chr08	3468045	3469037	1.57	NA
Zj.jz043343312	Chr08	3473575	3475452	1.57	NA
Zj.jz043343316	Chr08	3445621	3451275	1.57	NA
Zj.jz043343315	Chr08	3454619	3458029	1.57	PREDICTED: uncharacterized protein LOC107432001
Zj.jz043343309	Chr08	3495795	3502367	1.57	NA
Zj.jz043343269	Chr08	3794468	3796037	1.74	PREDICTED: uncharacterized protein LOC107434960
Zj.jz043343258	Chr08	3857937	3861404	1.74	PREDICTED: subtilisin-like protease SBT4.15
Zj.jz043343259	Chr08	3856408	3857030	1.74	NA
Zj.jz043343267	Chr08	3816271	3817550	1.74	PREDICTED: protein BUD31 homolog 2
Zj.jz043343263	Chr08	3837586	3838947	1.74	PREDICTED: 60S acidic ribosomal protein P2B-like
Zj.jz043343257	Chr08	3862892	3868334	1.74	PREDICTED: uncharacterized protein LOC107434962 isoform X1
Zj.jz043343262	Chr08	3844491	3848370	1.74	PREDICTED: IQ domain-containing protein IQM3-like
Zj.jz043343260	Chr08	3853519	3856201	1.74	NA
Zj.jz043343261	Chr08	3849580	3851950	1.74	PREDICTED: histidine-containing phosphotransfer protein 1-like
Zj.jz043343266	Chr08	3820193	3823341	1.74	PREDICTED: serine/threonine-protein kinase D6PKL2-like
Zj.jz043343256	Chr08	3872864	3874384	1.74	PREDICTED: cytochrome P450 94C1-like
Zj.jz043343265	Chr08	3828247	3830753	1.74	PREDICTED: uncharacterized protein LOC107434945
Zj.jz043343268	Chr08	3797473	3804574	1.74	PREDICTED: pleiotropic drug resistance protein 2-like
Zj.jz043343136	Chr08	4607023	4607661	1.6	PREDICTED: uncharacterized protein LOC107432241
Zj.jz043343140	Chr08	4556934	4560090	1.6	NA
Zj.jz043343142	Chr08	4542411	4546139	1.6	PREDICTED: 2-Cys peroxiredoxin BAS1, chloroplastic
Zj.jz043343138	Chr08	4580215	4588344	1.6	PREDICTED: uncharacterized protein LOC107432267 isoform X1
Zj.jz043343137	Chr08	4594095	4597133	1.6	PREDICTED: uncharacterized protein LOC107432274
Zj.jz043343139	Chr08	4572045	4573445	1.6	PREDICTED: aspartic proteinase nepenthesin-1
Zj.jz043343141	Chr08	4546935	4547720	1.6	PREDICTED: uncharacterized protein LOC107432250
Zj.jz009009056	Chr08	10345844	10349021	1.53	NA
Zj.jz009009059	Chr08	10296929	10298717	1.53	NA
Zj.jz009009057	Chr08	10322956	10331980	1.53	PREDICTED: receptor-like protein kinase HSL1
Zj.jz009009058	Chr08	10311845	10318218	1.53	PREDICTED: hexokinase-1-like
Zj.jz020529049	Chr08	11613216	11614262	1.94	PREDICTED: protein SLOW GREEN 1, chloroplastic-like
Zj.jz020529054	Chr08	11559651	11560188	1.94	NA
Zj.jz020529052	Chr08	11566851	11567555	1.94	NA
Zj.jz020529053	Chr08	11563806	11564639	1.94	PREDICTED: uncharacterized protein LOC107432773
Zj.jz020529055	Chr08	11549861	11553820	1.94	PREDICTED: diaminopimelate epimerase, chloroplastic
Zj.jz020529051	Chr08	11576453	11580189	1.94	PREDICTED: serine/threonine-protein kinase AFC1
Zj.jz020529057	Chr08	11535126	11535665	1.94	PREDICTED: zinc finger protein ZAT11
Zj.jz020529050	Chr08	11603686	11604519	1.94	PREDICTED: uncharacterized protein LOC107432796
Zj.jz020529056	Chr08	11539325	11545497	1.94	PREDICTED: 125 kDa kinesin-related protein
Zj.jz020529058	Chr08	11517310	11518275	1.94	PREDICTED: benzyl alcohol O-benzoyltransferase-like
Zj.jz041021004	Chr08	12898739	12899814	1.88	NA
Zj.jz041021002	Chr08	12855372	12858329	1.88	PREDICTED: LRR receptor-like serine/threonine-protein kinase FLS2
Zj.jz041021005	Chr08	12905578	12907023	1.88	PREDICTED: disease resistance-like protein CSA1
Zj.jz041021006	Chr08	12924402	12925628	1.88	NA
Zj.jz041021003	Chr08	12885654	12886255	1.88	NA
Zj.jz044575046	Chr08	13300359	13302524	1.57	PREDICTED: origin of replication complex subunit 5
Zj.jz044575044	Chr08	13341838	13347810	1.57	PREDICTED: ascorbate transporter, chloroplastic-like
Zj.jz044575045	Chr08	13316078	13317721	1.57	PREDICTED: cytochrome P450 86A8
Zj.jz044575043	Chr08	13359071	13361727	1.57	PREDICTED: probable glycerol-3-phosphate acyltransferase 8
Zj.jz044575047	Chr08	13295014	13298191	1.57	PREDICTED: ATG8-interacting protein 1 isoform X1
Zj.jz044575048	Chr08	13286371	13290300	1.57	PREDICTED: uncharacterized protein LOC107432983
Zj.jz017567034	Chr08	16699706	16700206	2.6	PREDICTED: 60S ribosomal protein L12
Zj.jz017567033	Chr08	16731953	16734158	2.6	NA
Zj.jz015095025	Chr08	18208052	18209660	1.73	PREDICTED: peroxidase 3-like
Zj.jz015095029	Chr08	18230989	18233904	1.73	PREDICTED: uncharacterized protein LOC107411411
Zj.jz015095023	Chr08	18197506	18197835	1.73	NA
Zj.jz015095030	Chr08	18236256	18256540	1.73	NA
Zj.jz015095022	Chr08	18195604	18196422	1.73	NA
Zj.jz015095028	Chr08	18223836	18229234	1.73	NA
Zj.jz015095021	Chr08	18193650	18194533	1.73	NA
Zj.jz015095027	Chr08	18219762	18223284	1.73	PREDICTED: uncharacterized protein LOC107431508
Zj.jz015095031	Chr08	18260035	18265573	1.73	PREDICTED: serine/threonine-protein kinase RUNKEL
Zj.jz015095024	Chr08	18199274	18206535	1.73	PREDICTED: peroxidase 24-like
Zj.jz015095026	Chr08	18216911	18218269	1.73	PREDICTED: uncharacterized protein LOC107411405
Zj.jz034557204	Chr08	20651882	20653895	1.49	NA
Zj.jz034557209	Chr08	20676684	20677964	1.49	PREDICTED: desiccation-related protein PCC13-62-like
Zj.jz034557214	Chr08	20692244	20699478	1.49	NA
Zj.jz034557207	Chr08	20667972	20669969	1.49	PREDICTED: pentatricopeptide repeat-containing protein At3g48810
Zj.jz034557210	Chr08	20680105	20682163	1.49	PREDICTED: protein SET-like
Zj.jz034557212	Chr08	20687056	20688120	1.49	NA
Zj.jz034557206	Chr08	20665782	20666706	1.49	NA
Zj.jz034557213	Chr08	20689102	20691959	1.49	PREDICTED: 30S ribosomal protein S1, chloroplastic-like
Zj.jz034557211	Chr08	20683070	20686983	1.49	PREDICTED: uncharacterized protein LOC107404801
Zj.jz034557208	Chr08	20673144	20674245	1.49	PREDICTED: desiccation-related protein PCC13-62-like
Zj.jz034557205	Chr08	20658168	20662262	1.49	NA
Zj.jz034557228	Chr08	20797071	20798203	1.81	PREDICTED: probable protein Pop3
Zj.jz034557227	Chr08	20793045	20794448	1.81	PREDICTED: galactinol synthase 2-like isoform X2
Zj.jz034557237	Chr08	20864042	20888876	1.81	NA
Zj.jz034557235	Chr08	20857654	20860027	1.81	PREDICTED: polygalacturonase At1g48100-like
Zj.jz034557236	Chr08	20861046	20862460	1.81	PREDICTED: uncharacterized protein LOC107407361 isoform X1
Zj.jz034557231	Chr08	20804676	20806938	1.81	PREDICTED: dihydrolipoyl dehydrogenase 1, mitochondrial
Zj.jz034557233	Chr08	20813886	20817571	1.81	PREDICTED: probable beta-1,3-galactosyltransferase 16
Zj.jz034557232	Chr08	20808343	20810524	1.81	PREDICTED: probable protein phosphatase 2C 13
Zj.jz034557229	Chr08	20798748	20799281	1.81	PREDICTED: pectinesterase inhibitor-like
Zj.jz034557230	Chr08	20801934	20804014	1.81	PREDICTED: craniofacial development protein 1-like
Zj.jz038415018	Chr09	1035677	1036185	1.51	NA
Zj.jz038415012	Chr09	992088	998224	1.51	PREDICTED: uncharacterized protein LOC107429543
Zj.jz038415017	Chr09	1034194	1034976	1.51	NA
Zj.jz038415019	Chr09	1036762	1040221	1.51	PREDICTED: probable metal-nicotianamine transporter YSL7
Zj.jz038415011	Chr09	976411	990564	1.51	NA
Zj.jz038415013	Chr09	1001680	1004586	1.51	PREDICTED: BTB/POZ domain-containing protein At3g19850
Zj.jz038415014	Chr09	1006886	1017876	1.51	NA
Zj.jz038415010	Chr09	972951	975279	1.51	PREDICTED: uncharacterized protein LOC107429534 isoform X1
Zj.jz038415016	Chr09	1023011	1024669	1.51	NA
Zj.jz038415015	Chr09	1019638	1020769	1.51	PREDICTED: uncharacterized protein LOC107429535
Zj.jz013305006	Chr09	1956819	1958787	1.45	PREDICTED: uncharacterized protein LOC107429621
Zj.jz013305003	Chr09	1974260	1975875	1.45	NA
Zj.jz013305008	Chr09	1937414	1941754	1.45	NA
Zj.jz013305002	Chr09	1977846	1990060	1.45	NA
Zj.jz013305005	Chr09	1960014	1962660	1.45	PREDICTED: tubby-like protein 8
Zj.jz013305007	Chr09	1945423	1954850	1.45	PREDICTED: nudix hydrolase 3
Zj.jz013305004	Chr09	1964965	1966786	1.45	PREDICTED: AP2-like ethylene-responsive transcription factor At1g16060
Zj.jz029849122	Chr09	4596399	4596862	1.65	NA
Zj.jz029849123	Chr09	4591733	4593853	1.65	NA
Zj.jz029849124	Chr09	4591020	4591593	1.65	NA
Zj.jz029849113	Chr09	4739697	4742493	1.51	PREDICTED: U-box domain-containing protein 11
Zj.jz029849111	Chr09	4750150	4757103	1.51	PREDICTED: putative 1-phosphatidylinositol-3-phosphate 5-kinase FAB1C
Zj.jz029849110	Chr09	4767211	4770725	1.51	NA
Zj.jz029849105	Chr09	4803474	4804592	1.51	PREDICTED: uncharacterized protein LOC107429320
Zj.jz029849107	Chr09	4794980	4796083	1.51	NA
Zj.jz029849109	Chr09	4773773	4774030	1.51	NA
Zj.jz029849112	Chr09	4745619	4748045	1.51	PREDICTED: uncharacterized protein At1g66480
Zj.jz029849108	Chr09	4792529	4794606	1.51	PREDICTED: uncharacterized protein LOC107429326
Zj.jz029849106	Chr09	4800312	4801445	1.51	PREDICTED: uncharacterized protein LOC107429313
Zj.jz029849052	Chr09	5306010	5309331	1.89	NA
Zj.jz029849058	Chr09	5263373	5266099	1.89	PREDICTED: protein BCCIP homolog
Zj.jz029849050	Chr09	5327361	5328051	1.89	PREDICTED: HMG-Y-related protein A-like
Zj.jz029849057	Chr09	5268816	5273218	1.89	PREDICTED: uncharacterized protein LOC107429292
Zj.jz029849055	Chr09	5277751	5283675	1.89	PREDICTED: uncharacterized protein LOC107429296
Zj.jz029849054	Chr09	5284293	5285845	1.89	PREDICTED: probable NAD(P)H dehydrogenase subunit CRR3, chloroplastic
Zj.jz029849059	Chr09	5223069	5225033	1.89	PREDICTED: DELLA protein GAIP-B-like
Zj.jz029849051	Chr09	5320740	5324892	1.89	PREDICTED: putative receptor-like protein kinase At4g00960
Zj.jz029849053	Chr09	5289376	5295492	1.89	PREDICTED: putative clathrin assembly protein At2g01600
Zj.jz029849056	Chr09	5274530	5275690	1.89	PREDICTED: NAD(P)H-quinone oxidoreductase subunit L, chloroplastic
Zj.jz029849047	Chr09	5361754	5362377	2.34	PREDICTED: 21 kDa protein-like
Zj.jz029849048	Chr09	5345620	5347956	2.34	PREDICTED: pectinesterase
Zj.jz029849039	Chr09	5425337	5425767	2.34	NA
Zj.jz029849046	Chr09	5375039	5379073	2.34	PREDICTED: LOW QUALITY PROTEIN: endoglucanase 8-like
Zj.jz029849029	Chr09	5487201	5488736	2.34	NA
Zj.jz029849030	Chr09	5468498	5483408	2.34	PREDICTED: mediator of RNA polymerase II transcription subunit 23 isoform X2
Zj.jz029849036	Chr09	5435733	5436127	2.34	NA
Zj.jz029849044	Chr09	5392776	5392985	2.34	NA
Zj.jz029849035	Chr09	5441578	5443683	2.34	PREDICTED: dynein light chain 1, cytoplasmic
Zj.jz029849038	Chr09	5429602	5430418	2.34	NA
Zj.jz029849033	Chr09	5454782	5457304	2.34	PREDICTED: eukaryotic translation initiation factor 6-2 isoform X2
Zj.jz029849031	Chr09	5460966	5465767	2.34	PREDICTED: glucan endo-1,3-beta-glucosidase 3 isoform X1
Zj.jz029849037	Chr09	5435219	5435680	2.34	NA
Zj.jz029849043	Chr09	5400791	5400997	2.34	NA
Zj.jz029849042	Chr09	5401643	5402134	2.34	NA
Zj.jz029849045	Chr09	5382535	5383874	2.34	PREDICTED: protein PLANT CADMIUM RESISTANCE 2-like
Zj.jz029849032	Chr09	5458862	5460311	2.34	NA
Zj.jz029849034	Chr09	5444061	5446613	2.34	PREDICTED: G-type lectin S-receptor-like serine/threonine-protein kinase At1g34300
Zj.jz029849014	Chr09	5657799	5660023	1.65	NA
Zj.jz029849011	Chr09	5679436	5682259	1.65	PREDICTED: zinc finger protein VAR3, chloroplastic
Zj.jz029849016	Chr09	5640237	5642955	1.65	PREDICTED: probable peroxygenase 4
Zj.jz029849015	Chr09	5651429	5655868	1.65	PREDICTED: ubiquitin-conjugating enzyme E2 variant 1A-like
Zj.jz029849010	Chr09	5688008	5689162	1.65	PREDICTED: nudix hydrolase 17, mitochondrial-like
Zj.jz029849012	Chr09	5678909	5679421	1.65	NA
Zj.jz029849013	Chr09	5661992	5675199	1.65	PREDICTED: 1-aminocyclopropane-1-carboxylate oxidase homolog 4-like
Zj.jz015743084	Chr09	5794599	5805762	2.1	PREDICTED: LOW QUALITY PROTEIN: cleavage and polyadenylation specificity factor subunit 3-II
Zj.jz015743083	Chr09	5819089	5820717	2.1	PREDICTED: pentatricopeptide repeat-containing protein At2g01740
Zj.jz029849002	Chr09	5765938	5771467	2.1	PREDICTED: probable UDP-3-O
Zj.jz029849001	Chr09	5780432	5783567	2.1	PREDICTED: E3 ubiquitin protein ligase RIE1
Zj.jz015743080	Chr09	5836169	5840105	2.1	PREDICTED: adagio protein 3
Zj.jz015743079	Chr09	5842822	5843955	2.1	PREDICTED: uncharacterized protein LOC107429249
Zj.jz029849003	Chr09	5727158	5760666	2.1	PREDICTED: nuclear pore complex protein NUP155
Zj.jz015743081	Chr09	5828523	5834896	2.1	PREDICTED: dynamin-related protein 1C
Zj.jz015743047	Chr09	6152736	6157839	5.01	NA
Zj.jz015743052	Chr09	6124352	6126734	5.01	PREDICTED: vacuolar iron transporter 1, partial
Zj.jz015743060	Chr09	6082551	6083044	5.01	NA
Zj.jz015743010	Chr09	6533594	6536002	5.01	NA
Zj.jz015743051	Chr09	6131946	6132503	5.01	NA
Zj.jz015743014	Chr09	6469790	6470137	5.01	NA
Zj.jz015743037	Chr09	6262382	6262669	5.01	NA
Zj.jz015743011	Chr09	6511669	6514226	5.01	NA
Zj.jz015743025	Chr09	6384498	6389334	5.01	PREDICTED: coatomer subunit delta-like
Zj.jz015743044	Chr09	6170983	6174507	5.01	PREDICTED: cyclin-SDS
Zj.jz015743029	Chr09	6369631	6373708	5.01	PREDICTED: protein OBERON 3
Zj.jz015743053	Chr09	6119226	6119699	5.01	NA
Zj.jz015743056	Chr09	6099274	6100446	5.01	NA
Zj.jz015743018	Chr09	6442518	6443159	5.01	NA
Zj.jz015743043	Chr09	6176504	6180230	5.01	PREDICTED: binding partner of ACD11 1
Zj.jz015743013	Chr09	6475223	6478157	5.01	NA
Zj.jz015743028	Chr09	6377463	6378400	5.01	NA
Zj.jz015743005	Chr09	6560057	6561508	5.01	PREDICTED: G-type lectin S-receptor-like serine/threonine-protein kinase RLK1
Zj.jz015743003	Chr09	6582873	6583151	5.01	NA
Zj.jz015743063	Chr09	6064210	6067483	5.01	PREDICTED: alpha,alpha-trehalose-phosphate synthase
Zj.jz015743035	Chr09	6263498	6263776	5.01	NA
Zj.jz015743031	Chr09	6313780	6320827	5.01	NA
Zj.jz015743040	Chr09	6218311	6220937	5.01	PREDICTED: G-type lectin S-receptor-like serine/threonine-protein kinase At5g24080
Zj.jz015743057	Chr09	6098726	6099220	5.01	NA
Zj.jz015743024	Chr09	6389940	6390254	5.01	NA
Zj.jz015743062	Chr09	6077839	6079074	5.01	PREDICTED: protein KNATM-like
Zj.jz015743046	Chr09	6159505	6165484	5.01	NA
Zj.jz015743009	Chr09	6538548	6538903	5.01	NA
Zj.jz015743050	Chr09	6135790	6135996	5.01	NA
Zj.jz015743033	Chr09	6287868	6290873	5.01	PREDICTED: omega-hydroxypalmitate O-feruloyl transferase-like
Zj.jz015743021	Chr09	6429640	6430302	5.01	NA
Zj.jz015743038	Chr09	6227648	6247730	5.01	PREDICTED: LOW QUALITY PROTEIN: THO complex subunit 2
Zj.jz015743016	Chr09	6443959	6444888	5.01	NA
Zj.jz015743012	Chr09	6504596	6511437	5.01	NA
Zj.jz015743001	Chr09	6592687	6597528	5.01	NA
Zj.jz015743006	Chr09	6550054	6551385	5.01	NA
Zj.jz015743004	Chr09	6580762	6582783	5.01	NA
Zj.jz015743036	Chr09	6262971	6263453	5.01	NA
Zj.jz015743054	Chr09	6111378	6112587	5.01	PREDICTED: heat stress transcription factor A-8
Zj.jz015743045	Chr09	6166835	6168916	5.01	NA
Zj.jz015743027	Chr09	6378733	6379314	5.01	PREDICTED: uncharacterized protein LOC107429203 isoform X2
Zj.jz015743059	Chr09	6085250	6086451	5.01	NA
Zj.jz015743020	Chr09	6430351	6430638	5.01	NA
Zj.jz015743026	Chr09	6379976	6381376	5.01	PREDICTED: probable ascorbate-specific transmembrane electron transporter 1
Zj.jz015743019	Chr09	6434653	6437274	5.01	PREDICTED: putative pentatricopeptide repeat-containing protein At5g08490
Zj.jz015743048	Chr09	6141732	6142998	5.01	PREDICTED: vacuolar iron transporter 1-like
Zj.jz015743015	Chr09	6465088	6467502	5.01	PREDICTED: G-type lectin S-receptor-like serine/threonine-protein kinase RLK1
Zj.jz015743032	Chr09	6303338	6305275	5.01	NA
Zj.jz015743055	Chr09	6103757	6106714	5.01	NA
Zj.jz015743017	Chr09	6443307	6443699	5.01	NA
Zj.jz015743041	Chr09	6192854	6198596	5.01	PREDICTED: protein POLLEN DEFECTIVE IN GUIDANCE 1-like
Zj.jz015743034	Chr09	6275418	6279020	5.01	PREDICTED: receptor protein kinase TMK1
Zj.jz015743042	Chr09	6185004	6186742	5.01	PREDICTED: uncharacterized protein LOC107434439
Zj.jz015743061	Chr09	6080072	6080419	5.01	NA
Zj.jz015743039	Chr09	6223969	6225375	5.01	PREDICTED: putative clathrin assembly protein At2g25430
Zj.jz015743030	Chr09	6355470	6356231	5.01	PREDICTED: zinc finger protein 4-like
Zj.jz015743002	Chr09	6589837	6590327	5.01	NA
Zj.jz015743058	Chr09	6087327	6090428	5.01	NA
Zj.jz015743023	Chr09	6390311	6392874	5.01	NA
Zj.jz015743049	Chr09	6136051	6136398	5.01	NA
Zj.jz015743008	Chr09	6539914	6541435	5.01	PREDICTED: probable transmembrane ascorbate ferrireductase 3
Zj.jz015743007	Chr09	6544056	6546406	5.01	NA
Zj.jz018655001	Chr09	6620453	6621610	4.49	NA
Zj.jz018655007	Chr09	6690652	6693673	4.49	PREDICTED: uncharacterized protein LOC107405477
Zj.jz018655005	Chr09	6668754	6673772	4.49	PREDICTED: anthranilate synthase beta subunit 2, chloroplastic-like
Zj.jz018655020	Chr09	6833957	6836370	4.49	PREDICTED: protein SHOOT GRAVITROPISM 5
Zj.jz018655017	Chr09	6803040	6803876	4.49	PREDICTED: protein BASIC PENTACYSTEINE2-like
Zj.jz018655012	Chr09	6746962	6758152	4.49	NA
Zj.jz018655013	Chr09	6770587	6775683	4.49	PREDICTED: 65-kDa microtubule-associated protein 6-like
Zj.jz018655015	Chr09	6791346	6792755	4.49	PREDICTED: uncharacterized protein LOC107405088
Zj.jz018655019	Chr09	6810044	6813990	4.49	PREDICTED: PHD finger protein MALE STERILITY 1
Zj.jz018655010	Chr09	6717490	6720945	4.49	PREDICTED: annexin D5-like
Zj.jz018655004	Chr09	6657186	6663629	4.49	PREDICTED: probable xyloglucan endotransglucosylase/hydrolase protein 28
Zj.jz018655008	Chr09	6694212	6710119	4.49	PREDICTED: purple acid phosphatase 3-like
Zj.jz018655003	Chr09	6637887	6638294	4.49	NA
Zj.jz018655016	Chr09	6798744	6799907	4.49	PREDICTED: putative clathrin assembly protein At1g25240
Zj.jz018655011	Chr09	6740942	6743628	4.49	NA
Zj.jz018655009	Chr09	6713282	6715858	4.49	NA
Zj.jz018655002	Chr09	6636294	6637403	4.49	NA
Zj.jz018655018	Chr09	6804066	6804365	4.49	NA
Zj.jz018655006	Chr09	6684097	6689518	4.49	PREDICTED: uncharacterized protein LOC107405480 isoform X4
Zj.jz018655014	Chr09	6782872	6789901	4.49	NA
Zj.jz018655053	Chr09	7187496	7187675	1.46	NA
Zj.jz018655048	Chr09	7150211	7151719	1.46	PREDICTED: fe(2+) transport protein 1
Zj.jz018655052	Chr09	7171980	7173898	1.46	NA
Zj.jz018655047	Chr09	7149616	7150147	1.46	NA
Zj.jz018655054	Chr09	7193198	7200330	1.46	PREDICTED: uncharacterized protein LOC107429110
Zj.jz018655046	Chr09	7131013	7131636	1.46	NA
Zj.jz018655049	Chr09	7157383	7163807	1.46	PREDICTED: protein PHYLLO, chloroplastic
Zj.jz018655051	Chr09	7168339	7171921	1.46	NA
Zj.jz018655050	Chr09	7163864	7168322	1.46	NA
Zj.jz018655061	Chr09	7427227	7427541	1.72	NA
Zj.jz018655059	Chr09	7421978	7423355	1.72	NA
Zj.jz018655062	Chr09	7438904	7439263	1.72	NA
Zj.jz018655063	Chr09	7473986	7477653	1.72	PREDICTED: WPP domain-interacting tail-anchored protein 2 isoform X1
Zj.jz018655060	Chr09	7425411	7425782	1.72	NA
Zj.jz018655071	Chr09	7536265	7546272	1.61	PREDICTED: DNA-directed RNA polymerase 1B, mitochondrial
Zj.jz018655076	Chr09	7569595	7571010	1.61	PREDICTED: UDP-glycosyltransferase 89A2-like
Zj.jz018655074	Chr09	7559412	7561974	1.61	PREDICTED: protein ABHD17B-like
Zj.jz018655073	Chr09	7551735	7557782	1.61	PREDICTED: heat shock protein 90-5, chloroplastic
Zj.jz018655072	Chr09	7548447	7549556	1.61	NA
Zj.jz018655068	Chr09	7510821	7516615	1.61	PREDICTED: RNA polymerase II C-terminal domain phosphatase-like 4
Zj.jz018655069	Chr09	7521153	7521449	1.61	NA
Zj.jz018655077	Chr09	7583638	7585062	1.61	PREDICTED: UDP-glycosyltransferase 89A2-like
Zj.jz018655075	Chr09	7565941	7566511	1.61	PREDICTED: root meristem growth factor 3
Zj.jz018655070	Chr09	7532181	7534836	1.61	PREDICTED: probable sodium-coupled neutral amino acid transporter 6
Zj.jz018655095	Chr09	7821459	7824117	1.72	NA
Zj.jz018655093	Chr09	7786588	7790045	1.72	PREDICTED: uncharacterized protein LOC107429098 isoform X1
Zj.jz018655097	Chr09	7851954	7852952	1.72	PREDICTED: cytosolic sulfotransferase 12-like
Zj.jz018655098	Chr09	7863935	7864936	1.72	PREDICTED: cytosolic sulfotransferase 12-like
Zj.jz018655096	Chr09	7835334	7839255	1.72	PREDICTED: translin-associated protein X isoform X1
Zj.jz018655094	Chr09	7800192	7805518	1.72	PREDICTED: uncharacterized protein LOC107408546
Zj.jz043071005	Chr09	14879477	14930786	1.56	PREDICTED: uncharacterized protein LOC107419862
Zj.jz043071004	Chr09	14953163	14953860	1.56	NA
Zj.jz043071003	Chr09	14954303	14957309	1.56	PREDICTED: crooked neck-like protein 1
Zj.jz021445291	Chr09	18194709	18197663	1.68	PREDICTED: receptor-like protein 12
Zj.jz021445299	Chr09	18252213	18260152	1.68	NA
Zj.jz021445298	Chr09	18249160	18249957	1.68	NA
Zj.jz021445297	Chr09	18243029	18245699	1.68	PREDICTED: probable arabinosyltransferase ARAD1
Zj.jz021445295	Chr09	18228421	18230799	1.68	NA
Zj.jz021445293	Chr09	18212639	18213058	1.68	NA
Zj.jz021445287	Chr09	18160431	18161335	1.68	NA
Zj.jz021445288	Chr09	18165071	18165901	1.68	NA
Zj.jz021445286	Chr09	18158785	18159351	1.68	NA
Zj.jz021445296	Chr09	18231836	18240244	1.68	PREDICTED: endoplasmic reticulum metallopeptidase 1-like isoform X2
Zj.jz021445289	Chr09	18185708	18190488	1.68	PREDICTED: receptor-like protein kinase 2
Zj.jz021445292	Chr09	18198564	18205992	1.68	PREDICTED: mannosyl-oligosaccharide glucosidase GCS1-like isoform X2
Zj.jz021445290	Chr09	18192454	18192969	1.68	NA
Zj.jz021445294	Chr09	18213915	18215692	1.68	PREDICTED: F-box/kelch-repeat protein At1g67480-like
Zj.jz021445378	Chr09	18896369	18908506	1.6	PREDICTED: LOW QUALITY PROTEIN: sodium/hydrogen exchanger 7-like
Zj.jz021445381	Chr09	18924185	18924502	1.6	NA
Zj.jz021445376	Chr09	18878875	18879132	1.6	NA
Zj.jz021445379	Chr09	18911542	18912342	1.6	PREDICTED: uncharacterized protein LOC107428056
Zj.jz021445380	Chr09	18915032	18916901	1.6	PREDICTED: peroxidase 11, partial
Zj.jz021445377	Chr09	18879417	18890169	1.6	PREDICTED: LOW QUALITY PROTEIN: sodium/hydrogen exchanger 7-like
Zj.jz021445375	Chr09	18865929	18870964	1.6	PREDICTED: probable potassium transporter 17
Zj.jz014531023	Chr09	20270610	20275698	1.67	PREDICTED: vacuolar protein-sorting-associated protein 37 homolog 1-like
Zj.jz014531031	Chr09	20402565	20408782	1.71	PREDICTED: pumilio homolog 5
Zj.jz014531030	Chr09	20396802	20398795	1.71	PREDICTED: uncharacterized protein LOC107428183
Zj.jz014531033	Chr09	20413795	20414641	1.71	PREDICTED: mitogen-activated protein kinase kinase kinase A-like
Zj.jz014531029	Chr09	20389796	20391355	1.71	PREDICTED: uncharacterized protein LOC107428179 isoform X3
Zj.jz014531035	Chr09	20415793	20418401	1.71	PREDICTED: probable mitochondrial adenine nucleotide transporter BTL1
Zj.jz014531032	Chr09	20410310	20413072	1.71	PREDICTED: reticulon-like protein B22
Zj.jz014531034	Chr09	20414653	20414940	1.71	NA
Zj.jz014531036	Chr09	20420685	20432395	1.71	PREDICTED: uncharacterized protein LOC107428151
Zj.jz002249019	Chr10	228075	229308	1.49	PREDICTED: 2-methylene-furan-3-one reductase-like
Zj.jz002249021	Chr10	235886	242729	1.49	NA
Zj.jz002249024	Chr10	259790	281072	1.49	PREDICTED: 2-methylene-furan-3-one reductase-like
Zj.jz002249020	Chr10	230391	231662	1.49	PREDICTED: 2-methylene-furan-3-one reductase-like
Zj.jz002249022	Chr10	245875	246651	1.49	NA
Zj.jz002249023	Chr10	256264	257810	1.49	PREDICTED: 2-methylene-furan-3-one reductase-like
Zj.jz038299001	Chr10	215575	218051	1.49	PREDICTED: proteasome subunit beta type-7-A
Zj.jz002249028	Chr10	310944	334741	1.48	PREDICTED: 2-methylene-furan-3-one reductase-like
Zj.jz002249030	Chr10	354625	354843	1.48	NA
Zj.jz002249029	Chr10	343829	345691	1.48	PREDICTED: RNA exonuclease 4
Zj.jz016003004	Chr10	784348	784872	1.49	NA
Zj.jz002249092	Chr10	742163	745045	1.49	PREDICTED: glycosylphosphatidylinositol anchor attachment 1 protein-like
Zj.jz016003001	Chr10	771542	772981	1.49	PREDICTED: UDP-glycosyltransferase 90A1-like
Zj.jz016003005	Chr10	792279	797925	1.49	PREDICTED: potassium transporter 8-like
Zj.jz016003003	Chr10	781433	784107	1.49	PREDICTED: putative cyclic nucleotide-gated ion channel 18
Zj.jz016003006	Chr10	800485	803934	1.49	NA
Zj.jz002249091	Chr10	740844	742015	1.49	NA
Zj.jz016003007	Chr10	807580	808466	1.49	NA
Zj.jz016003002	Chr10	778198	781038	1.49	NA
Zj.jz016003008	Chr10	812122	812598	1.49	NA
Zj.jz016003031	Chr10	920669	922197	3.16	NA
Zj.jz016003033	Chr10	931162	963484	3.16	PREDICTED: senescence-associated carboxylesterase 101-like, partial
Zj.jz016003054	Chr10	1080287	1082624	3.16	PREDICTED: uncharacterized protein LOC107415430
Zj.jz016003047	Chr10	1048196	1048875	3.16	NA
Zj.jz016003044	Chr10	1036708	1037625	3.16	PREDICTED: metalloendoproteinase 3-MMP-like
Zj.jz016003046	Chr10	1044874	1045626	3.16	PREDICTED: metalloendoproteinase 2-MMP-like
Zj.jz016003055	Chr10	1083691	1084791	3.16	NA
Zj.jz016003045	Chr10	1040865	1041830	3.16	PREDICTED: metalloendoproteinase 2-MMP-like
Zj.jz016003039	Chr10	1004254	1005325	3.16	NA
Zj.jz016003050	Chr10	1061039	1065026	3.16	NA
Zj.jz016003030	Chr10	919841	920383	3.16	NA
Zj.jz016003032	Chr10	924729	928060	3.16	NA
Zj.jz016003043	Chr10	1031933	1032853	3.16	PREDICTED: metalloendoproteinase 3-MMP-like
Zj.jz016003041	Chr10	1010062	1012088	3.16	PREDICTED: protein CREG1
Zj.jz016003053	Chr10	1076206	1079567	3.16	PREDICTED: E2F transcription factor-like E2FF isoform X1
Zj.jz016003056	Chr10	1086481	1088848	3.16	NA
Zj.jz016003052	Chr10	1073890	1074798	3.16	NA
Zj.jz016003035	Chr10	968667	970400	3.16	PREDICTED: U-box domain-containing protein 40
Zj.jz016003042	Chr10	1014802	1015809	3.16	PREDICTED: uncharacterized protein LOC107415382
Zj.jz016003038	Chr10	993307	996117	3.16	PREDICTED: ferredoxin-thioredoxin reductase catalytic chain, chloroplastic
Zj.jz016003048	Chr10	1049274	1052447	3.16	PREDICTED: protein NRT1/ PTR FAMILY 5.9
Zj.jz016003040	Chr10	1005340	1009507	3.16	PREDICTED: CRM-domain containing factor CFM2, chloroplastic
Zj.jz016003057	Chr10	1090558	1103996	3.16	PREDICTED: paired amphipathic helix protein Sin3-like 2
Zj.jz016003049	Chr10	1056827	1059595	3.16	NA
Zj.jz016003034	Chr10	965863	966837	3.16	PREDICTED: peroxidase 31-like
Zj.jz016003036	Chr10	974792	975376	3.16	PREDICTED: zinc finger AN1 domain-containing stress-associated protein 12
Zj.jz016003051	Chr10	1066529	1071496	3.16	PREDICTED: alpha-mannosidase 2
Zj.jz016003037	Chr10	975926	983153	3.16	PREDICTED: ankyrin repeat and SAM domain-containing protein 6
Zj.jz044883055	Chr10	3409558	3411086	1.53	PREDICTED: protein trichome birefringence-like 19
Zj.jz044883059	Chr10	3424448	3424723	1.53	NA
Zj.jz044883054	Chr10	3405071	3408465	1.53	PREDICTED: protein trichome birefringence-like 19
Zj.jz044883062	Chr10	3462754	3464787	1.53	PREDICTED: probable endo-1,3(4)-beta-glucanase ARB_01444
Zj.jz044883058	Chr10	3420571	3422378	1.53	PREDICTED: protein trichome birefringence-like 19
Zj.jz044883057	Chr10	3416386	3418843	1.53	PREDICTED: uncharacterized protein LOC107416486
Zj.jz044883060	Chr10	3444102	3445123	1.53	PREDICTED: glutamic acid-rich protein-like
Zj.jz044883053	Chr10	3395545	3401603	1.53	NA
Zj.jz044883061	Chr10	3452406	3454436	1.53	PREDICTED: probable endo-1,3(4)-beta-glucanase ARB_01444
Zj.jz044883056	Chr10	3414007	3415434	1.53	PREDICTED: protein trichome birefringence-like 19
Zj.jz041065033	Chr10	4878306	4879409	1.74	PREDICTED: ATP-dependent RNA helicase DRS1-like
Zj.jz041065029	Chr10	4917948	4922117	1.74	PREDICTED: G-type lectin S-receptor-like serine/threonine-protein kinase At4g03230
Zj.jz041065025	Chr10	4975987	4976331	1.74	PREDICTED: calcium-binding protein PBP1-like
Zj.jz041065031	Chr10	4903918	4915920	1.74	PREDICTED: G-type lectin S-receptor-like serine/threonine-protein kinase At4g03230
Zj.jz041065034	Chr10	4872182	4875068	1.74	PREDICTED: frataxin, mitochondrial-like
Zj.jz041065028	Chr10	4954400	4959671	1.74	PREDICTED: C-type lectin receptor-like tyrosine-protein kinase At1g52310 isoform X2
Zj.jz041065035	Chr10	4857999	4860451	1.74	NA
Zj.jz041065024	Chr10	4986724	4987741	1.74	NA
Zj.jz041065026	Chr10	4961998	4966526	1.74	PREDICTED: G-type lectin S-receptor-like serine/threonine-protein kinase At4g03230
Zj.jz041065032	Chr10	4892701	4893804	1.74	NA
Zj.jz041065027	Chr10	4960611	4961018	1.74	NA
Zj.jz041065030	Chr10	4916922	4917782	1.74	NA
Zj.jz041065015	Chr10	5031818	5032159	2.19	NA
Zj.jz041065014	Chr10	5034385	5035755	2.19	PREDICTED: phenolic glucoside malonyltransferase 1-like
Zj.jz041065011	Chr10	5063603	5063944	2.19	NA
Zj.jz041065022	Chr10	5009376	5011807	2.19	PREDICTED: putative F-box/FBD/LRR-repeat protein At4g03220
Zj.jz041065018	Chr10	5019409	5020473	2.19	PREDICTED: fasciclin-like arabinogalactan protein 21
Zj.jz041065012	Chr10	5046508	5047896	2.19	PREDICTED: malonyl-CoA:anthocyanidin 5-O-glucoside-6\'\'-O-malonyltransferase-like
Zj.jz041065019	Chr10	5017545	5017847	2.19	NA
Zj.jz041065023	Chr10	5005637	5007848	2.19	PREDICTED: indole-3-acetic acid-amido synthetase GH3.6-like
Zj.jz041065021	Chr10	5013973	5016228	2.19	PREDICTED: pentatricopeptide repeat-containing protein At3g12770
Zj.jz041065010	Chr10	5072234	5072803	2.19	PREDICTED: putative dehydration-responsive element-binding protein 2H
Zj.jz041065020	Chr10	5016628	5017320	2.19	PREDICTED: uncharacterized protein LOC107416904
Zj.jz041065017	Chr10	5022664	5024025	2.19	PREDICTED: phenolic glucoside malonyltransferase 1-like
Zj.jz041065013	Chr10	5037526	5038908	2.19	PREDICTED: phenolic glucoside malonyltransferase 1-like
Zj.jz041065009	Chr10	5078142	5080338	2.19	PREDICTED: xyloglucan endotransglucosylase/hydrolase protein 9, partial
Zj.jz041065016	Chr10	5026089	5026328	2.19	NA
Zj.jz042849025	Chr10	5431714	5431965	1.93	PREDICTED: cysteine-rich repeat secretory protein 38-like
Zj.jz042849021	Chr10	5416524	5419374	1.93	NA
Zj.jz042849020	Chr10	5401861	5402256	1.93	NA
Zj.jz042849023	Chr10	5426391	5428039	1.93	PREDICTED: uncharacterized protein LOC107417056
Zj.jz042849019	Chr10	5394958	5398125	1.93	PREDICTED: putative zinc finger protein CONSTANS-LIKE 11
Zj.jz042849022	Chr10	5422124	5423623	1.93	PREDICTED: uncharacterized protein LOC107417058
Zj.jz042849026	Chr10	5433817	5442679	1.93	PREDICTED: cysteine-rich receptor-like protein kinase 10
Zj.jz042849024	Chr10	5428549	5429557	1.93	PREDICTED: cysteine-rich repeat secretory protein 41-like
Zj.jz042849018	Chr10	5352414	5358288	1.93	PREDICTED: SPX and EXS domain-containing protein 5-like
Zj.jz013313016	Chr10	5596426	5596605	1.52	NA
Zj.jz013313017	Chr10	5597269	5600137	1.52	PREDICTED: myrcene synthase, chloroplastic-like
Zj.jz013313025	Chr10	5764899	5769091	1.47	NA
Zj.jz044447003	Chr10	6098754	6101139	2.68	PREDICTED: septum-promoting GTP-binding protein 1-like
Zj.jz044447002	Chr10	6106460	6116471	2.68	PREDICTED: glutamate receptor 3.4-like
Zj.jz013123001	Chr10	6154961	6155245	2.68	NA
Zj.jz044447006	Chr10	6090164	6091149	2.68	NA
Zj.jz044447004	Chr10	6095755	6098291	2.68	PREDICTED: uncharacterized protein LOC107417081
Zj.jz044447007	Chr10	6086774	6089380	2.68	NA
Zj.jz044447005	Chr10	6092731	6094815	2.68	PREDICTED: transmembrane protein 97-like
Zj.jz044447001	Chr10	6125362	6130781	2.68	NA
Zj.jz044447008	Chr10	6061744	6067999	2.68	PREDICTED: uncharacterized protein LOC107417075
Zj.jz044447010	Chr10	5978760	5983873	2.68	NA
Zj.jz013123002	Chr10	6164581	6164961	2.19	PREDICTED: uncharacterized protein LOC107408961
Zj.jz013123008	Chr10	6244049	6246208	2.19	PREDICTED: 50S ribosomal protein L6, chloroplastic
Zj.jz013123007	Chr10	6240826	6242656	2.19	PREDICTED: high mobility group B protein 1-like
Zj.jz013123005	Chr10	6209276	6213530	2.19	PREDICTED: uncharacterized GPI-anchored protein At1g61900-like
Zj.jz013123006	Chr10	6233672	6238854	2.19	PREDICTED: protein DETOXIFICATION 40
Zj.jz013123003	Chr10	6190600	6197533	2.19	NA
Zj.jz013123004	Chr10	6206091	6206597	2.19	PREDICTED: uncharacterized protein LOC107417068
Zj.jz008501025	Chr10	7507840	7508391	3.28	PREDICTED: protein LIGHT-DEPENDENT SHORT HYPOCOTYLS 10
Zj.jz008501027	Chr10	7544781	7547722	3.28	PREDICTED: uncharacterized protein LOC107417171
Zj.jz008501026	Chr10	7535877	7542345	3.28	PREDICTED: trihelix transcription factor ASIL2
Zj.jz008501024	Chr10	7426369	7426713	3.28	NA
Zj.jz002113027	Chr10	13003069	13012629	1.51	NA
Zj.jz002113026	Chr10	13015286	13025960	1.51	PREDICTED: (R,S)-reticuline 7-O-methyltransferase-like
Zj.jz002113028	Chr10	12984157	12986334	1.51	PREDICTED: (R,S)-reticuline 7-O-methyltransferase-like
Zj.jz002113007	Chr10	13500126	13509782	1.54	PREDICTED: nicastrin, partial
Zj.jz002113009	Chr10	13492036	13492918	1.54	PREDICTED: microsomal glutathione S-transferase 3
Zj.jz002113008	Chr10	13493894	13499048	1.54	PREDICTED: NADH dehydrogenase
Zj.jz002113011	Chr10	13488433	13490090	1.54	NA
Zj.jz002113010	Chr10	13490159	13490581	1.54	PREDICTED: centromere protein V
Zj.jz002113006	Chr10	13512397	13518774	1.54	PREDICTED: tRNA threonylcarbamoyladenosine dehydratase isoform X1
Zj.jz002113012	Chr10	13475736	13477368	1.54	PREDICTED: aspartic proteinase PCS1
Zj.jz002027126	Chr10	14152447	14153850	1.62	PREDICTED: ethylene-responsive transcription factor ERF053
Zj.jz002027122	Chr10	14185174	14186133	1.62	NA
Zj.jz002027121	Chr10	14195004	14196356	1.62	NA
Zj.jz002027125	Chr10	14160476	14162674	1.62	PREDICTED: protochlorophyllide reductase-like
Zj.jz002027124	Chr10	14164057	14167134	1.62	PREDICTED: protein STABILIZED1-like
Zj.jz002027123	Chr10	14169394	14178027	1.62	NA
Zj.jz002027037	Chr10	15543959	15595418	1.56	PREDICTED: tyrosine aminotransferase-like
Zj.jz002027042	Chr10	15498752	15506427	1.56	PREDICTED: LOW QUALITY PROTEIN: tyrosine aminotransferase-like
Zj.jz002027039	Chr10	15516545	15517047	1.56	NA
Zj.jz002027041	Chr10	15507277	15510124	1.56	NA
Zj.jz002027038	Chr10	15526709	15531440	1.56	NA
Zj.jz002027040	Chr10	15513111	15513989	1.56	NA
Zj.jz027983071	Chr10	16910425	16911308	1.95	NA
Zj.jz027983073	Chr10	16917553	16921904	1.95	NA
Zj.jz027983072	Chr10	16915315	16916100	1.95	NA
Zj.jz027983074	Chr10	16923454	16924015	1.95	NA
Zj.jz027983075	Chr10	16925359	16928915	1.95	NA
Zj.jz027983078	Chr10	16940212	16940607	1.95	NA
Zj.jz027983069	Chr10	16880838	16884609	1.95	PREDICTED: cytochrome P450 724B1-like
Zj.jz027983070	Chr10	16895395	16898371	1.95	NA
Zj.jz027983067	Chr10	16835426	16864973	1.95	PREDICTED: uncharacterized protein LOC107416804
Zj.jz027983077	Chr10	16935560	16937137	1.95	NA
Zj.jz027983068	Chr10	16873247	16879848	1.95	PREDICTED: subtilisin-like protease SBT5.3
Zj.jz027983076	Chr10	16930140	16934065	1.95	NA
Zj.jz027983079	Chr10	16943350	16947198	1.95	PREDICTED: vacuolar cation/proton exchanger 5-like isoform X2
Zj.jz012181017	Chr10	18933952	18936589	1.87	PREDICTED: transmembrane protein 56-B-like isoform X2
Zj.jz012181023	Chr10	18993423	18995724	1.87	PREDICTED: reticulon-like protein B8
Zj.jz012181021	Chr10	18980425	18984363	1.87	PREDICTED: WD repeat-containing protein 26-like
Zj.jz012181016	Chr10	18925255	18929833	1.87	PREDICTED: putative Myb family transcription factor At1g14600
Zj.jz012181015	Chr10	18911851	18916116	1.87	NA
Zj.jz012181019	Chr10	18964976	18965596	1.87	NA
Zj.jz012181013	Chr10	18880132	18883708	1.87	PREDICTED: protein JASON
Zj.jz012181018	Chr10	18942188	18962011	1.87	NA
Zj.jz012181022	Chr10	18985790	18987561	1.87	PREDICTED: oxygen-evolving enhancer protein 2, chloroplastic-like
Zj.jz012181020	Chr10	18967019	18976207	1.87	PREDICTED: DExH-box ATP-dependent RNA helicase DExH6
Zj.jz012181014	Chr10	18902345	18906790	1.87	PREDICTED: phytoene synthase 2, chloroplastic-like
Zj.jz041823012	Chr10	21029851	21030132	1.73	NA
Zj.jz041823024	Chr10	21107494	21109760	1.73	PREDICTED: expansin-A13-like
Zj.jz041823021	Chr10	21084407	21084718	1.73	NA
Zj.jz041823025	Chr10	21112032	21114551	1.73	PREDICTED: protein REVEILLE 1-like isoform X1
Zj.jz041823014	Chr10	21038645	21039055	1.73	NA
Zj.jz041823016	Chr10	21050761	21053000	1.73	NA
Zj.jz041823011	Chr10	21025881	21029016	1.73	PREDICTED: probable receptor-like protein kinase At1g67000
Zj.jz041823023	Chr10	21104401	21105495	1.73	PREDICTED: uncharacterized protein LOC107423137 isoform X2
Zj.jz041823015	Chr10	21045752	21046160	1.73	NA
Zj.jz041823020	Chr10	21081902	21084334	1.73	PREDICTED: probable receptor-like protein kinase At1g67000
Zj.jz041823018	Chr10	21075629	21075901	1.73	NA
Zj.jz041823022	Chr10	21097911	21102899	1.73	NA
Zj.jz041823017	Chr10	21055060	21057687	1.73	NA
Zj.jz041823013	Chr10	21035804	21037507	1.73	NA
Zj.jz041823019	Chr10	21076018	21078423	1.73	NA
Zj.jz024181008	Chr11	103640	105504	1.7	NA
Zj.jz024181011	Chr11	135417	163893	1.7	NA
Zj.jz024181005	Chr11	66847	67541	1.7	NA
Zj.jz024181009	Chr11	106255	107064	1.7	PREDICTED: transcription factor TCP7-like
Zj.jz024181004	Chr11	60363	65586	1.7	PREDICTED: putative pentatricopeptide repeat-containing protein At5g08310, mitochondrial
Zj.jz024181010	Chr11	114059	117660	1.7	NA
Zj.jz024181006	Chr11	90582	91483	1.7	PREDICTED: probable strigolactone esterase DAD2
Zj.jz024181007	Chr11	94580	97954	1.7	NA
Zj.jz000139003	Chr11	368484	370468	2	NA
Zj.jz000139004	Chr11	371835	380055	2	PREDICTED: endonuclease III homolog 1, chloroplastic-like isoform X2
Zj.jz000139001	Chr11	337423	341217	2	PREDICTED: protein farnesyltransferase/geranylgeranyltransferase type-1 subunit alpha
Zj.jz024181020	Chr11	271935	275345	2	NA
Zj.jz000139002	Chr11	357098	360225	2	PREDICTED: hydroxymethylglutaryl-CoA lyase, mitochondrial-like
[truncated: 350 more rows]

## Sheet: Fst
Transcript ID	Chromosome	Start	End	FST	Description
Zj.jz005437016	Chr01	229561	230219	0.26	PREDICTED: protein BZR1 homolog 3-like
Zj.jz005437014	Chr01	210804	219253	0.26	NA
Zj.jz005437017	Chr01	231135	235181	0.26	PREDICTED: DNA-damage-repair/toleration protein DRT111, chloroplastic
Zj.jz005437019	Chr01	256001	274995	0.26	PREDICTED: 187-kDa microtubule-associated protein AIR9
Zj.jz005437015	Chr01	225985	228525	0.26	PREDICTED: kxDL motif-containing protein 1
Zj.jz005437018	Chr01	237975	252142	0.26	PREDICTED: serine/threonine-protein phosphatase 6 regulatory subunit 3 isoform X1
Zj.jz005437013	Chr01	188731	195122	0.26	PREDICTED: nuclear transcription factor Y subunit A-7-like isoform X1
Zj.jz005437041	Chr01	498568	500388	0.42	NA
Zj.jz005437036	Chr01	456644	459098	0.42	PREDICTED: glucan endo-1,3-beta-glucosidase 13-like isoform X1
Zj.jz005437039	Chr01	483314	484462	0.42	PREDICTED: uncharacterized protein LOC107405889
Zj.jz005437040	Chr01	485072	491278	0.42	PREDICTED: protein BREAST CANCER SUSCEPTIBILITY 1 homolog
Zj.jz005437033	Chr01	438056	439353	0.42	NA
Zj.jz005437032	Chr01	437677	438002	0.42	NA
Zj.jz005437037	Chr01	469158	471351	0.42	PREDICTED: protein kinase PINOID
Zj.jz005437030	Chr01	378528	398892	0.42	PREDICTED: ABC transporter C family member 2-like
Zj.jz005437042	Chr01	512406	515306	0.42	PREDICTED: BAG family molecular chaperone regulator 3-like
Zj.jz005437035	Chr01	453806	454844	0.42	PREDICTED: photosystem I reaction center subunit psaK, chloroplastic
Zj.jz005437038	Chr01	477103	479807	0.42	PREDICTED: F-box protein SKIP19
Zj.jz005437034	Chr01	440333	450194	0.42	PREDICTED: LOW QUALITY PROTEIN: DNA damage-binding protein 1a-like
Zj.jz005437031	Chr01	408160	430980	0.42	PREDICTED: ABC transporter C family member 2-like
Zj.jz021807014	Chr01	1530261	1532159	0.28	PREDICTED: 30S ribosomal protein 2, chloroplastic
Zj.jz021807007	Chr01	1501887	1502261	0.28	NA
Zj.jz021807015	Chr01	1533256	1535616	0.28	PREDICTED: protein QUIRKY-like
Zj.jz021807017	Chr01	1543158	1546792	0.28	PREDICTED: protein N-terminal asparagine amidohydrolase
Zj.jz021807005	Chr01	1484556	1488870	0.28	NA
Zj.jz021807016	Chr01	1536457	1540290	0.28	PREDICTED: uncharacterized protein LOC107409634, partial
Zj.jz021807019	Chr01	1563130	1564614	0.28	PREDICTED: homeobox-leucine zipper protein HOX11-like
Zj.jz021807008	Chr01	1507627	1508189	0.28	NA
Zj.jz021807006	Chr01	1490686	1496257	0.28	NA
Zj.jz021807013	Chr01	1523489	1528566	0.28	PREDICTED: sister chromatid cohesion 1 protein 3
Zj.jz021807009	Chr01	1510665	1514825	0.28	PREDICTED: histone deacetylase 19
Zj.jz021807010	Chr01	1516599	1517251	0.28	NA
Zj.jz021807018	Chr01	1550285	1553952	0.28	PREDICTED: uncharacterized protein LOC107410261
Zj.jz021807012	Chr01	1520469	1522081	0.28	PREDICTED: LOW QUALITY PROTEIN: thioredoxin-like protein Clot
Zj.jz021807011	Chr01	1518255	1519852	0.28	PREDICTED: tetraketide alpha-pyrone reductase 1
Zj.jz021807071	Chr01	1921029	1924467	0.31	PREDICTED: choline monooxygenase, chloroplastic isoform X2
Zj.jz021807072	Chr01	1926262	1926738	0.31	NA
Zj.jz021807066	Chr01	1889292	1896269	0.31	PREDICTED: chaperone protein DnaJ
Zj.jz021807070	Chr01	1919999	1920325	0.31	PREDICTED: protein LIM1
Zj.jz021807065	Chr01	1879200	1883728	0.31	PREDICTED: transcription factor bHLH130-like
Zj.jz021807067	Chr01	1897481	1911216	0.31	PREDICTED: clustered mitochondria protein
Zj.jz021807074	Chr01	1932276	1932773	0.31	PREDICTED: auxin-responsive protein SAUR65-like
Zj.jz021807073	Chr01	1927976	1929646	0.31	PREDICTED: ribosomal RNA processing protein 1 homolog
Zj.jz021807069	Chr01	1915059	1918591	0.31	PREDICTED: uncharacterized protein LOC107421902
Zj.jz021807068	Chr01	1913566	1913976	0.31	NA
Zj.jz021807075	Chr01	1937105	1944864	0.31	PREDICTED: galacturonokinase isoform X1
Zj.jz017401056	Chr01	10987403	10989108	0.25	NA
Zj.jz017401055	Chr01	10972861	10982114	0.25	PREDICTED: probable LRR receptor-like serine/threonine-protein kinase At1g56140
Zj.jz017401054	Chr01	10936056	10948882	0.25	PREDICTED: probable LRR receptor-like serine/threonine-protein kinase At1g56130
Zj.jz008511064	Chr01	13488099	13498014	0.26	PREDICTED: cysteine-rich receptor-like protein kinase 8
Zj.jz008511065	Chr01	13481165	13483909	0.26	NA
Zj.jz008511066	Chr01	13473873	13477251	0.26	PREDICTED: probable UDP-3-O-acylglucosamine N-acyltransferase 2, mitochondrial
Zj.jz008511061	Chr01	13530587	13531969	0.26	NA
Zj.jz008511067	Chr01	13472262	13472822	0.26	PREDICTED: NDR1/HIN1-Like protein 3-like
Zj.jz008511062	Chr01	13528567	13530038	0.26	NA
Zj.jz008511063	Chr01	13511771	13513819	0.26	NA
Zj.jz008511055	Chr01	13818578	13821438	0.32	PREDICTED: cysteine-rich receptor-like protein kinase 15 isoform X1
Zj.jz008511056	Chr01	13812129	13814901	0.32	PREDICTED: cysteine-rich receptor-like protein kinase 10
Zj.jz008511057	Chr01	13734082	13734442	0.32	NA
Zj.jz008511058	Chr01	13727583	13730724	0.32	PREDICTED: cysteine-rich receptor-like protein kinase 10
Zj.jz008511038	Chr01	14435816	14436728	0.41	PREDICTED: oxygen-evolving enhancer protein 3-2, chloroplastic
Zj.jz008511039	Chr01	14419956	14426255	0.41	PREDICTED: kinesin-1
Zj.jz008511037	Chr01	14437775	14438687	0.41	NA
Zj.jz008511036	Chr01	14447123	14448839	0.41	NA
Zj.jz008511032	Chr01	14518025	14519769	0.41	PREDICTED: putative cysteine-rich receptor-like protein kinase 23
Zj.jz008511035	Chr01	14449342	14450493	0.41	NA
Zj.jz008511033	Chr01	14471343	14472596	0.41	PREDICTED: mediator-associated protein 1-like
Zj.jz008511034	Chr01	14464159	14464726	0.41	NA
Zj.jz008511027	Chr01	14612792	14615204	0.25	PREDICTED: anthocyanidin reductase
Zj.jz008511026	Chr01	14655181	14656713	0.25	PREDICTED: alpha-farnesene synthase-like
Zj.jz008511021	Chr01	14809236	14811814	0.27	NA
Zj.jz008511020	Chr01	14857361	14860231	0.27	PREDICTED: (3S,6E)-nerolidol synthase 1
Zj.jz008511022	Chr01	14786906	14792284	0.27	PREDICTED: uncharacterized protein LOC107421404
Zj.jz008511016	Chr01	14995175	14995817	0.26	NA
Zj.jz008511017	Chr01	14989343	14989752	0.26	NA
Zj.jz008511019	Chr01	14955800	14956021	0.26	NA
Zj.jz008511018	Chr01	14966866	14970550	0.26	PREDICTED: (3S,6E)-nerolidol synthase 1-like
Zj.jz037877002	Chr01	15353929	15357025	0.34	PREDICTED: vesicle-associated protein 4-2
Zj.jz037877011	Chr01	15477639	15478214	0.34	NA
Zj.jz037877003	Chr01	15359000	15359566	0.34	PREDICTED: uncharacterized protein LOC107422001
Zj.jz037877012	Chr01	15479752	15486299	0.34	PREDICTED: lysine-specific demethylase JMJ25
Zj.jz037877009	Chr01	15434830	15439824	0.34	PREDICTED: probable serine/threonine-protein kinase abkC
Zj.jz037877007	Chr01	15397479	15398345	0.34	PREDICTED: protein ODORANT1-like
Zj.jz037877004	Chr01	15372926	15373225	0.34	NA
Zj.jz037877005	Chr01	15376841	15380743	0.34	NA
Zj.jz037877006	Chr01	15381208	15385708	0.34	NA
Zj.jz037877001	Chr01	15351620	15351934	0.34	NA
Zj.jz037877010	Chr01	15454228	15455804	0.34	NA
Zj.jz037877008	Chr01	15409240	15410304	0.34	PREDICTED: protein MOTHER of FT and TF 1-like
Zj.jz037877024	Chr01	15830182	15831456	0.33	NA
Zj.jz037877021	Chr01	15794441	15795709	0.33	PREDICTED: probable disease resistance protein At5g45490
Zj.jz037877026	Chr01	15874572	15877225	0.33	PREDICTED: uncharacterized protein LOC107409092
Zj.jz037877020	Chr01	15786946	15790821	0.33	NA
Zj.jz037877022	Chr01	15808128	15824686	0.33	PREDICTED: putative disease resistance protein At4g19050
Zj.jz037877027	Chr01	15881194	15883956	0.33	PREDICTED: nitric oxide synthase-interacting protein, partial
Zj.jz037877016	Chr01	15761247	15762572	0.33	NA
Zj.jz037877019	Chr01	15781674	15783719	0.33	PREDICTED: uncharacterized protein LOC107422203
Zj.jz037877025	Chr01	15861500	15863935	0.33	PREDICTED: disease resistance RPP13-like protein 4
Zj.jz037877015	Chr01	15751807	15753300	0.33	PREDICTED: putative cyclin-D6-1
Zj.jz037877018	Chr01	15780618	15781078	0.33	NA
Zj.jz037877017	Chr01	15777524	15779710	0.33	PREDICTED: disease resistance RPP13-like protein 4
Zj.jz037877028	Chr01	15898706	15899383	0.33	NA
Zj.jz037877023	Chr01	15825935	15828067	0.33	PREDICTED: uncharacterized protein LOC107422177, partial
Zj.jz037877029	Chr01	15918084	15918874	0.29	NA
Zj.jz037877033	Chr01	15961684	15962025	0.29	NA
Zj.jz037877031	Chr01	15929561	15929902	0.29	PREDICTED: calcium-binding protein PBP1-like
Zj.jz037877030	Chr01	15922971	15925378	0.29	NA
Zj.jz037877032	Chr01	15936978	15937274	0.29	PREDICTED: calcium-binding protein PBP1-like
Zj.jz037877034	Chr01	15964805	15965146	0.29	NA
Zj.jz037877039	Chr01	16022683	16024876	0.43	PREDICTED: probably inactive leucine-rich repeat receptor-like protein kinase At5g48380, partial
Zj.jz037877040	Chr01	16039097	16040104	0.43	NA
Zj.jz037877038	Chr01	16018377	16019688	0.43	NA
Zj.jz037877041	Chr01	16041104	16043275	0.43	PREDICTED: G-type lectin S-receptor-like serine/threonine-protein kinase B120
Zj.jz017713045	Chr01	16162504	16165450	0.32	PREDICTED: sugar carrier protein C-like, partial
Zj.jz017713042	Chr01	16193450	16244319	0.32	PREDICTED: external alternative NAD(P)H-ubiquinone oxidoreductase B2, mitochondrial-like
Zj.jz017713044	Chr01	16183380	16185137	0.32	PREDICTED: vacuolar protein 8
Zj.jz017713043	Chr01	16192530	16192826	0.32	NA
Zj.jz017713032	Chr01	16446584	16451992	0.43	PREDICTED: sphingosine kinase 1 isoform X1
Zj.jz017713037	Chr01	16338938	16339453	0.43	NA
Zj.jz017713035	Chr01	16373881	16385423	0.43	PREDICTED: anaphase-promoting complex subunit 4
Zj.jz017713034	Chr01	16388785	16393068	0.43	PREDICTED: calmodulin-binding protein 60 B-like
Zj.jz017713031	Chr01	16464060	16478183	0.43	PREDICTED: B3 domain-containing protein Os07g0563300
Zj.jz017713033	Chr01	16395912	16398793	0.43	PREDICTED: ribosomal RNA-processing protein 17
Zj.jz017713036	Chr01	16358637	16360561	0.43	PREDICTED: putative FBD-associated F-box protein At1g61330
Zj.jz017713030	Chr01	16479588	16480499	0.43	PREDICTED: syntaxin-124
Zj.jz017713018	Chr01	16657781	16658263	0.34	PREDICTED: glycine-rich cell wall structural protein 2-like isoform X2
Zj.jz017713020	Chr01	16595820	16622568	0.34	PREDICTED: internal alternative NAD(P)H-ubiquinone oxidoreductase A2, mitochondrial-like
Zj.jz017713023	Chr01	16568047	16580302	0.34	NA
Zj.jz017713024	Chr01	16557242	16558825	0.34	PREDICTED: uncharacterized protein LOC107422988
Zj.jz017713019	Chr01	16648158	16651284	0.34	PREDICTED: PAP-specific phosphatase HAL2-like
Zj.jz017713022	Chr01	16586644	16589754	0.34	PREDICTED: quinone oxidoreductase PIG3
Zj.jz017713017	Chr01	16660535	16665437	0.34	PREDICTED: secretory carrier-associated membrane protein 3-like
Zj.jz017713021	Chr01	16590204	16595424	0.34	PREDICTED: endonuclease 4 isoform X1
Zj.jz017713013	Chr01	16802438	16804129	0.46	PREDICTED: UPF0481 protein At3g47200-like
Zj.jz017713012	Chr01	16852665	16859145	0.46	PREDICTED: protein STRUBBELIG-RECEPTOR FAMILY 3-like
Zj.jz017713011	Chr01	16872336	16873000	0.46	NA
Zj.jz017713015	Chr01	16740496	16743816	0.46	PREDICTED: uncharacterized protein LOC107414235
Zj.jz017713009	Chr01	16877421	16881229	0.46	PREDICTED: uncharacterized protein At5g65660-like
Zj.jz017713016	Chr01	16709363	16718640	0.46	PREDICTED: uncharacterized protein LOC107406818
Zj.jz017713014	Chr01	16750869	16761039	0.46	PREDICTED: katanin p80 WD40 repeat-containing subunit B1 homolog, partial
Zj.jz017713010	Chr01	16873108	16874025	0.46	PREDICTED: uncharacterized protein LOC107423569
Zj.jz017713001	Chr01	17066792	17068105	0.38	PREDICTED: NAC transcription factor 25-like, partial
Zj.jz017713008	Chr01	16898279	16898584	0.38	NA
Zj.jz016587087	Chr01	17136189	17139953	0.38	PREDICTED: alpha-galactosidase-like
Zj.jz017713006	Chr01	16924457	16935083	0.38	PREDICTED: uncharacterized protein LOC107423781, partial
Zj.jz016587086	Chr01	17229722	17230652	0.38	PREDICTED: disease resistance-like protein CSA1
Zj.jz017713003	Chr01	16954742	16962376	0.38	NA
Zj.jz017713005	Chr01	16936254	16937207	0.38	NA
Zj.jz017713007	Chr01	16899401	16903475	0.38	PREDICTED: glucose-induced degradation protein 8 homolog
Zj.jz017713002	Chr01	17029331	17035592	0.38	PREDICTED: (E,E)-geranyllinalool synthase-like isoform X1
Zj.jz017713004	Chr01	16950688	16953916	0.38	PREDICTED: serine carboxypeptidase-like 31, partial
Zj.jz016587081	Chr01	17552530	17555082	0.35	PREDICTED: uncharacterized protein LOC107423152
Zj.jz016587080	Chr01	17559124	17560068	0.35	PREDICTED: dof zinc finger protein DOF1.4-like
Zj.jz016587079	Chr01	17574840	17582029	0.35	PREDICTED: splicing factor 3B subunit 2
Zj.jz016587082	Chr01	17472866	17474635	0.35	PREDICTED: polyphenol oxidase, chloroplastic-like
Zj.jz016587073	Chr01	17701586	17703370	0.35	NA
Zj.jz016587070	Chr01	17733047	17742347	0.35	PREDICTED: RNA polymerase II C-terminal domain phosphatase-like 1
Zj.jz016587057	Chr01	17934123	17934401	0.35	NA
Zj.jz016587062	Chr01	17866913	17868787	0.35	PREDICTED: CBS domain-containing protein CBSX5-like isoform X1
Zj.jz016587067	Chr01	17783866	17804248	0.35	PREDICTED: mediator of RNA polymerase II transcription subunit 16
Zj.jz016587074	Chr01	17686070	17687922	0.35	NA
Zj.jz016587064	Chr01	17815981	17817788	0.35	PREDICTED: pre-mRNA-splicing factor 38-like
Zj.jz016587060	Chr01	17878367	17879707	0.35	NA
Zj.jz016587075	Chr01	17680956	17682923	0.35	PREDICTED: protein RTF1 homolog, partial
Zj.jz016587066	Chr01	17805777	17806973	0.35	PREDICTED: stem-specific protein TSJT1-like
Zj.jz016587068	Chr01	17754126	17758287	0.35	PREDICTED: putative serine/threonine-protein kinase isoform X3
Zj.jz016587077	Chr01	17659053	17660477	0.35	PREDICTED: uncharacterized protein At4g19900
Zj.jz016587058	Chr01	17923022	17926475	0.35	PREDICTED: monothiol glutaredoxin-S17-like
Zj.jz016587071	Chr01	17707402	17715020	0.35	PREDICTED: uncharacterized protein LOC107424848
Zj.jz016587069	Chr01	17750881	17753105	0.35	PREDICTED: clathrin light chain 2-like
Zj.jz016587063	Chr01	17843297	17844008	0.35	NA
Zj.jz016587076	Chr01	17665899	17666234	0.35	NA
Zj.jz016587065	Chr01	17809393	17815777	0.35	PREDICTED: splicing factor U2af large subunit A-like isoform X1
Zj.jz016587059	Chr01	17886743	17889884	0.35	PREDICTED: uncharacterized protein LOC107423863
Zj.jz016587061	Chr01	17869743	17873498	0.35	PREDICTED: uncharacterized protein LOC107423934
Zj.jz016587072	Chr01	17704363	17706215	0.35	PREDICTED: bifunctional epoxide hydrolase 2-like
Zj.jz016587047	Chr01	18068932	18071623	0.33	NA
Zj.jz016587044	Chr01	18088835	18089599	0.33	NA
Zj.jz016587051	Chr01	18002519	18006115	0.33	PREDICTED: uncharacterized protein LOC107423886
Zj.jz016587049	Chr01	18043492	18044744	0.33	NA
Zj.jz016587046	Chr01	18079290	18084292	0.33	PREDICTED: endonuclease MutS2
Zj.jz016587052	Chr01	17993901	18000932	0.33	PREDICTED: RNA polymerase II transcription factor B subunit 2
Zj.jz016587055	Chr01	17977053	17977724	0.33	NA
Zj.jz016587050	Chr01	18027439	18032721	0.33	PREDICTED: allantoinase
Zj.jz016587053	Chr01	17990910	17992681	0.33	PREDICTED: tetraspanin-19-like
Zj.jz016587048	Chr01	18067487	18068333	0.33	NA
Zj.jz016587045	Chr01	18086468	18088200	0.33	PREDICTED: stem-specific protein TSJT1-like
Zj.jz016587054	Chr01	17986989	17989827	0.33	PREDICTED: sphingolipid delta(4)-desaturase DES1-like
Zj.jz016587027	Chr01	18381512	18386469	0.39	PREDICTED: coatomer subunit delta-like
Zj.jz016587033	Chr01	18265288	18266181	0.39	NA
Zj.jz016587028	Chr01	18365190	18366896	0.39	PREDICTED: eukaryotic translation initiation factor 3 subunit D-like
Zj.jz016587031	Chr01	18286522	18287388	0.39	NA
Zj.jz016587038	Chr01	18246864	18247202	0.39	NA
Zj.jz016587042	Chr01	18128358	18129091	0.39	NA
Zj.jz016587030	Chr01	18294656	18297958	0.39	NA
Zj.jz016587026	Chr01	18504940	18505733	0.39	PREDICTED: transcription factor bHLH36
Zj.jz016587029	Chr01	18300243	18307256	0.39	NA
Zj.jz016587043	Chr01	18118786	18125527	0.39	PREDICTED: putative nuclear RNA export factor SDE5 isoform X1
Zj.jz016587041	Chr01	18129393	18180957	0.39	PREDICTED: pentatricopeptide repeat-containing protein At4g21705, mitochondrial
Zj.jz016587040	Chr01	18190885	18191157	0.39	NA
Zj.jz016587035	Chr01	18262293	18262638	0.39	NA
Zj.jz016587037	Chr01	18258730	18259160	0.39	NA
Zj.jz016587034	Chr01	18263942	18264352	0.39	NA
Zj.jz016587039	Chr01	18205854	18206576	0.39	NA
Zj.jz016587036	Chr01	18261131	18261874	0.39	NA
Zj.jz016587032	Chr01	18285333	18285665	0.39	NA
Zj.jz016587023	Chr01	18773034	18774179	0.43	PREDICTED: pentatricopeptide repeat-containing protein At3g46790, chloroplastic-like
Zj.jz016587021	Chr01	18821293	18826042	0.43	NA
Zj.jz016587025	Chr01	18600684	18602112	0.43	PREDICTED: uncharacterized protein LOC107424945
Zj.jz016587024	Chr01	18663655	18665736	0.43	PREDICTED: L-type lectin-domain containing receptor kinase VII.1
Zj.jz016587020	Chr01	18827452	18827892	0.43	PREDICTED: uncharacterized protein LOC107424384
Zj.jz016587019	Chr01	18832506	18832820	0.43	NA
Zj.jz016587017	Chr01	18836677	18847248	0.43	PREDICTED: vesicle-fusing ATPase
Zj.jz016587016	Chr01	18848374	18848592	0.43	NA
Zj.jz016587022	Chr01	18789400	18794985	0.43	PREDICTED: uncharacterized protein LOC107424735
Zj.jz039613005	Chr01	19493777	19494367	0.4	NA
Zj.jz039613003	Chr01	19306987	19307325	0.4	PREDICTED: protein RALF-like 19
Zj.jz039613002	Chr01	19283121	19283426	0.4	NA
Zj.jz039613004	Chr01	19401392	19489209	0.4	NA
Zj.jz039613007	Chr01	19553523	19555403	0.4	PREDICTED: 30S ribosomal protein S5, chloroplastic
Zj.jz039613001	Chr01	19251575	19252351	0.4	PREDICTED: VQ motif-containing protein 4
Zj.jz039613006	Chr01	19539180	19552475	0.4	PREDICTED: transcriptional corepressor LEUNIG_HOMOLOG-like
Zj.jz039613012	Chr01	19685192	19686127	0.37	PREDICTED: dof zinc finger protein DOF4.4-like isoform X1
Zj.jz039613010	Chr01	19660526	19661882	0.37	NA
Zj.jz039613011	Chr01	19679950	19681058	0.37	PREDICTED: late embryogenesis abundant protein, group 3
Zj.jz039613033	Chr01	20090771	20095187	0.31	PREDICTED: superoxide dismutase
Zj.jz039613032	Chr01	20033744	20039707	0.31	PREDICTED: MACPF domain-containing protein NSL1
Zj.jz026591011	Chr01	20257304	20257777	0.33	NA
Zj.jz039613035	Chr01	20161908	20162464	0.33	NA
Zj.jz039613036	Chr01	20180985	20182978	0.33	PREDICTED: uncharacterized protein LOC107425182
Zj.jz026591005	Chr01	20424397	20425617	0.26	PREDICTED: protein UNUSUAL FLORAL ORGANS
Zj.jz026591004	Chr01	20426927	20436955	0.26	PREDICTED: GTP-binding protein ERG
Zj.jz044553004	Chr01	20937740	20940832	0.45	NA
Zj.jz044553003	Chr01	20924805	20928355	0.45	PREDICTED: polygalacturonase QRT3
Zj.jz044553005	Chr01	20988600	20989190	0.45	PREDICTED: RING-H2 finger protein ATL74-like
Zj.jz017745031	Chr01	22441062	22443782	0.27	PREDICTED: pentatricopeptide repeat-containing protein At4g30825, chloroplastic
Zj.jz017745030	Chr01	22445365	22447436	0.27	PREDICTED: uncharacterized protein LOC107426208
Zj.jz017745032	Chr01	22428472	22439176	0.27	NA
Zj.jz017745029	Chr01	22453214	22453693	0.27	NA
Zj.jz017745028	Chr01	22456015	22461612	0.27	NA
Zj.jz017745027	Chr01	22466854	22471032	0.27	NA
Zj.jz017745014	Chr01	22718234	22720156	0.35	PREDICTED: uncharacterized protein LOC107426018 isoform X1
Zj.jz017745017	Chr01	22673569	22674149	0.35	NA
Zj.jz017745018	Chr01	22621565	22625356	0.35	PREDICTED: AP2-like ethylene-responsive transcription factor At1g16060
Zj.jz017745011	Chr01	22749513	22750312	0.35	NA
Zj.jz017745015	Chr01	22681417	22683336	0.35	NA
Zj.jz017745012	Chr01	22745286	22745640	0.35	NA
Zj.jz017745013	Chr01	22728653	22730662	0.35	NA
Zj.jz017745016	Chr01	22679171	22679830	0.35	NA
Zj.jz038651045	Chr01	24389243	24390364	0.25	PREDICTED: temperature-induced lipocalin-1, partial
Zj.jz038651048	Chr01	24363902	24364932	0.25	NA
Zj.jz038651051	Chr01	24332194	24335699	0.25	PREDICTED: uncharacterized protein LOC107426730
Zj.jz038651047	Chr01	24370579	24370929	0.25	NA
Zj.jz038651046	Chr01	24383762	24387529	0.25	PREDICTED: VAMP-like protein YKT61
Zj.jz038651050	Chr01	24336672	24337094	0.25	NA
Zj.jz038651049	Chr01	24360874	24363402	0.25	PREDICTED: glycerophosphodiester phosphodiesterase GDPDL6
Zj.jz025027001	Chr01	25846480	25865930	0.28	NA
Zj.jz019851001	Chr01	25895621	25895872	0.28	NA
Zj.jz019851007	Chr01	26036872	26045822	0.27	PREDICTED: NEDD8 ultimate buster 1
Zj.jz019851006	Chr01	26032253	26035929	0.27	PREDICTED: calcium uptake protein 1, mitochondrial-like
Zj.jz019851008	Chr01	26047250	26050990	0.27	PREDICTED: protein OS-9 homolog
Zj.jz019851005	Chr01	26024076	26024927	0.27	PREDICTED: uncharacterized protein LOC107415710
Zj.jz019851004	Chr01	26019103	26022685	0.27	PREDICTED: protein NUCLEAR FUSION DEFECTIVE 4-like
Zj.jz019851047	Chr01	26466332	26468521	0.25	PREDICTED: heptahelical transmembrane protein 1 isoform X1
Zj.jz019851045	Chr01	26441688	26447528	0.25	PREDICTED: probable sucrose-phosphate synthase 1
Zj.jz019851048	Chr01	26475653	26478099	0.25	PREDICTED: probable glycosyltransferase At3g42180
Zj.jz019851043	Chr01	26427308	26431160	0.25	NA
Zj.jz019851049	Chr01	26479610	26486733	0.25	PREDICTED: probable glycosyltransferase At5g20260
Zj.jz019851044	Chr01	26440539	26441466	0.25	NA
Zj.jz019851046	Chr01	26454635	26462329	0.25	NA
Zj.jz019851092	Chr01	27170189	27171754	0.26	PREDICTED: tyrosine/DOPA decarboxylase 1-like
Zj.jz019851096	Chr01	27200678	27204643	0.26	PREDICTED: methyl-CpG-binding domain-containing protein 11-like
Zj.jz019851094	Chr01	27178202	27182672	0.26	PREDICTED: glucan endo-1,3-beta-glucosidase 11-like isoform X1
Zj.jz019851095	Chr01	27197893	27199859	0.26	PREDICTED: thylakoid lumenal 16.5 kDa protein, chloroplastic
Zj.jz019851093	Chr01	27176138	27176649	0.26	NA
Zj.jz042733065	Chr01	32949055	32953306	0.3	PREDICTED: DNA-directed RNA polymerases I and III subunit RPAC1
Zj.jz042733069	Chr01	32923582	32926275	0.3	NA
Zj.jz042733063	Chr01	32963900	32967306	0.3	PREDICTED: oligopeptide transporter 1-like
Zj.jz042733068	Chr01	32927189	32930084	0.3	PREDICTED: uncharacterized protein LOC107433742
Zj.jz042733066	Chr01	32942330	32945551	0.3	NA
Zj.jz042733064	Chr01	32954375	32959697	0.3	PREDICTED: 25S rRNA (cytosine-C(5))-methyltransferase nop2
Zj.jz042733070	Chr01	32903984	32914167	0.3	NA
Zj.jz042733071	Chr01	32900977	32901198	0.3	NA
Zj.jz042733067	Chr01	32931283	32935364	0.3	PREDICTED: SEC14 cytosolic factor-like
Zj.jz042733062	Chr01	32967685	32969556	0.3	PREDICTED: pentatricopeptide repeat-containing protein At5g66520-like isoform X1
Zj.jz008787118	Chr01	35100630	35110587	0.26	PREDICTED: probable LRR receptor-like protein kinase At1g51890
Zj.jz008787121	Chr01	35087847	35088457	0.26	NA
Zj.jz008787117	Chr01	35111559	35116129	0.26	NA
Zj.jz008787124	Chr01	35000976	35073997	0.26	PREDICTED: probable LRR receptor-like serine/threonine-protein kinase At1g51880
Zj.jz008787115	Chr01	35129967	35134086	0.26	PREDICTED: protein EARLY FLOWERING 3
Zj.jz008787119	Chr01	35093843	35097919	0.26	PREDICTED: LOW QUALITY PROTEIN: putative leucine-rich repeat receptor-like serine/threonine-protein kinase At2g19230
Zj.jz008787120	Chr01	35088945	35092000	0.26	NA
Zj.jz008787122	Chr01	35086855	35087046	0.26	NA
Zj.jz008787116	Chr01	35118617	35119972	0.26	PREDICTED: transcription factor bHLH87
Zj.jz008787123	Chr01	35077183	35086423	0.26	PREDICTED: probable LRR receptor-like serine/threonine-protein kinase At1g05700
Zj.jz007153006	Chr02	1681355	1683578	0.47	PREDICTED: G2/mitotic-specific cyclin S13-7-like
Zj.jz007153015	Chr02	1632791	1634475	0.47	PREDICTED: APO protein 4, mitochondrial-like
Zj.jz007153014	Chr02	1635131	1637608	0.47	PREDICTED: pentatricopeptide repeat-containing protein At4g14170-like
Zj.jz007153013	Chr02	1637697	1638240	0.47	NA
Zj.jz007153010	Chr02	1651163	1651678	0.47	NA
Zj.jz019381001	Chr02	1561361	1562365	0.47	NA
Zj.jz007153005	Chr02	1692903	1694150	0.47	PREDICTED: F-box/kelch-repeat protein At5g26960
Zj.jz007153022	Chr02	1589865	1601266	0.47	NA
Zj.jz007153011	Chr02	1649442	1650133	0.47	NA
Zj.jz007153016	Chr02	1627105	1627940	0.47	NA
Zj.jz007153018	Chr02	1619979	1622254	0.47	PREDICTED: protein NRT1/ PTR FAMILY 4.5-like
Zj.jz007153021	Chr02	1601426	1609202	0.47	NA
Zj.jz007153009	Chr02	1657980	1659269	0.47	NA
Zj.jz007153023	Chr02	1583514	1584812	0.47	PREDICTED: arogenate dehydratase/prephenate dehydratase 6, chloroplastic-like
Zj.jz007153012	Chr02	1640756	1647351	0.47	NA
Zj.jz007153020	Chr02	1612266	1614555	0.47	NA
Zj.jz007153017	Chr02	1625206	1626015	0.47	NA
Zj.jz007153007	Chr02	1673585	1674286	0.47	NA
Zj.jz007153004	Chr02	1695286	1717554	0.47	NA
Zj.jz007153008	Chr02	1661613	1669248	0.47	NA
Zj.jz007153019	Chr02	1615619	1617421	0.47	PREDICTED: cucumber peeling cupredoxin-like
Zj.jz043881007	Chr02	2701293	2702742	0.3	PREDICTED: putative low molecular weight protein-tyrosine-phosphatase slr0328
Zj.jz043881010	Chr02	2722441	2727961	0.3	PREDICTED: peptidyl-prolyl cis-trans isomerase CYP71
Zj.jz043881006	Chr02	2696919	2700517	0.3	PREDICTED: alkaline/neutral invertase E, chloroplastic-like
Zj.jz043881011	Chr02	2729416	2729952	0.3	NA
Zj.jz043881013	Chr02	2747222	2772144	0.3	PREDICTED: DNA polymerase epsilon catalytic subunit A-like
Zj.jz023713044	Chr02	2633246	2644743	0.3	PREDICTED: protein kinase 2B, chloroplastic-like
Zj.jz043881009	Chr02	2715561	2719362	0.3	PREDICTED: serine/threonine-protein kinase D6PKL2
Zj.jz043881008	Chr02	2704051	2706791	0.3	PREDICTED: serine/threonine-protein kinase D6PKL1-like
Zj.jz023713045	Chr02	2646801	2650421	0.3	PREDICTED: protein kinase 2B, chloroplastic-like
Zj.jz043881003	Chr02	2678965	2682751	0.3	PREDICTED: dihydroorotase, mitochondrial
Zj.jz043881002	Chr02	2668004	2669822	0.3	NA
Zj.jz043881005	Chr02	2689352	2695102	0.3	PREDICTED: histone deacetylase 9
Zj.jz043881004	Chr02	2684416	2687508	0.3	PREDICTED: elongation factor Tu GTP-binding domain-containing protein 1
Zj.jz043881012	Chr02	2744188	2746283	0.3	PREDICTED: uncharacterized protein LOC107410532 isoform X2
Zj.jz043881001	Chr02	2667398	2667833	0.3	NA
Zj.jz043881020	Chr02	2828435	2832632	0.33	PREDICTED: proteinaceous RNase P 2-like
Zj.jz043881027	Chr02	2892229	2892987	0.33	PREDICTED: uncharacterized protein At4g22758
Zj.jz043881034	Chr02	2925737	2926144	0.33	NA
Zj.jz043881031	Chr02	2912229	2912585	0.33	NA
Zj.jz043881025	Chr02	2857046	2866417	0.33	NA
Zj.jz043881033	Chr02	2918613	2919602	0.33	NA
Zj.jz043881022	Chr02	2843235	2845142	0.33	PREDICTED: uncharacterized protein LOC107410522
Zj.jz043881029	Chr02	2903827	2905290	0.33	PREDICTED: splicing factor U2af small subunit B-like
Zj.jz043881023	Chr02	2849215	2849786	0.33	PREDICTED: putative phytosulfokines 6 isoform X1
Zj.jz043881030	Chr02	2909207	2910495	0.33	PREDICTED: probable E3 ubiquitin-protein ligase RNF217
Zj.jz043881021	Chr02	2837677	2841255	0.33	NA
Zj.jz043881032	Chr02	2914490	2915311	0.33	PREDICTED: E3 ubiquitin-protein ligase RNF144B-like
Zj.jz043881035	Chr02	2928046	2930322	0.33	PREDICTED: probable E3 ubiquitin-protein ligase RNF217
Zj.jz043881018	Chr02	2799260	2801136	0.33	PREDICTED: uncharacterized protein LOC107410493
Zj.jz043881019	Chr02	2810982	2812466	0.33	PREDICTED: cytochrome P450 94C1
Zj.jz043881026	Chr02	2874840	2882115	0.33	PREDICTED: LOW QUALITY PROTEIN: protein TIC 100
Zj.jz043881024	Chr02	2854528	2855163	0.33	NA
Zj.jz043881028	Chr02	2898036	2900966	0.33	PREDICTED: histone deacetylase HDT1-like
Zj.jz034675001	Chr02	3017714	3023780	0.26	PREDICTED: nucleobase-ascorbate transporter 12
Zj.jz034675013	Chr02	3192040	3198861	0.36	PREDICTED: pleiotropic drug resistance protein 2-like
Zj.jz042425003	Chr02	3282552	3283611	0.36	PREDICTED: uncharacterized protein LOC107410574
Zj.jz034675014	Chr02	3216950	3219259	0.36	PREDICTED: protein BUD31 homolog 2-like
Zj.jz042425009	Chr02	3324729	3332433	0.36	PREDICTED: DDT domain-containing protein PTM
Zj.jz042425022	Chr02	3419199	3424650	0.36	PREDICTED: protein argonaute 5-like
Zj.jz034675008	Chr02	3099116	3100958	0.36	NA
Zj.jz042425011	Chr02	3351544	3354539	0.36	PREDICTED: BTB/POZ domain-containing protein At3g44820 isoform X1
Zj.jz042425025	Chr02	3457845	3460452	0.36	NA
Zj.jz042425012	Chr02	3359122	3359493	0.36	NA
Zj.jz042425017	Chr02	3383610	3388786	0.36	PREDICTED: uncharacterized protein LOC107410586
Zj.jz042425005	Chr02	3290032	3304721	0.36	PREDICTED: GABA transporter 1-like
Zj.jz042425020	Chr02	3400011	3403227	0.36	PREDICTED: SRSF protein kinase 1-like
Zj.jz034675015	Chr02	3220427	3221084	0.36	PREDICTED: uncharacterized protein LOC107410515
Zj.jz042425021	Chr02	3413132	3418219	0.36	PREDICTED: aspartic proteinase-like protein 2
Zj.jz034675009	Chr02	3115547	3116662	0.36	NA
Zj.jz034675012	Chr02	3151488	3153026	0.36	PREDICTED: structural maintenance of chromosomes protein 1A-like
Zj.jz042425008	Chr02	3313530	3320652	0.36	PREDICTED: putative SWI/SNF-related matrix-associated actin-dependent regulator of chromatin subfamily A member 3-like 2 isoform X1
Zj.jz042425013	Chr02	3362144	3364932	0.36	PREDICTED: UDP-D-apiose/UDP-D-xylose synthase 2
Zj.jz042425006	Chr02	3305405	3308734	0.36	PREDICTED: AT-hook motif nuclear-localized protein 1-like
Zj.jz042425016	Chr02	3380125	3382396	0.36	NA
Zj.jz042425024	Chr02	3436756	3445262	0.36	PREDICTED: protein argonaute 5-like
Zj.jz042425010	Chr02	3334231	3348051	0.36	PREDICTED: AP-2 complex subunit alpha-1-like
Zj.jz034675010	Chr02	3140990	3142261	0.36	PREDICTED: flavanone 7-O-glucoside 2\'\'-O-beta-L-rhamnosyltransferase-like
Zj.jz042425007	Chr02	3311175	3312269	0.36	PREDICTED: uncharacterized protein C227.17c
Zj.jz042425002	Chr02	3262157	3266725	0.36	PREDICTED: glucomannan 4-beta-mannosyltransferase 2
Zj.jz042425018	Chr02	3389666	3392447	0.36	PREDICTED: coatomer subunit zeta-3-like
Zj.jz042425014	Chr02	3372607	3376314	0.36	PREDICTED: putative phospholipid:diacylglycerol acyltransferase 2
Zj.jz042425015	Chr02	3377665	3379204	0.36	PREDICTED: GDSL esterase/lipase At5g22810
Zj.jz042425023	Chr02	3433490	3435455	0.36	NA
Zj.jz042425019	Chr02	3393335	3398625	0.36	PREDICTED: magnesium transporter MRS2-11, chloroplastic
Zj.jz034675011	Chr02	3148938	3149586	0.36	NA
Zj.jz008905011	Chr02	3834226	3849222	0.36	PREDICTED: syndetin-like
Zj.jz008905015	Chr02	3872082	3874608	0.36	NA
Zj.jz008905016	Chr02	3878887	3879586	0.36	NA
Zj.jz008905008	Chr02	3812744	3813121	0.36	PREDICTED: cyclin-dependent protein kinase inhibitor SMR2
Zj.jz008905014	Chr02	3861234	3870526	0.36	PREDICTED: vacuolar protein sorting-associated protein 41 homolog
Zj.jz008905010	Chr02	3827878	3831895	0.36	PREDICTED: serine carboxypeptidase-like 51
Zj.jz008905017	Chr02	3899634	3904296	0.36	PREDICTED: lysosomal Pro-X carboxypeptidase, partial
Zj.jz008905006	Chr02	3802662	3807672	0.36	PREDICTED: uncharacterized protein LOC107410562 isoform X2
Zj.jz008905007	Chr02	3808690	3809484	0.36	PREDICTED: histone H2B.3
Zj.jz008905012	Chr02	3855761	3857300	0.36	NA
Zj.jz008905005	Chr02	3801899	3802521	0.36	NA
Zj.jz008905004	Chr02	3778461	3779123	0.36	NA
Zj.jz008905013	Chr02	3857726	3858572	0.36	NA
Zj.jz008905003	Chr02	3774671	3775170	0.36	NA
Zj.jz008905009	Chr02	3819943	3820813	0.36	NA
Zj.jz044187041	Chr02	4486683	4490159	0.26	PREDICTED: endoglucanase 12
Zj.jz044187040	Chr02	4478143	4480461	0.26	NA
Zj.jz044187039	Chr02	4457813	4465809	0.26	PREDICTED: acetolactate synthase small subunit 1, chloroplastic-like
Zj.jz044187038	Chr02	4445895	4456261	0.26	PREDICTED: replication factor C subunit 1 isoform X1
Zj.jz008005255	Chr02	4859759	4861856	0.25	PREDICTED: heat stress transcription factor B-4d-like
Zj.jz008005252	Chr02	4873039	4878551	0.25	NA
Zj.jz008005253	Chr02	4872209	4872586	0.25	NA
Zj.jz008005256	Chr02	4836939	4840779	0.25	PREDICTED: F-box protein At2g26850 isoform X2
Zj.jz008005257	Chr02	4834590	4834889	0.25	NA
Zj.jz008005254	Chr02	4867925	4868939	0.25	NA
Zj.jz008005258	Chr02	4830201	4831562	0.25	NA
Zj.jz004541116	Chr02	7215591	7217591	0.26	PREDICTED: L-type lectin-domain containing receptor kinase IV.2-like
Zj.jz004541119	Chr02	7204988	7205362	0.26	PREDICTED: uncharacterized protein LOC107411018
Zj.jz004541120	Chr02	7197887	7203995	0.26	PREDICTED: TFIIA-alpha and beta-like factor
Zj.jz004541118	Chr02	7207034	7210633	0.26	PREDICTED: D-xylose-proton symporter-like 3, chloroplastic
Zj.jz004541122	Chr02	7181174	7183398	0.26	PREDICTED: protein plastid transcriptionally active 16, chloroplastic
Zj.jz004541117	Chr02	7212166	7214774	0.26	PREDICTED: ribulose bisphosphate carboxylase/oxygenase activase, chloroplastic-like
Zj.jz004541123	Chr02	7174675	7175181	0.26	PREDICTED: transcriptional regulator SUPERMAN-like
Zj.jz004541121	Chr02	7186044	7191228	0.26	PREDICTED: serine/arginine repetitive matrix protein 1 isoform X2
Zj.jz004541048	Chr02	7735812	7738068	0.36	NA
Zj.jz004541041	Chr02	7790357	7791640	0.36	PREDICTED: fasciclin-like arabinogalactan protein 4 isoform X3
Zj.jz004541047	Chr02	7738876	7741775	0.36	PREDICTED: outer envelope pore protein 16, chloroplastic
Zj.jz004541046	Chr02	7743351	7745329	0.36	NA
Zj.jz004541042	Chr02	7767336	7771205	0.36	PREDICTED: uncharacterized protein LOC107411083
Zj.jz004541043	Chr02	7763159	7765169	0.36	PREDICTED: probable GTP-binding protein OBGM, mitochondrial isoform X2
Zj.jz004541049	Chr02	7729573	7730633	0.36	PREDICTED: mitochondrial import inner membrane translocase subunit Tim9
Zj.jz004541040	Chr02	7805533	7808558	0.36	PREDICTED: probable protein phosphatase 2C 4
Zj.jz004541045	Chr02	7753405	7754113	0.36	PREDICTED: metallothionein-like protein type 2
Zj.jz004541044	Chr02	7759303	7760048	0.36	NA
Zj.jz031941012	Chr02	10457492	10460856	0.42	NA
Zj.jz031941007	Chr02	10218804	10283776	0.42	PREDICTED: protein NRT1/ PTR FAMILY 2.6-like
Zj.jz031941008	Chr02	10286020	10292400	0.42	PREDICTED: uncharacterized protein LOC107411275
Zj.jz031941011	Chr02	10411996	10412709	0.42	NA
Zj.jz031941009	Chr02	10341226	10355011	0.42	PREDICTED: V-type proton ATPase subunit a1 isoform X1
Zj.jz031941010	Chr02	10406554	10409989	0.42	PREDICTED: DDB1- and CUL4-associated factor 8
Zj.jz004897003	Chr02	12099282	12106704	0.27	PREDICTED: beta-galactosidase 8 isoform X1
Zj.jz004897002	Chr02	12107109	12108777	0.27	NA
Zj.jz004897001	Chr02	12108787	12109623	0.27	NA
Zj.jz005045002	Chr02	12315230	12319108	0.29	NA
Zj.jz005045001	Chr02	12314305	12315203	0.29	NA
Zj.jz005045004	Chr02	12392551	12396531	0.29	PREDICTED: probable pyridoxal 5\'-phosphate synthase subunit PDX2, partial
Zj.jz005045003	Chr02	12383726	12388781	0.29	PREDICTED: uncharacterized protein LOC107411337
Zj.jz005045005	Chr02	12408173	12408652	0.29	NA
Zj.jz005045006	Chr02	12481084	12485340	0.29	PREDICTED: serine/threonine-protein kinase GRIK2 isoform X1
Zj.jz044709069	Chr02	16200910	16206279	0.31	NA
Zj.jz044709068	Chr02	16195909	16198146	0.31	PREDICTED: 40S ribosomal protein S26-1-like
Zj.jz044709074	Chr02	16244944	16246284	0.31	PREDICTED: uncharacterized protein LOC107411442
Zj.jz044709070	Chr02	16207300	16213873	0.31	NA
Zj.jz044709067	Chr02	16192676	16194889	0.31	PREDICTED: superoxide dismutase
Zj.jz044709072	Chr02	16238235	16239425	0.31	PREDICTED: transcription repressor OFP1-like
Zj.jz044709066	Chr02	16188444	16191726	0.31	PREDICTED: uncharacterized membrane protein At1g06890
Zj.jz044709073	Chr02	16243395	16244003	0.31	PREDICTED: transcription repressor OFP17
Zj.jz044709065	Chr02	16177601	16178742	0.31	PREDICTED: expansin-A4-like
Zj.jz044709064	Chr02	16162978	16172165	0.31	PREDICTED: nardilysin
Zj.jz044709071	Chr02	16229467	16234025	0.31	PREDICTED: probable serine/threonine-protein kinase WNK4
Zj.jz017087013	Chr02	21794711	21800753	0.25	PREDICTED: uncharacterized protein LOC107417923
Zj.jz017087015	Chr02	21785187	21787120	0.25	PREDICTED: GDSL esterase/lipase At5g33370-like
Zj.jz017087016	Chr02	21775733	21776709	0.25	NA
Zj.jz017087014	Chr02	21793252	21793727	0.25	PREDICTED: two-component response regulator ARR22
Zj.jz017087017	Chr02	21769038	21770298	0.25	PREDICTED: photosystem I reaction center subunit IV, chloroplastic-like
Zj.jz017087012	Chr02	21802245	21815558	0.25	PREDICTED: protein PIR
Zj.jz017087011	Chr02	21820366	21824511	0.25	PREDICTED: probable leucine-rich repeat receptor-like protein kinase At5g63930 isoform X1
Zj.jz041655002	Chr02	22484463	22486948	0.28	PREDICTED: LOW QUALITY PROTEIN: putative auxin efflux carrier component 8
Zj.jz041655007	Chr02	22532678	22535277	0.28	PREDICTED: GDT1-like protein 4
Zj.jz034227001	Chr02	22468798	22470946	0.28	NA
Zj.jz041655006	Chr02	22524449	22528960	0.28	PREDICTED: zinc finger CCCH domain-containing protein ZFN-like isoform X1
Zj.jz041655005	Chr02	22520511	22521186	0.28	PREDICTED: uncharacterized protein LOC107412391
Zj.jz041655004	Chr02	22511511	22516252	0.28	PREDICTED: uncharacterized protein LOC107412399 isoform X2
Zj.jz041655001	Chr02	22476700	22479827	0.28	NA
Zj.jz041655003	Chr02	22488864	22491459	0.28	PREDICTED: putative auxin efflux carrier component 8
Zj.jz028519016	Chr03	10034514	10038111	0.32	NA
Zj.jz028519015	Chr03	9997703	9997930	0.32	NA
Zj.jz019227051	Chr03	11407848	11413693	0.27	PREDICTED: protein GUCD1 isoform X4
Zj.jz019227036	Chr03	12087431	12091732	0.3	PREDICTED: uncharacterized protein LOC107413802
Zj.jz019227040	Chr03	12038323	12038827	0.3	NA
Zj.jz019227037	Chr03	12079185	12081625	0.3	PREDICTED: uncharacterized protein LOC107413793
Zj.jz019227038	Chr03	12049901	12050386	0.3	PREDICTED: 18.1 kDa class I heat shock protein-like
Zj.jz019227035	Chr03	12094949	12099380	0.3	PREDICTED: uncharacterized protein LOC107413800
Zj.jz019227039	Chr03	12048612	12049088	0.3	PREDICTED: 18.1 kDa class I heat shock protein-like
Zj.jz019227008	Chr03	12694793	12695361	0.32	NA
Zj.jz019227009	Chr03	12596573	12602213	0.32	PREDICTED: coronatine-insensitive protein 1
Zj.jz019227010	Chr03	12587194	12588345	0.32	NA
Zj.jz019227003	Chr03	12818284	12819761	0.26	NA
Zj.jz019227002	Chr03	12820039	12820661	0.26	NA
Zj.jz019227001	Chr03	12820687	12821332	0.26	NA
Zj.jz019227006	Chr03	12805934	12809844	0.26	PREDICTED: probable signal peptidase complex subunit 2
Zj.jz019227005	Chr03	12811080	12816443	0.26	PREDICTED: peroxisomal nicotinamide adenine dinucleotide carrier
Zj.jz019227004	Chr03	12817281	12817766	0.26	NA
Zj.jz040731001	Chr03	14433314	14434232	0.38	NA
Zj.jz040731003	Chr03	14517303	14518766	0.38	PREDICTED: uncharacterized acetyltransferase At3g50280
Zj.jz040731045	Chr03	15200360	15202606	0.31	PREDICTED: uncharacterized protein LOC107413860
Zj.jz040731053	Chr03	15273264	15275678	0.31	NA
Zj.jz040731047	Chr03	15222041	15225918	0.31	NA
Zj.jz040731048	Chr03	15228669	15231699	0.31	PREDICTED: DNA replication complex GINS protein psf3-like isoform X1
Zj.jz040731050	Chr03	15246954	15249325	0.31	PREDICTED: peptidyl-prolyl cis-trans isomerase CYP19-4-like
Zj.jz040731049	Chr03	15232711	15233151	0.31	NA
Zj.jz040731051	Chr03	15252212	15263231	0.31	PREDICTED: phosphoinositide phospholipase C 6
Zj.jz040731042	Chr03	15165670	15170690	0.31	PREDICTED: cytochrome P450 90A1
Zj.jz040731046	Chr03	15210236	15217040	0.31	PREDICTED: putative ABC1 protein At2g40090
Zj.jz040731054	Chr03	15282398	15292309	0.31	PREDICTED: dual specificity tyrosine-phosphorylation-regulated kinase mbk-1 isoform X1
Zj.jz040731043	Chr03	15172055	15178990	0.31	PREDICTED: nuclear pore complex protein NUP88-like, partial
Zj.jz040731044	Chr03	15183787	15198866	0.31	PREDICTED: nuclear pore complex protein NUP88-like
Zj.jz040731052	Chr03	15264459	15269641	0.31	PREDICTED: NF-X1-type zinc finger protein NFXL2
Zj.jz040731066	Chr03	15490248	15491185	0.28	PREDICTED: U11/U12 small nuclear ribonucleoprotein 25 kDa protein isoform X1
Zj.jz040731059	Chr03	15423877	15425165	0.28	NA
Zj.jz040731060	Chr03	15427213	15429606	0.28	NA
Zj.jz040731061	Chr03	15460825	15462873	0.28	PREDICTED: zinc finger CCCH domain-containing protein 29-like
Zj.jz040731065	Chr03	15486856	15488863	0.28	PREDICTED: gibberellin 2-beta-dioxygenase 1
Zj.jz040731063	Chr03	15469284	15471440	0.28	PREDICTED: omega-3 fatty acid desaturase, chloroplastic
Zj.jz040731062	Chr03	15466300	15468428	0.28	PREDICTED: N-(5\'-phosphoribosyl)anthranilate isomerase 1, chloroplastic-like
Zj.jz040731064	Chr03	15473106	15482774	0.28	PREDICTED: uncharacterized protein LOC107404187
Zj.jz033629007	Chr03	15602546	15603310	0.26	NA
Zj.jz033629005	Chr03	15616625	15619492	0.26	PREDICTED: uncharacterized protein LOC107404568
Zj.jz040731069	Chr03	15539973	15560321	0.26	PREDICTED: anaphase-promoting complex subunit 1
Zj.jz033629006	Chr03	15607062	15608706	0.26	PREDICTED: transcription factor bHLH51 isoform X2
Zj.jz033629008	Chr03	15598060	15598434	0.26	NA
Zj.jz033629009	Chr03	15595696	15596226	0.26	PREDICTED: RING-H2 finger protein ATL66-like
Zj.jz013215041	Chr03	15782698	15784776	0.26	PREDICTED: U-box domain-containing protein 13-like
Zj.jz013215044	Chr03	15742480	15743796	0.26	PREDICTED: omega-hydroxypalmitate O-feruloyl transferase-like
Zj.jz013215043	Chr03	15762647	15763669	0.26	PREDICTED: pentatricopeptide repeat-containing protein At3g56030
Zj.jz013215042	Chr03	15772653	15773443	0.26	PREDICTED: LOB domain-containing protein 21-like
Zj.jz044811006	Chr03	18668867	18669908	0.25	NA
Zj.jz044811008	Chr03	18676058	18680331	0.25	PREDICTED: enolase
Zj.jz044811005	Chr03	18658765	18659073	0.25	NA
Zj.jz044811012	Chr03	18687645	18691308	0.25	PREDICTED: AT-hook motif nuclear-localized protein 7
Zj.jz044811007	Chr03	18670507	18675051	0.25	PREDICTED: peptidyl-prolyl cis-trans isomerase FKBP53
Zj.jz044811009	Chr03	18681803	18682708	0.25	PREDICTED: probable rRNA-processing protein EBP2 homolog
Zj.jz044811013	Chr03	18693782	18697695	0.25	PREDICTED: 65-kDa microtubule-associated protein 3
Zj.jz044811010	Chr03	18684365	18684769	0.25	NA
Zj.jz044811011	Chr03	18686074	18686511	0.25	NA
Zj.jz044811004	Chr03	18645641	18647677	0.25	PREDICTED: hypersensitive-induced response protein 4
Zj.jz044811041	Chr03	18910118	18913843	0.32	PREDICTED: probable protein phosphatase 2C 75 isoform X1
Zj.jz044811046	Chr03	18941216	18942393	0.32	PREDICTED: transcription factor bHLH120-like
Zj.jz044811039	Chr03	18895552	18897150	0.32	PREDICTED: 3-ketoacyl-CoA synthase 5-like
Zj.jz044811044	Chr03	18927070	18929118	0.32	PREDICTED: receptor-like serine/threonine-protein kinase At4g25390
Zj.jz044811038	Chr03	18888409	18890383	0.32	PREDICTED: alpha-L-fucosidase 1-like
Zj.jz044811042	Chr03	18917095	18919018	0.32	PREDICTED: probable protein phosphatase 2C 75
Zj.jz044811040	Chr03	18903910	18906261	0.32	PREDICTED: subtilisin-like protease SBT1.3
Zj.jz044811047	Chr03	18949392	18949922	0.32	NA
Zj.jz044811045	Chr03	18934120	18935162	0.32	PREDICTED: transcription factor bHLH118-like
Zj.jz044811043	Chr03	18921171	18923885	0.32	PREDICTED: glycosyltransferase family 64 protein C4-like
Zj.jz006429017	Chr03	20502176	20505978	0.6	NA
Zj.jz006429022	Chr03	20527107	20529631	0.6	PREDICTED: S-type anion channel SLAH2-like
Zj.jz006429010	Chr03	20434638	20439442	0.6	PREDICTED: plastidial pyruvate kinase 2-like
Zj.jz006429006	Chr03	20376292	20377257	0.6	PREDICTED: hevamine-A-like isoform X1
Zj.jz006429007	Chr03	20392041	20393187	0.6	NA
Zj.jz006429020	Chr03	20514747	20517471	0.6	PREDICTED: uncharacterized protein LOC107414675
Zj.jz006429019	Chr03	20509408	20512633	0.6	PREDICTED: G-type lectin S-receptor-like serine/threonine-protein kinase At5g24080 isoform X1
Zj.jz006429015	Chr03	20490495	20491656	0.6	NA
Zj.jz006429009	Chr03	20432401	20432856	0.6	NA
Zj.jz006429013	Chr03	20463633	20466440	0.6	PREDICTED: LRR receptor-like serine/threonine-protein kinase GSO2 isoform X1
Zj.jz006429011	Chr03	20441210	20450491	0.6	PREDICTED: protein timeless homolog
Zj.jz006429021	Chr03	20520992	20521823	0.6	PREDICTED: probable membrane-associated kinase regulator 6
Zj.jz006429014	Chr03	20469933	20472740	0.6	PREDICTED: leucine-rich repeat receptor protein kinase EMS1-like isoform X2
Zj.jz006429018	Chr03	20506522	20507140	0.6	NA
Zj.jz006429008	Chr03	20403711	20404476	0.6	PREDICTED: hevamine-A-like
Zj.jz006429016	Chr03	20495191	20501354	0.6	PREDICTED: LOW QUALITY PROTEIN: leucine-rich repeat receptor protein kinase EMS1-like
Zj.jz006429012	Chr03	20451380	20454319	0.6	NA
Zj.jz006429070	Chr03	20798015	20799041	0.28	PREDICTED: uncharacterized protein LOC107423596
Zj.jz006429069	Chr03	20793358	20797198	0.28	PREDICTED: proline--tRNA ligase, chloroplastic/mitochondrial
Zj.jz006429072	Chr03	20815983	20816252	0.28	NA
Zj.jz006429067	Chr03	20770648	20783923	0.28	PREDICTED: ferric reduction oxidase 4-like isoform X1
Zj.jz006429071	Chr03	20805158	20807059	0.28	PREDICTED: scarecrow-like protein 8
Zj.jz006429066	Chr03	20762903	20765962	0.28	PREDICTED: uncharacterized membrane protein YjcL-like
Zj.jz006429068	Chr03	20785125	20792876	0.28	NA
Zj.jz036789008	Chr03	20884384	20967121	0.28	NA
Zj.jz036789011	Chr03	21001410	21005105	0.25	PREDICTED: probable beta-1,3-galactosyltransferase 11
Zj.jz036789012	Chr03	21006153	21008878	0.25	PREDICTED: uncharacterized protein LOC107414532
Zj.jz036789013	Chr03	21010163	21011627	0.25	NA
Zj.jz036789014	Chr03	21022925	21024916	0.25	PREDICTED: probable inactive receptor kinase At4g23740
Zj.jz036789016	Chr03	21029447	21032192	0.25	NA
Zj.jz036789010	Chr03	20993926	20999606	0.25	NA
Zj.jz036789015	Chr03	21025807	21028109	0.25	PREDICTED: myosin IB heavy chain
Zj.jz036789022	Chr03	21087512	21091302	0.46	PREDICTED: mitochondrial carrier protein MTM1
Zj.jz036789033	Chr03	21161627	21162001	0.46	NA
Zj.jz036789035	Chr03	21172672	21176625	0.46	PREDICTED: polypyrimidine tract-binding protein homolog 2
Zj.jz036789026	Chr03	21100595	21103552	0.46	NA
Zj.jz036789030	Chr03	21132195	21134735	0.46	PREDICTED: RNA polymerase sigma factor sigE, chloroplastic/mitochondrial
Zj.jz036789025	Chr03	21096360	21099317	0.46	NA
Zj.jz036789040	Chr03	21212322	21214458	0.46	PREDICTED: uncharacterized protein LOC107414610
Zj.jz036789043	Chr03	21225616	21230014	0.46	PREDICTED: cyclic nucleotide-gated ion channel 1-like
Zj.jz036789027	Chr03	21104483	21108476	0.46	PREDICTED: dihydrofolate synthetase
Zj.jz036789023	Chr03	21093215	21093558	0.46	NA
Zj.jz036789028	Chr03	21117641	21120643	0.46	PREDICTED: transcription factor SPEECHLESS
Zj.jz036789024	Chr03	21095280	21095525	0.46	NA
Zj.jz036789037	Chr03	21194809	21197332	0.46	PREDICTED: probable trehalose-phosphate phosphatase C
Zj.jz036789039	Chr03	21210203	21210456	0.46	NA
Zj.jz036789031	Chr03	21135777	21137489	0.46	PREDICTED: MYB-like transcription factor ETC3
Zj.jz036789029	Chr03	21123226	21124833	0.46	PREDICTED: probable WRKY transcription factor 53
Zj.jz036789045	Chr03	21243672	21244058	0.46	NA
Zj.jz036789036	Chr03	21178728	21181417	0.46	PREDICTED: abscisic acid receptor PYL8
Zj.jz036789046	Chr03	21244139	21244814	0.46	NA
Zj.jz036789032	Chr03	21153774	21155219	0.46	PREDICTED: bidirectional sugar transporter SWEET3
Zj.jz036789038	Chr03	21205336	21207687	0.46	PREDICTED: LOW QUALITY PROTEIN: uncharacterized protein LOC107414608
Zj.jz036789041	Chr03	21214870	21219130	0.46	NA
Zj.jz036789042	Chr03	21219150	21220100	0.46	NA
Zj.jz036789044	Chr03	21230937	21239512	0.46	NA
Zj.jz036789034	Chr03	21168019	21169764	0.46	PREDICTED: uncharacterized protein LOC107414567
Zj.jz036789054	Chr03	21314471	21344402	0.34	PREDICTED: cyclic nucleotide-gated ion channel 1-like
Zj.jz036789049	Chr03	21276769	21277086	0.34	NA
Zj.jz036789050	Chr03	21280348	21288692	0.34	PREDICTED: cyclic nucleotide-gated ion channel 1-like
Zj.jz036789062	Chr03	21463934	21467706	0.34	PREDICTED: spermine synthase
Zj.jz036789048	Chr03	21261867	21269303	0.34	NA
Zj.jz036789051	Chr03	21292983	21296281	0.34	PREDICTED: cyclic nucleotide-gated ion channel 1-like
Zj.jz036789061	Chr03	21461904	21463116	0.34	PREDICTED: cyclic nucleotide-gated ion channel 1-like isoform X3
Zj.jz036789058	Chr03	21406842	21407713	0.34	NA
Zj.jz036789055	Chr03	21358159	21365063	0.34	NA
Zj.jz036789059	Chr03	21427363	21455808	0.34	PREDICTED: cyclic nucleotide-gated ion channel 1-like
Zj.jz036789047	Chr03	21257020	21258128	0.34	NA
Zj.jz036789053	Chr03	21313024	21314356	0.34	NA
Zj.jz036789052	Chr03	21300617	21305125	0.34	PREDICTED: cyclic nucleotide-gated ion channel 1-like
Zj.jz036789063	Chr03	21483436	21486407	0.34	PREDICTED: probable protein phosphatase 2C 51
Zj.jz036789060	Chr03	21457961	21460990	0.34	NA
Zj.jz036789056	Chr03	21373877	21377844	0.34	PREDICTED: cyclic nucleotide-gated ion channel 1-like
Zj.jz032501034	Chr04	4907028	4916240	0.33	PREDICTED: serine/threonine-protein kinase CTR1
Zj.jz032501031	Chr04	4988603	4993838	0.33	NA
Zj.jz032501033	Chr04	4923835	4924140	0.33	NA
Zj.jz032501032	Chr04	4954170	4956990	0.33	PREDICTED: photosynthetic NDH subunit of subcomplex B 3, chloroplastic
Zj.jz032501024	Chr04	5150063	5156250	0.42	PREDICTED: uncharacterized protein LOC107421307
Zj.jz032501023	Chr04	5159263	5162169	0.42	PREDICTED: VIN3-like protein 1
Zj.jz032501022	Chr04	5200777	5209275	0.42	PREDICTED: probable ADP-ribosylation factor GTPase-activating protein AGD14
Zj.jz032501021	Chr04	5263392	5264813	0.42	PREDICTED: molybdate transporter 1
Zj.jz004039003	Chr04	6045920	6079985	0.38	NA
Zj.jz004039005	Chr04	6091545	6093385	0.38	PREDICTED: transcription elongation factor SPT4 homolog 1 isoform X2
Zj.jz004039002	Chr04	6010154	6011453	0.38	NA
Zj.jz004039001	Chr04	5993179	5994335	0.38	NA
Zj.jz012629011	Chr04	9465717	9465974	0.26	NA
Zj.jz012629013	Chr04	9490513	9498176	0.26	PREDICTED: MADS-box protein SVP-like
Zj.jz012629012	Chr04	9466072	9467629	0.26	NA
Zj.jz014013003	Chr04	9919275	9921167	0.26	PREDICTED: probable indole-3-pyruvate monooxygenase YUCCA4
Zj.jz044369005	Chr04	12304303	12307625	0.33	PREDICTED: cell division control protein 7
Zj.jz044369008	Chr04	12271421	12278021	0.33	PREDICTED: putative UDP-sugar transporter DDB_G0278631
Zj.jz044369006	Chr04	12294049	12294855	0.33	PREDICTED: ATP synthase subunit b\', chloroplastic
Zj.jz044369007	Chr04	12280166	12284588	0.33	NA
Zj.jz044369009	Chr04	12232178	12234928	0.33	PREDICTED: auxin-responsive protein IAA29
Zj.jz012139036	Chr04	13523487	13532588	0.34	PREDICTED: UDP-sugar pyrophosphorylase
Zj.jz012139037	Chr04	13537140	13551956	0.34	NA
Zj.jz012139034	Chr04	13474729	13480565	0.34	PREDICTED: probable methyltransferase PMT10
Zj.jz012139035	Chr04	13519246	13519752	0.34	PREDICTED: probable calcium-binding protein CML44
Zj.jz012139029	Chr04	13433291	13436218	0.34	PREDICTED: tetratricopeptide repeat protein 33
Zj.jz012139039	Chr04	13554515	13565840	0.34	PREDICTED: uncharacterized protein LOC107421110 isoform X1
Zj.jz012139031	Chr04	13460045	13460800	0.34	NA
Zj.jz012139030	Chr04	13436480	13436939	0.34	NA
Zj.jz012139038	Chr04	13552628	13553418	0.34	PREDICTED: NAD(P)H-quinone oxidoreductase subunit M, chloroplastic
Zj.jz012139033	Chr04	13471960	13473861	0.34	PREDICTED: BTB/POZ domain-containing protein At4g08455
Zj.jz012139032	Chr04	13462591	13469676	0.34	PREDICTED: methyl-CpG-binding domain-containing protein 9-like
Zj.jz012139051	Chr04	13733088	13736097	0.4	PREDICTED: amino-acid permease BAT1 homolog
Zj.jz012139058	Chr04	13775064	13777001	0.4	PREDICTED: probable receptor-like protein kinase At1g11050
Zj.jz012139052	Chr04	13736503	13741164	0.4	NA
Zj.jz012139049	Chr04	13698297	13700173	0.4	NA
Zj.jz012139061	Chr04	13805041	13809375	0.4	PREDICTED: auxilin-related protein 2-like
Zj.jz012139053	Chr04	13741527	13747755	0.4	NA
Zj.jz012139056	Chr04	13757613	13759178	0.4	NA
Zj.jz012139060	Chr04	13798336	13799626	0.4	NA
Zj.jz012139055	Chr04	13750783	13756452	0.4	NA
Zj.jz012139047	Chr04	13675976	13681976	0.4	PREDICTED: NAD kinase 2, chloroplastic
Zj.jz012139057	Chr04	13761256	13762698	0.4	PREDICTED: pentatricopeptide repeat-containing protein At1g77360, mitochondrial
Zj.jz012139046	Chr04	13664714	13674938	0.4	PREDICTED: DNA topoisomerase 2-binding protein 1-A isoform X1
Zj.jz012139059	Chr04	13783904	13786550	0.4	NA
Zj.jz012139062	Chr04	13817559	13819715	0.4	PREDICTED: amino acid permease 3-like
Zj.jz012139045	Chr04	13653006	13660764	0.4	PREDICTED: uncharacterized protein LOC107409768
Zj.jz012139050	Chr04	13723309	13730781	0.4	NA
Zj.jz012139048	Chr04	13686645	13688137	0.4	PREDICTED: 1-aminocyclopropane-1-carboxylate oxidase 5
Zj.jz028857018	Chr04	14194983	14198777	0.41	PREDICTED: chlorophyllide a oxygenase, chloroplastic
Zj.jz028857022	Chr04	14240389	14242315	0.41	PREDICTED: uncharacterized protein At4g08330, chloroplastic isoform X1
Zj.jz028857016	Chr04	14189091	14189882	0.41	NA
Zj.jz028857019	Chr04	14200271	14202562	0.41	PREDICTED: TLC domain-containing protein 2
Zj.jz028857014	Chr04	14183697	14186104	0.41	NA
Zj.jz028857020	Chr04	14204483	14209841	0.41	NA
Zj.jz028857023	Chr04	14272913	14273149	0.41	NA
Zj.jz028857017	Chr04	14190300	14190971	0.41	NA
Zj.jz028857015	Chr04	14187502	14187843	0.41	PREDICTED: uncharacterized protein LOC107421077
Zj.jz028857021	Chr04	14227314	14229236	0.41	PREDICTED: photosystem II 22 kDa protein, chloroplastic
Zj.jz028857013	Chr04	14175395	14177922	0.41	NA
Zj.jz037709005	Chr04	17344261	17352870	0.28	PREDICTED: L-arabinokinase isoform X2
Zj.jz037709007	Chr04	17338224	17341118	0.28	PREDICTED: proteasome subunit beta type-6
Zj.jz035501001	Chr04	17376417	17377425	0.28	NA
Zj.jz037709001	Chr04	17363662	17364180	0.28	PREDICTED: auxin-responsive protein SAUR72-like
Zj.jz037709002	Chr04	17359154	17361051	0.28	PREDICTED: uncharacterized protein LOC107429936
Zj.jz037709004	Chr04	17356093	17357116	0.28	PREDICTED: uncharacterized protein LOC107429932 isoform X1
Zj.jz037709008	Chr04	17334297	17336036	0.28	PREDICTED: putative glutathione-specific gamma-glutamylcyclotransferase 2
Zj.jz037709006	Chr04	17342019	17343842	0.28	PREDICTED: AIG2-like protein
Zj.jz037709003	Chr04	17357839	17358864	0.28	PREDICTED: glycosyltransferase family protein 64 C3
Zj.jz035501002	Chr04	17380290	17380894	0.28	NA
Zj.jz035501016	Chr04	17468838	17471005	0.4	NA
Zj.jz035501022	Chr04	17524001	17528333	0.4	NA
Zj.jz035501019	Chr04	17498023	17498920	0.4	NA
Zj.jz035501027	Chr04	17558805	17561105	0.4	PREDICTED: two-on-two hemoglobin-3
Zj.jz035501024	Chr04	17543652	17545391	0.4	PREDICTED: uncharacterized protein LOC107420708
Zj.jz035501021	Chr04	17509375	17509768	0.4	NA
Zj.jz035501026	Chr04	17549278	17551310	0.4	NA
Zj.jz035501013	Chr04	17459523	17460767	0.4	NA
Zj.jz035501018	Chr04	17479523	17488303	0.4	NA
Zj.jz035501025	Chr04	17546082	17546840	0.4	PREDICTED: tRNA (guanine-N(7)-)-methyltransferase
Zj.jz035501012	Chr04	17453410	17457797	0.4	NA
Zj.jz035501015	Chr04	17467032	17468288	0.4	NA
Zj.jz035501023	Chr04	17530720	17533304	0.4	PREDICTED: NAC domain-containing protein 79 isoform X4
Zj.jz035501020	Chr04	17508134	17509180	0.4	NA
Zj.jz035501017	Chr04	17473789	17477533	0.4	PREDICTED: beta-lactamase domain-containing protein 2-like
Zj.jz035501014	Chr04	17461503	17462931	0.4	NA
Zj.jz029983011	Chr04	17762681	17764691	0.36	PREDICTED: protein PEROXIN-4
Zj.jz029983003	Chr04	17705362	17720674	0.36	PREDICTED: myb-related protein 3R-1-like
Zj.jz029983007	Chr04	17735187	17738473	0.36	PREDICTED: LOW QUALITY PROTEIN: eukaryotic translation initiation factor 3 subunit L-like
Zj.jz029983010	Chr04	17752398	17759894	0.36	PREDICTED: target of Myb protein 1
Zj.jz029983009	Chr04	17745960	17748108	0.36	PREDICTED: D-amino-acid transaminase, chloroplastic-like, partial
Zj.jz029983005	Chr04	17726941	17730424	0.36	PREDICTED: aspartate aminotransferase, cytoplasmic-like
Zj.jz029983006	Chr04	17731027	17732713	0.36	PREDICTED: uncharacterized protein LOC107420695
Zj.jz029983015	Chr04	17802466	17804384	0.36	PREDICTED: L-gulonolactone oxidase 3
Zj.jz029983004	Chr04	17722021	17725853	0.36	PREDICTED: aspartate aminotransferase, cytoplasmic
Zj.jz029983014	Chr04	17790358	17795693	0.36	PREDICTED: protein EMBRYONIC FLOWER 1-like
Zj.jz029983001	Chr04	17699033	17701164	0.36	PREDICTED: coiled-coil domain-containing protein 25
Zj.jz029983012	Chr04	17765177	17769729	0.36	NA
Zj.jz029983013	Chr04	17773923	17779224	0.36	PREDICTED: protein tesmin/TSO1-like CXC 5, partial
Zj.jz029983008	Chr04	17739917	17742569	0.36	PREDICTED: uncharacterized protein LOC107420651
Zj.jz035501045	Chr04	17691074	17695262	0.36	NA
Zj.jz008869045	Chr04	20525710	20528291	0.65	PREDICTED: uncharacterized protein LOC107420128 isoform X2
Zj.jz008869052	Chr04	20583507	20586349	0.65	PREDICTED: protein IQ-DOMAIN 1
Zj.jz008869050	Chr04	20564220	20565622	0.65	PREDICTED: heat shock factor protein HSF30
Zj.jz008869022	Chr04	20397390	20399560	0.65	PREDICTED: uncharacterized protein LOC107420077
Zj.jz002269047	Chr04	20228871	20231696	0.65	PREDICTED: methyltransferase-like protein 2, partial
Zj.jz008869046	Chr04	20529394	20533644	0.65	PREDICTED: ATP-dependent zinc metalloprotease FTSH 4, mitochondrial
Zj.jz008869034	Chr04	20478867	20479388	0.65	NA
Zj.jz008869040	Chr04	20509785	20510735	0.65	NA
Zj.jz008869044	Chr04	20523260	20525190	0.65	PREDICTED: UDP-sulfoquinovose synthase, chloroplastic
Zj.jz008869004	Chr04	20290277	20291677	0.65	NA
Zj.jz008869021	Chr04	20387656	20388219	0.65	PREDICTED: abscisic acid receptor PYL2
Zj.jz008869049	Chr04	20556004	20556432	0.65	PREDICTED: glutaredoxin-C6-like
Zj.jz008869018	Chr04	20373778	20377006	0.65	PREDICTED: pollen-specific protein SF21
Zj.jz008869039	Chr04	20505236	20506045	0.65	PREDICTED: uncharacterized protein LOC107420063
Zj.jz008869038	Chr04	20498374	20501838	0.65	PREDICTED: uncharacterized protein LOC107420150
Zj.jz008869051	Chr04	20579719	20583003	0.65	PREDICTED: cytochrome P450 711A1
Zj.jz008869043	Chr04	20518289	20519635	0.65	PREDICTED: acyl-lipid (9-3)-desaturase-like
Zj.jz008869009	Chr04	20318301	20322389	0.65	PREDICTED: vacuolar-processing enzyme
Zj.jz008869011	Chr04	20332462	20334491	0.65	PREDICTED: uncharacterized protein LOC107420052
Zj.jz008869005	Chr04	20294226	20296322	0.65	PREDICTED: UPF0587 protein C1orf123 homolog
Zj.jz008869026	Chr04	20430377	20432847	0.65	NA
Zj.jz008869041	Chr04	20510810	20511873	0.65	PREDICTED: probable leucine-rich repeat receptor-like protein kinase At1g68400
Zj.jz008869036	Chr04	20484992	20487935	0.65	PREDICTED: zinc transporter 4, chloroplastic isoform X1
Zj.jz008869032	Chr04	20458134	20464181	0.65	PREDICTED: glycine dehydrogenase (decarboxylating), mitochondrial
Zj.jz008869027	Chr04	20435420	20436268	0.65	PREDICTED: uncharacterized protein LOC107420100
Zj.jz008869001	Chr04	20281801	20283001	0.65	NA
Zj.jz008869024	Chr04	20418921	20422256	0.65	PREDICTED: histone deacetylase 2
Zj.jz008869006	Chr04	20299162	20301125	0.65	PREDICTED: uncharacterized protein LOC107420110
Zj.jz008869033	Chr04	20469311	20470877	0.65	PREDICTED: GATA transcription factor 21-like
Zj.jz008869015	Chr04	20354921	20356759	0.65	PREDICTED: NADH dehydrogenase
Zj.jz008869014	Chr04	20347306	20353359	0.65	PREDICTED: basic salivary proline-rich protein 2
Zj.jz008869016	Chr04	20358266	20363505	0.65	PREDICTED: serine/threonine protein phosphatase 2A 55 kDa regulatory subunit B beta isoform-like isoform X2
Zj.jz008869012	Chr04	20335528	20338591	0.65	PREDICTED: PITH domain-containing protein 1
Zj.jz008869007	Chr04	20302428	20303020	0.65	NA
Zj.jz008869031	Chr04	20447258	20454864	0.65	PREDICTED: serine/threonine-protein kinase EDR1
Zj.jz008869017	Chr04	20365745	20368140	0.65	PREDICTED: uncharacterized protein LOC107420035
Zj.jz008869008	Chr04	20304968	20310136	0.65	PREDICTED: probable serine/threonine-protein kinase DDB_G0282963
Zj.jz008869010	Chr04	20328440	20329925	0.65	PREDICTED: probable protein phosphatase 2C 72
Zj.jz008869042	Chr04	20512173	20514205	0.65	PREDICTED: LOB domain-containing protein 7-like
Zj.jz008869002	Chr04	20287389	20288155	0.65	PREDICTED: uncharacterized protein LOC107420037
Zj.jz008869047	Chr04	20542162	20544306	0.65	PREDICTED: protein indeterminate-domain 12-like
Zj.jz008869029	Chr04	20442765	20443328	0.65	NA
Zj.jz008869037	Chr04	20493782	20494756	0.65	PREDICTED: putative mediator of RNA polymerase II transcription subunit 26
Zj.jz002269050	Chr04	20247263	20248705	0.65	NA
Zj.jz008869013	Chr04	20343165	20346695	0.65	PREDICTED: ferrochelatase-2, chloroplastic
Zj.jz002269048	Chr04	20233425	20234855	0.65	PREDICTED: protein BRASSINAZOLE-RESISTANT 1
Zj.jz008869023	Chr04	20403190	20409977	0.65	PREDICTED: K(+) efflux antiporter 6
Zj.jz008869030	Chr04	20443701	20445883	0.65	NA
Zj.jz008869048	Chr04	20547239	20553175	0.65	PREDICTED: probable ADP,ATP carrier protein At5g56450
Zj.jz008869020	Chr04	20383635	20385268	0.65	NA
Zj.jz008869035	Chr04	20480929	20483861	0.65	PREDICTED: probable beta-1,3-galactosyltransferase 12
Zj.jz008869025	Chr04	20425785	20428267	0.65	PREDICTED: calcineurin B-like protein 10
Zj.jz008869003	Chr04	20288399	20289164	0.65	NA
Zj.jz008869019	Chr04	20381242	20383527	0.65	NA
Zj.jz008869028	Chr04	20437152	20438372	0.65	PREDICTED: protein REVERSION-TO-ETHYLENE SENSITIVITY1
Zj.jz002269049	Chr04	20235978	20238149	0.65	PREDICTED: probable GMP synthase
Zj.jz008869154	Chr04	21197779	21208643	0.72	PREDICTED: glutamate receptor 2.8-like
Zj.jz020387002	Chr04	21487975	21488530	0.72	NA
Zj.jz008869155	Chr04	21209342	21226138	0.72	NA
Zj.jz019333007	Chr04	21432246	21433162	0.72	NA
Zj.jz019333001	Chr04	21284735	21285594	0.72	NA
Zj.jz019333003	Chr04	21316675	21317601	0.72	NA
Zj.jz020387007	Chr04	21548382	21549024	0.72	NA
Zj.jz019333002	Chr04	21311559	21312116	0.72	NA
Zj.jz019333004	Chr04	21325510	21328373	0.72	NA
Zj.jz019333006	Chr04	21391569	21391808	0.72	NA
Zj.jz020387003	Chr04	21523433	21524134	0.72	NA
Zj.jz019333005	Chr04	21334700	21335739	0.72	NA
Zj.jz000799132	Chr04	21901788	21904314	0.69	NA
Zj.jz000799129	Chr04	21915371	21923290	0.69	PREDICTED: branched-chain-amino-acid aminotransferase 2, chloroplastic-like
Zj.jz000799136	Chr04	21862761	21867599	0.69	PREDICTED: endo-1,4-beta-xylanase A-like
Zj.jz000799134	Chr04	21890447	21890755	0.69	NA
Zj.jz000799135	Chr04	21879946	21884149	0.69	PREDICTED: homeobox protein knotted-1-like 2
Zj.jz000799137	Chr04	21855321	21856478	0.69	PREDICTED: zinc finger CCCH domain-containing protein 23
Zj.jz000799131	Chr04	21905618	21907695	0.69	NA
Zj.jz000799119	Chr04	21981112	21984764	0.69	PREDICTED: uncharacterized protein LOC107420630 isoform X1
Zj.jz020387012	Chr04	21771185	21771652	0.69	NA
Zj.jz000799122	Chr04	21961614	21961820	0.69	NA
Zj.jz000799128	Chr04	21927578	21930308	0.69	PREDICTED: branched-chain-amino-acid aminotransferase 2, chloroplastic-like
Zj.jz000799126	Chr04	21937300	21938149	0.69	PREDICTED: transcription factor RAX3-like
Zj.jz000799124	Chr04	21944324	21944809	0.69	NA
Zj.jz000799133	Chr04	21897347	21897553	0.69	NA
Zj.jz000799120	Chr04	21974904	21977749	0.69	PREDICTED: uncharacterized protein At3g49720-like
Zj.jz020387009	Chr04	21700737	21701426	0.69	NA
Zj.jz000799111	Chr04	22067380	22068744	0.69	NA
Zj.jz000799123	Chr04	21946238	21953113	0.69	PREDICTED: CSC1-like protein RXW8 isoform X2
Zj.jz000799139	Chr04	21834783	21839278	0.69	PREDICTED: clathrin interactor EPSIN 1 isoform X2
Zj.jz000799116	Chr04	22004270	22007503	0.69	PREDICTED: sodium-coupled neutral amino acid transporter 2-like
Zj.jz000799140	Chr04	21829844	21833343	0.69	PREDICTED: exonuclease 3\'-5\' domain-containing protein 1
Zj.jz000799127	Chr04	21930925	21932694	0.69	NA
Zj.jz000799114	Chr04	22026257	22028656	0.69	PREDICTED: transcription factor bHLH74 isoform X2
Zj.jz000799117	Chr04	21998173	22002631	0.69	PREDICTED: squalene monooxygenase-like
Zj.jz020387013	Chr04	21775849	21777528	0.69	NA
Zj.jz000799115	Chr04	22018087	22020667	0.69	PREDICTED: probable xyloglucan glycosyltransferase 12
Zj.jz000799141	Chr04	21820867	21825846	0.69	PREDICTED: protein EARLY FLOWERING 3
Zj.jz000799118	Chr04	21985803	21986814	0.69	PREDICTED: uncharacterized protein LOC107420631
Zj.jz000799113	Chr04	22052066	22055313	0.69	PREDICTED: AP2-like ethylene-responsive transcription factor ANT
Zj.jz000799121	Chr04	21963631	21965835	0.69	PREDICTED: 1-aminocyclopropane-1-carboxylate synthase 3
Zj.jz000799130	Chr04	21907931	21909946	0.69	NA
Zj.jz000799138	Chr04	21845119	21845715	0.69	PREDICTED: transcription factor RAX2-like
Zj.jz000799112	Chr04	22063164	22065968	0.69	PREDICTED: protein tas-like
Zj.jz020387010	Chr04	21719249	21719674	0.69	NA
Zj.jz000799125	Chr04	21941770	21943032	0.69	PREDICTED: uncharacterized protein LOC107420611
Zj.jz000799142	Chr04	21817521	21819663	0.69	PREDICTED: uncharacterized protein LOC107420598
Zj.jz000799104	Chr04	22127103	22127423	0.27	NA
Zj.jz000799105	Chr04	22114788	22126573	0.27	PREDICTED: pre-mRNA-processing protein 40A
Zj.jz000799099	Chr04	22169321	22170310	0.27	NA
Zj.jz000799101	Chr04	22141881	22142303	0.27	NA
Zj.jz000799103	Chr04	22127585	22128470	0.27	PREDICTED: uncharacterized protein LOC107420617
Zj.jz000799100	Chr04	22145796	22151171	0.27	PREDICTED: uncharacterized protein KIAA0930 homolog
Zj.jz000799102	Chr04	22131074	22137520	0.27	PREDICTED: kinesin-related protein 11
Zj.jz000799085	Chr04	22220712	22236934	0.25	NA
Zj.jz000799097	Chr04	22173864	22175003	0.25	PREDICTED: putative F-box protein At4g17565
Zj.jz000799094	Chr04	22191323	22191771	0.25	NA
Zj.jz000799090	Chr04	22200363	22201730	0.25	PREDICTED: U-box domain-containing protein 30-like
Zj.jz000799091	Chr04	22198676	22199152	0.25	NA
Zj.jz000799093	Chr04	22192564	22193841	0.25	PREDICTED: protein PHLOEM PROTEIN 2-LIKE A10
Zj.jz000799092	Chr04	22195100	22198074	0.25	PREDICTED: uncharacterized protein LOC107433675
Zj.jz000799096	Chr04	22183180	22183554	0.25	NA
Zj.jz000799086	Chr04	22215751	22219569	0.25	PREDICTED: peptidyl-prolyl cis-trans isomerase FKBP62-like isoform X1
Zj.jz000799089	Chr04	22204454	22206110	0.25	PREDICTED: lecithin-cholesterol acyltransferase-like 1
Zj.jz000799088	Chr04	22207609	22209046	0.25	PREDICTED: lecithin-cholesterol acyltransferase-like 1
Zj.jz000799095	Chr04	22187850	22188197	0.25	NA
Zj.jz000799087	Chr04	22212401	22212874	0.25	PREDICTED: uncharacterized protein LOC107433686
Zj.jz000799044	Chr04	22513077	22513720	0.27	NA
Zj.jz000799045	Chr04	22508261	22512281	0.27	PREDICTED: casein kinase II subunit alpha-like
Zj.jz000799059	Chr04	22404929	22406318	0.27	PREDICTED: cyclin-D5-1-like
Zj.jz000799054	Chr04	22451896	22455164	0.27	PREDICTED: adenine phosphoribosyltransferase 1-like
Zj.jz000799046	Chr04	22499076	22505052	0.27	PREDICTED: transcription initiation factor TFIID subunit 4b-like isoform X2
Zj.jz000799052	Chr04	22469945	22470706	0.27	PREDICTED: LOB domain-containing protein 39-like
Zj.jz000799058	Chr04	22415032	22418920	0.27	PREDICTED: interferon-related developmental regulator 1-like
Zj.jz000799056	Chr04	22426379	22433325	0.27	PREDICTED: uncharacterized protein LOC107433710 isoform X1
Zj.jz000799053	Chr04	22460242	22461009	0.27	PREDICTED: zinc finger protein ZAT10-like
Zj.jz000799048	Chr04	22491879	22493356	0.27	NA
Zj.jz000799041	Chr04	22525589	22526143	0.27	PREDICTED: glycine-rich cell wall structural protein 1.0-like
Zj.jz000799047	Chr04	22495613	22497821	0.27	PREDICTED: protein sym1-like
Zj.jz000799040	Chr04	22531045	22533363	0.27	PREDICTED: subtilisin-like protease SBT1.7
Zj.jz000799043	Chr04	22515183	22515569	0.27	NA
Zj.jz000799057	Chr04	22419789	22425200	0.27	PREDICTED: activating signal cointegrator 1 complex subunit 2-like isoform X1
Zj.jz000799055	Chr04	22444273	22445821	0.27	PREDICTED: transcription factor bHLH85-like
Zj.jz000799050	Chr04	22475148	22479541	0.27	PREDICTED: QWRF motif-containing protein 2-like
Zj.jz000799049	Chr04	22485923	22487752	0.27	PREDICTED: uncharacterized protein LOC107433730
Zj.jz000799039	Chr04	22534409	22536228	0.27	NA
Zj.jz000799051	Chr04	22473478	22473823	0.27	NA
Zj.jz000799042	Chr04	22521553	22524279	0.27	PREDICTED: acyl-CoA-binding domain-containing protein 3-like
Zj.jz006119232	Chr04	23056814	23061433	0.72	PREDICTED: putative receptor protein kinase ZmPK1
Zj.jz000799001	Chr04	22717364	22718601	0.72	NA
Zj.jz000799002	Chr04	22709354	22712094	0.72	PREDICTED: LOW QUALITY PROTEIN: putative receptor protein kinase ZmPK1
Zj.jz000799006	Chr04	22687185	22687445	0.72	NA
Zj.jz000799005	Chr04	22688333	22691867	0.72	PREDICTED: protein MRG1-like
Zj.jz006119235	Chr04	23036858	23038375	0.72	NA
Zj.jz006119233	Chr04	23049305	23049805	0.72	PREDICTED: putative receptor protein kinase ZmPK1
Zj.jz006119234	Chr04	23042968	23048577	0.72	NA
Zj.jz000799003	Chr04	22696981	22702488	0.72	NA
Zj.jz000799004	Chr04	22692876	22695293	0.72	PREDICTED: uncharacterized protein LOC107420512
Zj.jz006119091	Chr04	23971861	23976274	0.44	PREDICTED: protein cereblon
Zj.jz006119088	Chr04	23993951	23998385	0.44	PREDICTED: uncharacterized protein LOC107420390
Zj.jz006119086	Chr04	24005659	24006033	0.44	NA
Zj.jz006119081	Chr04	24027846	24028094	0.44	NA
Zj.jz006119079	Chr04	24047632	24050034	0.44	PREDICTED: pentatricopeptide repeat-containing protein At1g25360
Zj.jz006119092	Chr04	23965259	23971192	0.44	PREDICTED: tryptophan--tRNA ligase, chloroplastic/mitochondrial
Zj.jz006119090	Chr04	23977291	23982607	0.44	PREDICTED: NADP-dependent malic enzyme-like
Zj.jz006119082	Chr04	24025083	24027393	0.44	PREDICTED: protein LTV1 homolog
Zj.jz006119080	Chr04	24041491	24043884	0.44	PREDICTED: uncharacterized TPR repeat-containing protein At1g05150-like
Zj.jz006119085	Chr04	24014304	24015440	0.44	PREDICTED: B-box zinc finger protein 21-like
Zj.jz006119089	Chr04	23987462	23990665	0.44	NA
Zj.jz006119084	Chr04	24018262	24021800	0.44	PREDICTED: SH3 domain-containing protein 2-like
Zj.jz006119087	Chr04	24002918	24003583	0.44	PREDICTED: uncharacterized protein LOC107420384
Zj.jz006119093	Chr04	23959806	23961311	0.44	PREDICTED: histidine-containing phosphotransfer protein 4-like
Zj.jz006119083	Chr04	24022761	24023429	0.44	PREDICTED: putative glycine-rich cell wall structural protein 1
Zj.jz006119094	Chr04	23954537	23956469	0.44	PREDICTED: auxin-responsive protein IAA18-like
Zj.jz034129012	Chr04	24632248	24632716	0.31	NA
Zj.jz034129019	Chr04	24667426	24670938	0.31	PREDICTED: probable prolyl 4-hydroxylase 3
Zj.jz034129007	Chr04	24609677	24610777	0.31	PREDICTED: UPF0496 protein At1g20180
Zj.jz034129017	Chr04	24656955	24660690	0.31	PREDICTED: calcium-dependent protein kinase 29
Zj.jz034129015	Chr04	24651988	24653194	0.31	NA
Zj.jz034129008	Chr04	24612669	24615397	0.31	PREDICTED: protein Simiate
Zj.jz034129018	Chr04	24661258	24664413	0.31	PREDICTED: RNA pseudouridine synthase 2, chloroplastic
Zj.jz034129013	Chr04	24635353	24635748	0.31	PREDICTED: E3 ubiquitin-protein ligase ATL23
Zj.jz034129014	Chr04	24645447	24649905	0.31	PREDICTED: probable nucleoredoxin 2
Zj.jz034129010	Chr04	24624197	24626953	0.31	PREDICTED: ribonuclease P protein subunit p25-like protein
Zj.jz034129009	Chr04	24619902	24620949	0.31	PREDICTED: expansin-A11-like
Zj.jz034129011	Chr04	24629735	24631905	0.31	PREDICTED: uncharacterized protein LOC107422866
Zj.jz034129016	Chr04	24653249	24655398	0.31	NA
Zj.jz034129031	Chr04	24731089	24732339	0.25	PREDICTED: ornithine decarboxylase-like
Zj.jz034129037	Chr04	24756999	24757601	0.25	NA
Zj.jz034129038	Chr04	24758741	24761046	0.25	PREDICTED: high mobility group B protein 9
Zj.jz034129032	Chr04	24740594	24740967	0.25	NA
Zj.jz034129034	Chr04	24746901	24750175	0.25	NA
Zj.jz034129036	Chr04	24755692	24756557	0.25	PREDICTED: glutathione S-transferase-like
Zj.jz034129033	Chr04	24743628	24746877	0.25	NA
Zj.jz034129040	Chr04	24767708	24768561	0.25	PREDICTED: protein GDAP2 homolog
Zj.jz034129039	Chr04	24762527	24764440	0.25	PREDICTED: pentatricopeptide repeat-containing protein At5g40410, mitochondrial
Zj.jz034129042	Chr04	24774124	24775883	0.25	PREDICTED: tRNA pseudouridine synthase A, mitochondrial, partial
Zj.jz034129041	Chr04	24771102	24772277	0.25	PREDICTED: F-box protein SKIP23-like
Zj.jz034129035	Chr04	24751820	24754857	0.25	PREDICTED: mechanosensitive ion channel protein 8-like isoform X2
Zj.jz034129167	Chr04	25612835	25626271	0.26	NA
Zj.jz034129166	Chr04	25608682	25611098	0.26	PREDICTED: UPF0047 protein YjbQ isoform X1
Zj.jz034129171	Chr04	25674432	25678069	0.26	PREDICTED: paramyosin
Zj.jz034129170	Chr04	25667089	25672608	0.26	PREDICTED: probable cellulose synthase A catalytic subunit 3
Zj.jz034129169	Chr04	25649216	25654885	0.26	PREDICTED: LOW QUALITY PROTEIN: histone-lysine N-methyltransferase ATXR7
Zj.jz034129168	Chr04	25631218	25634394	0.26	PREDICTED: uncharacterized protein At1g76660
Zj.jz034129172	Chr04	25679347	25679748	0.26	NA
Zj.jz007481023	Chr05	13817079	13820849	0.26	PREDICTED: cytochrome P450 78A5-like
Zj.jz028999027	Chr05	19503996	19510295	0.25	NA
Zj.jz028999021	Chr05	19536937	19537272	0.25	PREDICTED: protein PXR1
Zj.jz028999031	Chr05	19471560	19476312	0.25	NA
Zj.jz028999022	Chr05	19531619	19534846	0.25	PREDICTED: protein QUIRKY
Zj.jz028999025	Chr05	19514632	19519220	0.25	NA
Zj.jz028999029	Chr05	19495870	19497042	0.25	NA
Zj.jz028999026	Chr05	19510333	19512712	0.25	NA
Zj.jz028999028	Chr05	19499850	19502223	0.25	PREDICTED: nuclear ribonuclease Z
Zj.jz028999024	Chr05	19520432	19522528	0.25	PREDICTED: pectate lyase-like
Zj.jz028999030	Chr05	19489357	19495259	0.25	PREDICTED: delta-1-pyrroline-5-carboxylate dehydrogenase 12A1, mitochondrial isoform X2
Zj.jz028999023	Chr05	19524119	19525690	0.25	PREDICTED: stress response protein nst1-like
Zj.jz028999018	Chr05	19550335	19551040	0.25	PREDICTED: uncharacterized protein LOC107415849
Zj.jz028999016	Chr05	19573440	19576373	0.25	PREDICTED: uncharacterized protein LOC107415844
Zj.jz028999014	Chr05	19606781	19607724	0.25	PREDICTED: homeobox-leucine zipper protein HAT5-like
Zj.jz028999015	Chr05	19591275	19595885	0.25	PREDICTED: LRR receptor-like serine/threonine-protein kinase FEI 2
Zj.jz028999019	Chr05	19543437	19545180	0.25	PREDICTED: hypersensitive-induced response protein 1
Zj.jz028999017	Chr05	19558108	19562302	0.25	PREDICTED: protein NRT1/ PTR FAMILY 4.6
Zj.jz017079290	Chr06	2286295	2286480	0.71	NA
Zj.jz037653029	Chr06	2308848	2312019	0.71	NA
Zj.jz030683002	Chr06	2304596	2306796	0.71	NA
Zj.jz037653025	Chr06	2333664	2337646	0.71	PREDICTED: 3-phosphoshikimate 1-carboxyvinyltransferase 2
Zj.jz037653027	Chr06	2321492	2324546	0.71	PREDICTED: DNA repair protein RAD51 homolog 3-like isoform X1
Zj.jz037653028	Chr06	2316100	2320406	0.71	PREDICTED: probable tRNA N6-adenosine threonylcarbamoyltransferase, mitochondrial
Zj.jz037653026	Chr06	2326649	2330426	0.71	PREDICTED: transketolase, chloroplastic
Zj.jz033273018	Chr06	14090829	14091957	0.26	PREDICTED: protein DOWNSTREAM OF FLC
Zj.jz033273020	Chr06	14101771	14106071	0.26	PREDICTED: LOW QUALITY PROTEIN: type I inositol polyphosphate 5-phosphatase 5-like
Zj.jz033273021	Chr06	14106593	14107915	0.26	NA
Zj.jz033273019	Chr06	14093695	14097439	0.26	PREDICTED: 2,3-bisphosphoglycerate-dependent phosphoglycerate mutase-like, partial
Zj.jz033273017	Chr06	14078323	14080776	0.26	PREDICTED: protein UPSTREAM OF FLC
Zj.jz018223030	Chr06	15463506	15465038	0.28	PREDICTED: UBP1-associated protein 2A-like
Zj.jz018223034	Chr06	15429833	15435855	0.28	NA
Zj.jz018223031	Chr06	15460405	15460986	0.28	NA
Zj.jz018223033	Chr06	15436050	15436590	0.28	NA
Zj.jz018223032	Chr06	15452339	15452581	0.28	NA
Zj.jz018223005	Chr06	15808137	15810868	0.3	PREDICTED: LOW QUALITY PROTEIN: probable leucine-rich repeat receptor-like protein kinase At5g63930
Zj.jz018223004	Chr06	15852612	15852942	0.3	NA
Zj.jz018223008	Chr06	15753109	15765351	0.3	PREDICTED: RNA cytidine acetyltransferase 1
Zj.jz018223007	Chr06	15766237	15769914	0.3	PREDICTED: protein SLOW GREEN 1, chloroplastic isoform X1
Zj.jz018223006	Chr06	15771210	15773047	0.3	NA
Zj.jz018223002	Chr06	15941305	15947415	0.26	PREDICTED: tRNA(His) guanylyltransferase 1
Zj.jz018223003	Chr06	15936476	15938561	0.26	PREDICTED: violaxanthin de-epoxidase, chloroplastic
Zj.jz036649006	Chr06	16802183	16806457	0.28	PREDICTED: 26S proteasome non-ATPase regulatory subunit 12 homolog A
Zj.jz036649020	Chr06	17063902	17064357	0.34	NA
Zj.jz036649021	Chr06	17065441	17069417	0.34	PREDICTED: citrate-binding protein-like
Zj.jz036649019	Chr06	17056228	17056665	0.34	PREDICTED: egg cell-secreted protein 1.3-like
Zj.jz036649015	Chr06	17003105	17005340	0.34	PREDICTED: WD repeat domain-containing protein 83
Zj.jz036649016	Chr06	17023015	17023459	0.34	NA
Zj.jz036649022	Chr06	17113776	17117165	0.34	PREDICTED: probable cinnamyl alcohol dehydrogenase 9
Zj.jz036649017	Chr06	17035826	17037048	0.34	NA
Zj.jz036649018	Chr06	17051193	17055339	0.34	PREDICTED: G-type lectin S-receptor-like serine/threonine-protein kinase At1g67520
Zj.jz036649036	Chr06	17567152	17567721	0.35	PREDICTED: uncharacterized protein LOC107425528
Zj.jz036649034	Chr06	17531583	17538890	0.35	PREDICTED: thyroid adenoma-associated protein homolog isoform X1
Zj.jz036649035	Chr06	17551635	17556266	0.35	PREDICTED: uncharacterized protein LOC107425521
Zj.jz036649033	Chr06	17458187	17461678	0.35	PREDICTED: probable serine/threonine-protein kinase kinX
Zj.jz036649047	Chr06	17722480	17723915	0.25	PREDICTED: actin-7
Zj.jz036649046	Chr06	17698739	17701987	0.25	PREDICTED: carbamoyl-phosphate synthase small chain, chloroplastic-like
Zj.jz036649068	Chr06	18066745	18070640	0.35	NA
Zj.jz036649058	Chr06	17976199	17977827	0.35	NA
Zj.jz036649067	Chr06	18044053	18046160	0.35	NA
Zj.jz036649057	Chr06	17972365	17974746	0.35	NA
Zj.jz036649064	Chr06	18034101	18035198	0.35	NA
Zj.jz036649061	Chr06	18014982	18016358	0.35	NA
Zj.jz036649060	Chr06	18013344	18014170	0.35	NA
Zj.jz036649065	Chr06	18035210	18035496	0.35	NA
Zj.jz036649063	Chr06	18031500	18033070	0.35	NA
Zj.jz036649062	Chr06	18029344	18029808	0.35	NA
Zj.jz036649070	Chr06	18109998	18112358	0.35	NA
Zj.jz036649069	Chr06	18099343	18106672	0.35	NA
Zj.jz036649066	Chr06	18038001	18040981	0.35	NA
Zj.jz036649059	Chr06	17977905	17978624	0.35	NA
Zj.jz030587017	Chr06	18696235	18697124	0.28	NA
Zj.jz030587011	Chr06	18865930	18871715	0.27	NA
Zj.jz030587010	Chr06	18910383	18915378	0.27	NA
Zj.jz030587012	Chr06	18855449	18865771	0.27	PREDICTED: protein TONSOKU
Zj.jz030587002	Chr06	19105971	19108106	0.25	NA
Zj.jz030587003	Chr06	19095102	19105962	0.25	NA
Zj.jz030587001	Chr06	19120759	19121073	0.25	NA
Zj.jz027521010	Chr07	6126498	6134288	0.29	NA
Zj.jz027521008	Chr07	6169918	6171498	0.29	PREDICTED: heterodimeric geranylgeranyl pyrophosphate synthase small subunit, chloroplastic
Zj.jz027521009	Chr07	6165037	6168172	0.29	PREDICTED: F-box/LRR-repeat protein 10
Zj.jz028561005	Chr07	6444962	6454614	0.28	PREDICTED: endochitinase-like isoform X2
Zj.jz028561007	Chr07	6478404	6479655	0.28	NA
Zj.jz028561003	Chr07	6415025	6417454	0.28	PREDICTED: uncharacterized protein LOC107427318
Zj.jz028561004	Chr07	6429356	6430545	0.28	PREDICTED: ribosomal RNA small subunit methyltransferase NEP1-like
Zj.jz028561006	Chr07	6455247	6455705	0.28	NA
Zj.jz028561009	Chr07	6519666	6521587	0.28	PREDICTED: putative NAC domain-containing protein 94, partial
Zj.jz028561011	Chr07	6563930	6565622	0.28	PREDICTED: expansin-like A1
Zj.jz028561010	Chr07	6532462	6534024	0.28	PREDICTED: cytokinin riboside 5\'-monophosphate phosphoribohydrolase LOG5
Zj.jz018611038	Chr07	7346361	7361546	0.27	PREDICTED: cytochrome P450 87A3-like
Zj.jz018611035	Chr07	7455244	7457994	0.31	PREDICTED: cytochrome P450 87A3-like
Zj.jz018611034	Chr07	7493624	7497564	0.31	NA
Zj.jz018611033	Chr07	7497631	7498731	0.31	NA
Zj.jz018611032	Chr07	7499888	7502544	0.31	PREDICTED: probable flavin-containing monooxygenase 1
Zj.jz018611019	Chr07	7738821	7755724	0.28	NA
Zj.jz018611021	Chr07	7717881	7719279	0.28	NA
Zj.jz018611020	Chr07	7727492	7732818	0.28	NA
Zj.jz018611017	Chr07	7764704	7765243	0.28	PREDICTED: 60S ribosomal protein L2, mitochondrial-like isoform X2
Zj.jz018611018	Chr07	7764045	7764316	0.28	NA
Zj.jz018611001	Chr07	7927488	7929461	0.47	PREDICTED: endochitinase-like
Zj.jz018611005	Chr07	7869435	7870268	0.47	NA
Zj.jz018611006	Chr07	7840515	7840901	0.47	NA
Zj.jz018611004	Chr07	7876560	7883683	0.47	NA
Zj.jz018611003	Chr07	7895443	7896237	0.47	NA
Zj.jz018611002	Chr07	7909779	7910425	0.47	NA
Zj.jz010621162	Chr07	17087250	17093531	0.26	PREDICTED: transcriptional corepressor LEUNIG_HOMOLOG
Zj.jz040331002	Chr07	17145851	17146781	0.26	NA
Zj.jz010621161	Chr07	17086099	17086284	0.26	NA
Zj.jz040331001	Chr07	17110052	17112287	0.26	NA
Zj.jz010621163	Chr07	17096176	17100028	0.26	PREDICTED: E3 ubiquitin-protein ligase PRT1
Zj.jz040331003	Chr07	17154342	17166229	0.26	NA
Zj.jz010621164	Chr07	17103896	17105950	0.26	NA
Zj.jz007373155	Chr07	18188116	18189861	0.28	PREDICTED: xyloglucan galactosyltransferase KATAMARI1
Zj.jz007373153	Chr07	18194873	18196431	0.28	PREDICTED: photosystem II reaction center PSB28 protein, chloroplastic
Zj.jz007373149	Chr07	18214008	18214588	0.28	NA
Zj.jz007373150	Chr07	18210816	18213418	0.28	PREDICTED: auxin-responsive protein IAA11
Zj.jz007373152	Chr07	18199275	18202527	0.28	NA
Zj.jz007373156	Chr07	18179362	18182411	0.28	PREDICTED: NADH dehydrogenase
Zj.jz007373147	Chr07	18219257	18221590	0.28	PREDICTED: uncharacterized protein LOC107434248
Zj.jz007373154	Chr07	18192316	18194397	0.28	PREDICTED: subtilisin-like protease SBT1.2
Zj.jz007373144	Chr07	18230842	18237130	0.28	NA
Zj.jz007373148	Chr07	18215988	18218131	0.28	PREDICTED: uncharacterized protein LOC107434225
Zj.jz007373145	Chr07	18225294	18229403	0.28	PREDICTED: putative G3BP-like protein
Zj.jz007373158	Chr07	18144884	18154191	0.28	NA
Zj.jz007373157	Chr07	18164197	18172403	0.28	PREDICTED: ABC transporter C family member 5
Zj.jz007373146	Chr07	18223116	18224436	0.28	PREDICTED: uncharacterized protein LOC107434230
Zj.jz007373151	Chr07	18206520	18209707	0.28	PREDICTED: leucine-rich repeat receptor-like protein kinase PXL2
Zj.jz007373109	Chr07	18595372	18599994	0.28	PREDICTED: tetratricopeptide repeat protein 7A
Zj.jz007373117	Chr07	18527462	18528945	0.28	NA
Zj.jz007373110	Chr07	18591240	18593651	0.28	NA
Zj.jz007373113	Chr07	18572582	18577212	0.28	PREDICTED: exocyst complex component EXO84B-like
Zj.jz007373107	Chr07	18604114	18606256	0.28	NA
Zj.jz007373112	Chr07	18577801	18583016	0.28	PREDICTED: phospholipid--sterol O-acyltransferase isoform X3
Zj.jz007373111	Chr07	18584124	18586757	0.28	PREDICTED: rho GDP-dissociation inhibitor 1-like
Zj.jz007373114	Chr07	18566473	18571435	0.28	PREDICTED: BRCA1-associated RING domain protein 1
Zj.jz007373115	Chr07	18562433	18565186	0.28	PREDICTED: protein NRT1/ PTR FAMILY 5.2-like isoform X1
Zj.jz007373118	Chr07	18524682	18525517	0.28	NA
Zj.jz007373116	Chr07	18542157	18555970	0.28	PREDICTED: protein NRT1/ PTR FAMILY 5.2-like
Zj.jz007373108	Chr07	18601521	18603901	0.28	PREDICTED: F-box/FBD/LRR-repeat protein At1g13570-like
Zj.jz007373069	Chr07	18861414	18863440	0.28	PREDICTED: TOM1-like protein 2
Zj.jz007373057	Chr07	18919774	18924869	0.28	PREDICTED: mitochondrial import inner membrane translocase subunit TIM44-2
Zj.jz007373059	Chr07	18914395	18916317	0.28	NA
Zj.jz007373056	Chr07	18926194	18926772	0.28	PREDICTED: uncharacterized protein LOC107425763
Zj.jz007373068	Chr07	18865985	18877161	0.28	PREDICTED: structural maintenance of chromosomes protein 1 isoform X1
Zj.jz007373058	Chr07	18916548	18917392	0.28	NA
Zj.jz007373061	Chr07	18908528	18910537	0.28	NA
Zj.jz007373063	Chr07	18896607	18896828	0.28	NA
Zj.jz007373062	Chr07	18897086	18898849	0.28	PREDICTED: arachin Ahy-3-like
Zj.jz007373064	Chr07	18882436	18882720	0.28	NA
Zj.jz007373067	Chr07	18878210	18879879	0.28	PREDICTED: patellin-4-like
Zj.jz007373054	Chr07	18935688	18937307	0.28	PREDICTED: myb-related protein Myb4
Zj.jz007373060	Chr07	18912527	18913171	0.28	NA
Zj.jz007373066	Chr07	18881179	18881505	0.28	NA
Zj.jz007373065	Chr07	18881782	18882054	0.28	NA
Zj.jz007373053	Chr07	18945996	18949056	0.28	PREDICTED: protein root UVB sensitive 2, chloroplastic isoform X1
Zj.jz007373070	Chr07	18854628	18858360	0.28	NA
Zj.jz007373055	Chr07	18929625	18933387	0.28	PREDICTED: pre-mRNA-splicing factor SLU7-A
Zj.jz007373052	Chr07	18949834	18952917	0.28	PREDICTED: chromatin modification-related protein MEAF6
Zj.jz016733031	Chr07	20612881	20613707	0.25	NA
Zj.jz016733025	Chr07	20581341	20584357	0.25	PREDICTED: uncharacterized protein LOC107426221
Zj.jz016733027	Chr07	20593660	20597102	0.25	PREDICTED: protoporphyrinogen oxidase 1, chloroplastic
Zj.jz016733030	Chr07	20610295	20612319	0.25	NA
Zj.jz016733026	Chr07	20586757	20592196	0.25	NA
Zj.jz016733029	Chr07	20601866	20602693	0.25	PREDICTED: chitinase 10
Zj.jz016733028	Chr07	20599788	20601122	0.25	NA
Zj.jz016733024	Chr07	20577611	20580987	0.25	PREDICTED: uncharacterized protein LOC107426222
Zj.jz016733038	Chr07	20649189	20651476	0.26	PREDICTED: uncharacterized protein LOC107426169
Zj.jz016733036	Chr07	20637843	20641627	0.26	PREDICTED: protein transport protein SEC23
Zj.jz016733043	Chr07	20682222	20683062	0.26	NA
Zj.jz016733047	Chr07	20699909	20702689	0.26	PREDICTED: uncharacterized protein LOC107426200
Zj.jz016733040	Chr07	20662028	20663543	0.26	PREDICTED: 3\'-N-debenzoyl-2\'-deoxytaxol N-benzoyltransferase
Zj.jz016733041	Chr07	20671792	20673829	0.26	PREDICTED: two-pore potassium channel 5 isoform X1
Zj.jz016733039	Chr07	20652516	20657934	0.26	PREDICTED: ABC transporter B family member 11-like
Zj.jz016733046	Chr07	20694392	20698024	0.26	PREDICTED: uncharacterized protein LOC107426202 isoform X1
Zj.jz016733037	Chr07	20644933	20646321	0.26	PREDICTED: L-cysteine desulfhydrase
Zj.jz016733042	Chr07	20676462	20679133	0.26	PREDICTED: uncharacterized protein LOC107426203
Zj.jz016733045	Chr07	20690448	20692256	0.26	PREDICTED: pectinesterase-like
Zj.jz016733044	Chr07	20685289	20689188	0.26	NA
Zj.jz016733064	Chr07	20794381	20796274	0.25	NA
Zj.jz016733066	Chr07	20805085	20805813	0.25	NA
Zj.jz016733072	Chr07	20834043	20837613	0.25	PREDICTED: boron transporter 1-like
Zj.jz016733070	Chr07	20821140	20821526	0.25	NA
Zj.jz016733068	Chr07	20815917	20816321	0.25	PREDICTED: uncharacterized protein LOC107426192
Zj.jz016733067	Chr07	20809053	20809472	0.25	PREDICTED: protein NIM1-INTERACTING 1
Zj.jz016733065	Chr07	20798781	20800961	0.25	PREDICTED: polygalacturonase At1g48100-like
Zj.jz016733063	Chr07	20790287	20793375	0.25	PREDICTED: glycogen synthase kinase-3 homolog MsK-3
Zj.jz016733071	Chr07	20823531	20826397	0.25	PREDICTED: aquaporin NIP3-1-like
Zj.jz016733069	Chr07	20819174	20819650	0.25	NA
Zj.jz001627327	Chr07	23156320	23156859	0.47	NA
Zj.jz001627326	Chr07	23142349	23146224	0.47	PREDICTED: SWR1-complex protein 4
Zj.jz001627329	Chr07	23165383	23166342	0.47	NA
Zj.jz001627328	Chr07	23160657	23162881	0.47	PREDICTED: probable pectinesterase 53
Zj.jz003639068	Chr08	343390	348349	0.35	NA
Zj.jz003639061	Chr08	403900	404359	0.35	NA
Zj.jz003639065	Chr08	382565	386867	0.35	PREDICTED: putative SWI/SNF-related matrix-associated actin-dependent regulator of chromatin subfamily A member 3-like 1
Zj.jz003639066	Chr08	372539	375506	0.35	PREDICTED: probable mediator of RNA polymerase II transcription subunit 26b
Zj.jz003639062	Chr08	397804	403875	0.35	NA
Zj.jz003639064	Chr08	389873	390088	0.35	PREDICTED: mitotic-spindle organizing protein 1A-like
Zj.jz003639060	Chr08	405537	406034	0.35	PREDICTED: ankyrin-1-like
Zj.jz003639069	Chr08	338711	341463	0.35	PREDICTED: G2/mitotic-specific cyclin S13-7-like
Zj.jz003639063	Chr08	393033	395698	0.35	PREDICTED: serine carboxypeptidase-like 45
Zj.jz003639058	Chr08	412158	414615	0.35	PREDICTED: serine carboxypeptidase-like 45
Zj.jz003639059	Chr08	407209	409941	0.35	PREDICTED: serine carboxypeptidase-like 45 isoform X2
Zj.jz003639067	Chr08	361401	363353	0.35	NA
Zj.jz003639071	Chr08	325358	326404	0.35	PREDICTED: LOW QUALITY PROTEIN: transcription factor PCL1
Zj.jz003639070	Chr08	333002	334734	0.35	PREDICTED: geraniol 8-hydroxylase-like
Zj.jz003639072	Chr08	318652	321521	0.35	PREDICTED: uncharacterized protein LOC107431548
Zj.jz003639023	Chr08	693964	696091	0.33	NA
Zj.jz003639026	Chr08	669982	678844	0.33	PREDICTED: centromere-associated protein E-like
Zj.jz003639028	Chr08	660445	666506	0.33	NA
Zj.jz003639027	Chr08	667358	669306	0.33	PREDICTED: ribosomal RNA small subunit methyltransferase NEP1-like
Zj.jz003639032	Chr08	609174	624957	0.33	PREDICTED: ferredoxin-dependent glutamate synthase, chloroplastic
Zj.jz003639030	Chr08	648887	649884	0.33	NA
Zj.jz003639022	Chr08	704868	706777	0.33	PREDICTED: protein STRICTOSIDINE SYNTHASE-LIKE 10-like
Zj.jz003639031	Chr08	628053	628352	0.33	NA
Zj.jz003639024	Chr08	686632	689186	0.33	PREDICTED: haloacid dehalogenase-like hydrolase domain-containing protein 3
Zj.jz003639025	Chr08	684045	684724	0.33	NA
Zj.jz003639029	Chr08	654197	656110	0.33	NA
Zj.jz003639006	Chr08	797823	799878	0.39	NA
Zj.jz003639007	Chr08	794345	795313	0.39	NA
Zj.jz003639013	Chr08	759364	760626	0.39	NA
Zj.jz003639002	Chr08	816587	818302	0.39	NA
Zj.jz003639012	Chr08	762674	764616	0.39	PREDICTED: DNA-directed RNA polymerase V subunit 5A-like
Zj.jz003639008	Chr08	791979	793528	0.39	NA
Zj.jz003639014	Chr08	753918	755861	0.39	NA
Zj.jz003639003	Chr08	812781	814217	0.39	NA
Zj.jz003639011	Chr08	765643	780203	0.39	PREDICTED: AUGMIN subunit 1-like
Zj.jz003639010	Chr08	780907	783339	0.39	NA
Zj.jz003639005	Chr08	800806	804287	0.39	NA
Zj.jz003639004	Chr08	809087	810841	0.39	NA
Zj.jz004979126	Chr08	2061126	2071710	0.3	NA
Zj.jz004979111	Chr08	1963554	1968704	0.3	NA
Zj.jz004979115	Chr08	2007197	2011188	0.3	PREDICTED: probable sulfate transporter 3.5
Zj.jz004979120	Chr08	2028628	2032901	0.3	PREDICTED: ARF guanine-nucleotide exchange factor GNL2
Zj.jz004979122	Chr08	2042046	2042483	0.3	PREDICTED: multiprotein-bridging factor 1c
Zj.jz004979109	Chr08	1951765	1952241	0.3	PREDICTED: uncharacterized protein LOC107431854
Zj.jz004979113	Chr08	1982748	1984988	0.3	PREDICTED: leucine-rich repeat extensin-like protein 4
Zj.jz004979112	Chr08	1970153	1973510	0.3	PREDICTED: probable serine incorporator
Zj.jz004979110	Chr08	1954690	1955738	0.3	PREDICTED: uncharacterized protein LOC107431855
Zj.jz004979121	Chr08	2033382	2041307	0.3	PREDICTED: DNA mismatch repair protein MSH7
Zj.jz004979124	Chr08	2051750	2054647	0.3	PREDICTED: FRIGIDA-like protein 4a
Zj.jz004979125	Chr08	2057339	2057668	0.3	NA
Zj.jz004979114	Chr08	1997459	2005795	0.3	PREDICTED: coatomer subunit beta\'-1-like
Zj.jz004979117	Chr08	2021603	2022673	0.3	PREDICTED: glycine-rich cell wall structural protein-like
Zj.jz004979118	Chr08	2023829	2024908	0.3	PREDICTED: trihelix transcription factor ASIL2
Zj.jz004979116	Chr08	2017393	2021143	0.3	NA
Zj.jz004979123	Chr08	2043148	2046674	0.3	PREDICTED: aldehyde dehydrogenase family 2 member C4, partial
Zj.jz004979119	Chr08	2026486	2027106	0.3	PREDICTED: uncharacterized protein LOC107431829
Zj.jz004979142	Chr08	2185513	2186196	0.29	NA
Zj.jz004979139	Chr08	2163023	2165087	0.29	PREDICTED: LOW QUALITY PROTEIN: indole-3-pyruvate monooxygenase YUCCA2-like
Zj.jz004979140	Chr08	2173455	2174192	0.29	PREDICTED: uncharacterized protein LOC107410074
Zj.jz004979147	Chr08	2202949	2204607	0.29	NA
Zj.jz004979143	Chr08	2186208	2187086	0.29	NA
Zj.jz004979141	Chr08	2180210	2181154	0.29	PREDICTED: transcription repressor OFP8
Zj.jz004979144	Chr08	2188985	2190631	0.29	PREDICTED: probable polyol transporter 6
Zj.jz004979145	Chr08	2193076	2194751	0.29	PREDICTED: probable polyol transporter 6
Zj.jz004979138	Chr08	2141488	2142573	0.29	PREDICTED: heat stress transcription factor C-1
Zj.jz004979146	Chr08	2198667	2200802	0.29	NA
Zj.jz004979175	Chr08	2373696	2377749	0.27	PREDICTED: probable plastidic glucose transporter 2
Zj.jz004979162	Chr08	2305339	2305821	0.27	PREDICTED: dynein light chain LC6, flagellar outer arm-like
Zj.jz004979178	Chr08	2389076	2390854	0.27	PREDICTED: peroxiredoxin-2B
Zj.jz004979176	Chr08	2378647	2380947	0.27	PREDICTED: cyclin-dependent kinase F-1
Zj.jz004979171	Chr08	2347678	2348983	0.27	PREDICTED: uncharacterized protein LOC107431780
Zj.jz004979168	Chr08	2336318	2338669	0.27	PREDICTED: rho guanine nucleotide exchange factor 8-like
Zj.jz004979166	Chr08	2321421	2324701	0.27	NA
Zj.jz004979170	Chr08	2342026	2345767	0.27	PREDICTED: proteinaceous RNase P 1, chloroplastic/mitochondrial-like isoform X1
Zj.jz004979177	Chr08	2383242	2385579	0.27	PREDICTED: rac-like GTP-binding protein ARAC7 isoform X1
Zj.jz004979167	Chr08	2329341	2334367	0.27	NA
Zj.jz004979174	Chr08	2364706	2369329	0.27	PREDICTED: uncharacterized protein LOC107431812
Zj.jz004979165	Chr08	2312888	2313254	0.27	NA
Zj.jz004979172	Chr08	2351227	2356491	0.27	PREDICTED: peroxisomal fatty acid beta-oxidation multifunctional protein AIM1
Zj.jz004979179	Chr08	2393563	2397099	0.27	NA
Zj.jz004979173	Chr08	2357731	2362607	0.27	PREDICTED: protein tesmin/TSO1-like CXC 5
Zj.jz004979169	Chr08	2339222	2340837	0.27	NA
Zj.jz043343308	Chr08	3504420	3509836	0.31	NA
Zj.jz043343314	Chr08	3458897	3461030	0.31	PREDICTED: leucine-rich repeat receptor-like protein kinase PXC1
Zj.jz043343316	Chr08	3445621	3451275	0.31	NA
Zj.jz043343312	Chr08	3473575	3475452	0.31	NA
Zj.jz043343309	Chr08	3495795	3502367	0.31	NA
Zj.jz043343315	Chr08	3454619	3458029	0.31	PREDICTED: uncharacterized protein LOC107432001
Zj.jz043343311	Chr08	3478837	3479464	0.31	NA
Zj.jz043343313	Chr08	3468045	3469037	0.31	NA
Zj.jz043343307	Chr08	3520963	3522815	0.31	NA
Zj.jz043343310	Chr08	3493513	3493918	0.31	NA
Zj.jz043343289	Chr08	3646395	3648530	0.27	PREDICTED: ribosome production factor 2 homolog
Zj.jz043343286	Chr08	3667536	3669059	0.27	PREDICTED: PAN domain-containing protein At5g03700
Zj.jz043343290	Chr08	3642320	3645051	0.27	PREDICTED: heat stress transcription factor A-3
Zj.jz043343292	Chr08	3615194	3625091	0.27	PREDICTED: protein ROS1
Zj.jz043343287	Chr08	3658555	3659032	0.27	PREDICTED: putative phytosulfokines 6
Zj.jz043343288	Chr08	3649281	3656804	0.27	PREDICTED: uncharacterized protein LOC107432146 isoform X3
Zj.jz043343285	Chr08	3669171	3672028	0.27	NA
Zj.jz043343291	Chr08	3631994	3639886	0.27	PREDICTED: serine/threonine-protein kinase CTR1 isoform X1
Zj.jz020529051	Chr08	11576453	11580189	0.26	PREDICTED: serine/threonine-protein kinase AFC1
Zj.jz020529049	Chr08	11613216	11614262	0.26	PREDICTED: protein SLOW GREEN 1, chloroplastic-like
Zj.jz020529050	Chr08	11603686	11604519	0.26	PREDICTED: uncharacterized protein LOC107432796
Zj.jz020529052	Chr08	11566851	11567555	0.26	NA
Zj.jz020529053	Chr08	11563806	11564639	0.26	PREDICTED: uncharacterized protein LOC107432773
Zj.jz020529054	Chr08	11559651	11560188	0.26	NA
Zj.jz044575059	Chr08	13118049	13120537	0.26	PREDICTED: calmodulin-binding receptor-like cytoplasmic kinase 2
Zj.jz044575057	Chr08	13131573	13134221	0.26	PREDICTED: G-type lectin S-receptor-like serine/threonine-protein kinase SD2-2
Zj.jz044575058	Chr08	13124521	13126557	0.26	PREDICTED: pentatricopeptide repeat-containing protein At2g46050, mitochondrial
Zj.jz044575060	Chr08	13107148	13116471	0.26	PREDICTED: uncharacterized protein LOC107432962 isoform X3
Zj.jz044575061	Chr08	13098585	13101529	0.26	PREDICTED: syntaxin-71-like
Zj.jz044575062	Chr08	13079812	13082434	0.26	PREDICTED: WD repeat-containing protein 48 homolog
Zj.jz017567034	Chr08	16699706	16700206	0.5	PREDICTED: 60S ribosomal protein L12
Zj.jz017567033	Chr08	16731953	16734158	0.5	NA
Zj.jz017567011	Chr08	17271203	17274326	0.34	PREDICTED: LOW QUALITY PROTEIN: syntaxin-71-like
Zj.jz017567014	Chr08	17175371	17176213	0.34	PREDICTED: fasciclin-like arabinogalactan protein 11
Zj.jz017567013	Chr08	17178803	17183247	0.34	PREDICTED: dnaJ protein P58IPK homolog
Zj.jz017567012	Chr08	17264329	17265688	0.34	PREDICTED: NAC domain-containing protein 2-like
Zj.jz017567015	Chr08	17172070	17172402	0.34	PREDICTED: uncharacterized protein LOC107433111
Zj.jz015095024	Chr08	18199274	18206535	0.31	PREDICTED: peroxidase 24-like
Zj.jz015095023	Chr08	18197506	18197835	0.31	NA
Zj.jz015095032	Chr08	18265842	18267781	0.31	NA
Zj.jz015095025	Chr08	18208052	18209660	0.31	PREDICTED: peroxidase 3-like
Zj.jz015095022	Chr08	18195604	18196422	0.31	NA
Zj.jz015095031	Chr08	18260035	18265573	0.31	PREDICTED: serine/threonine-protein kinase RUNKEL
Zj.jz015095027	Chr08	18219762	18223284	0.31	PREDICTED: uncharacterized protein LOC107431508
Zj.jz015095026	Chr08	18216911	18218269	0.31	PREDICTED: uncharacterized protein LOC107411405
Zj.jz015095021	Chr08	18193650	18194533	0.31	NA
Zj.jz015095029	Chr08	18230989	18233904	0.31	PREDICTED: uncharacterized protein LOC107411411
Zj.jz015095030	Chr08	18236256	18256540	0.31	NA
Zj.jz015095028	Chr08	18223836	18229234	0.31	NA
Zj.jz015095041	Chr08	18422888	18425121	0.25	PREDICTED: 60S ribosomal protein L4-like
Zj.jz015095040	Chr08	18408689	18417478	0.25	NA
Zj.jz015095038	Chr08	18389202	18390230	0.25	NA
Zj.jz015095037	Chr08	18353472	18389156	0.25	NA
Zj.jz015095039	Chr08	18402634	18404660	0.25	PREDICTED: sugar transport protein 10-like, partial
Zj.jz015095056	Chr08	18730008	18731096	0.36	PREDICTED: protein ALUMINUM SENSITIVE 3-like
Zj.jz015095058	Chr08	18756212	18758635	0.36	PREDICTED: uncharacterized protein LOC107434017
Zj.jz015095053	Chr08	18662329	18663591	0.36	NA
Zj.jz015095054	Chr08	18688386	18690840	0.36	PREDICTED: F-box/LRR-repeat protein At5g02910-like
Zj.jz015095055	Chr08	18727908	18728868	0.36	NA
Zj.jz015095059	Chr08	18759829	18761527	0.36	NA
Zj.jz015095061	Chr08	18962592	18964865	0.35	PREDICTED: pentatricopeptide repeat-containing protein At3g53360, mitochondrial
Zj.jz015095063	Chr08	19045479	19046198	0.31	NA
Zj.jz015095065	Chr08	19234932	19235594	0.28	PREDICTED: lipid phosphate phosphatase gamma, chloroplastic-like
Zj.jz015095066	Chr08	19243014	19245741	0.28	NA
Zj.jz015095068	Chr08	19339347	19342170	0.25	PREDICTED: uncharacterized protein LOC107433090
Zj.jz015095071	Chr08	19372276	19376477	0.25	NA
Zj.jz015095070	Chr08	19365954	19366766	0.25	PREDICTED: uncharacterized protein LOC107433089
Zj.jz034557162	Chr08	20455137	20457692	0.27	NA
Zj.jz034557170	Chr08	20501684	20502526	0.27	PREDICTED: glycine-rich cell wall structural protein-like
Zj.jz034557164	Chr08	20460160	20462940	0.27	PREDICTED: uncharacterized protein LOC107418974 isoform X1
Zj.jz034557167	Chr08	20484616	20489206	0.27	NA
Zj.jz034557169	Chr08	20498774	20500466	0.27	PREDICTED: huntingtin-interacting protein K
Zj.jz034557166	Chr08	20477075	20482050	0.27	PREDICTED: ATP-citrate synthase beta chain protein 1
Zj.jz034557168	Chr08	20492404	20497482	0.27	PREDICTED: RGS domain-containing serine/threonine-protein kinase A-like isoform X1
Zj.jz034557163	Chr08	20459318	20459860	0.27	PREDICTED: dirigent protein 11-like
Zj.jz034557161	Chr08	20452939	20453674	0.27	PREDICTED: protein TAPETUM DETERMINANT 1-like
Zj.jz034557171	Chr08	20503242	20504896	0.27	PREDICTED: probable pectinesterase 67
Zj.jz034557165	Chr08	20465398	20466532	0.27	NA
Zj.jz034557207	Chr08	20667972	20669969	0.25	PREDICTED: pentatricopeptide repeat-containing protein At3g48810
Zj.jz034557213	Chr08	20689102	20691959	0.25	PREDICTED: 30S ribosomal protein S1, chloroplastic-like
Zj.jz034557206	Chr08	20665782	20666706	0.25	NA
Zj.jz034557205	Chr08	20658168	20662262	0.25	NA
Zj.jz034557210	Chr08	20680105	20682163	0.25	PREDICTED: protein SET-like
Zj.jz034557211	Chr08	20683070	20686983	0.25	PREDICTED: uncharacterized protein LOC107404801
Zj.jz034557204	Chr08	20651882	20653895	0.25	NA
Zj.jz034557214	Chr08	20692244	20699478	0.25	NA
Zj.jz034557209	Chr08	20676684	20677964	0.25	PREDICTED: desiccation-related protein PCC13-62-like
Zj.jz034557212	Chr08	20687056	20688120	0.25	NA
Zj.jz034557208	Chr08	20673144	20674245	0.25	PREDICTED: desiccation-related protein PCC13-62-like
Zj.jz042065046	Chr09	229350	234654	0.26	NA
Zj.jz042065045	Chr09	236673	238877	0.26	PREDICTED: somatic embryogenesis receptor kinase 1-like
Zj.jz042065047	Chr09	220114	223369	0.26	PREDICTED: pyruvate dehydrogenase E1 component subunit beta-1, mitochondrial
Zj.jz042065053	Chr09	178098	181927	0.26	PREDICTED: serine/threonine-protein kinase PBS1
Zj.jz042065051	Chr09	189829	191099	0.26	NA
Zj.jz042065049	Chr09	205751	206915	0.26	PREDICTED: NAC domain-containing protein 83-like
Zj.jz042065044	Chr09	241982	247105	0.26	PREDICTED: somatic embryogenesis receptor kinase 2-like
Zj.jz042065050	Chr09	193151	195909	0.26	PREDICTED: glycerophosphodiester phosphodiesterase GDPD1, chloroplastic-like
Zj.jz042065052	Chr09	184257	186544	0.26	PREDICTED: bidirectional sugar transporter N3-like
Zj.jz042065048	Chr09	211521	213125	0.26	PREDICTED: uncharacterized protein LOC107435231
Zj.jz029849122	Chr09	4596399	4596862	0.41	NA
Zj.jz029849123	Chr09	4591733	4593853	0.41	NA
Zj.jz029849124	Chr09	4591020	4591593	0.41	NA
Zj.jz029849055	Chr09	5277751	5283675	0.55	PREDICTED: uncharacterized protein LOC107429296
Zj.jz029849025	Chr09	5525659	5526051	0.55	PREDICTED: uncharacterized protein LOC107429264
Zj.jz029849051	Chr09	5320740	5324892	0.55	PREDICTED: putative receptor-like protein kinase At4g00960
Zj.jz029849043	Chr09	5400791	5400997	0.55	NA
Zj.jz029849024	Chr09	5539278	5542925	0.55	PREDICTED: cysteine-rich repeat secretory protein 12-like
Zj.jz029849058	Chr09	5263373	5266099	0.55	PREDICTED: protein BCCIP homolog
Zj.jz029849027	Chr09	5502253	5505412	0.55	PREDICTED: protein TIFY 6B-like
Zj.jz029849044	Chr09	5392776	5392985	0.55	NA
Zj.jz029849046	Chr09	5375039	5379073	0.55	PREDICTED: LOW QUALITY PROTEIN: endoglucanase 8-like
Zj.jz029849054	Chr09	5284293	5285845	0.55	PREDICTED: probable NAD(P)H dehydrogenase subunit CRR3, chloroplastic
Zj.jz029849035	Chr09	5441578	5443683	0.55	PREDICTED: dynein light chain 1, cytoplasmic
Zj.jz029849049	Chr09	5333066	5342107	0.55	NA
Zj.jz029849052	Chr09	5306010	5309331	0.55	NA
Zj.jz029849042	Chr09	5401643	5402134	0.55	NA
Zj.jz029849050	Chr09	5327361	5328051	0.55	PREDICTED: HMG-Y-related protein A-like
Zj.jz029849048	Chr09	5345620	5347956	0.55	PREDICTED: pectinesterase
Zj.jz029849038	Chr09	5429602	5430418	0.55	NA
Zj.jz029849033	Chr09	5454782	5457304	0.55	PREDICTED: eukaryotic translation initiation factor 6-2 isoform X2
Zj.jz029849057	Chr09	5268816	5273218	0.55	PREDICTED: uncharacterized protein LOC107429292
Zj.jz029849047	Chr09	5361754	5362377	0.55	PREDICTED: 21 kDa protein-like
Zj.jz029849036	Chr09	5435733	5436127	0.55	NA
Zj.jz029849034	Chr09	5444061	5446613	0.55	PREDICTED: G-type lectin S-receptor-like serine/threonine-protein kinase At1g34300
Zj.jz029849053	Chr09	5289376	5295492	0.55	PREDICTED: putative clathrin assembly protein At2g01600
Zj.jz029849031	Chr09	5460966	5465767	0.55	PREDICTED: glucan endo-1,3-beta-glucosidase 3 isoform X1
Zj.jz029849030	Chr09	5468498	5483408	0.55	PREDICTED: mediator of RNA polymerase II transcription subunit 23 isoform X2
Zj.jz029849045	Chr09	5382535	5383874	0.55	PREDICTED: protein PLANT CADMIUM RESISTANCE 2-like
Zj.jz029849056	Chr09	5274530	5275690	0.55	PREDICTED: NAD(P)H-quinone oxidoreductase subunit L, chloroplastic
Zj.jz029849037	Chr09	5435219	5435680	0.55	NA
Zj.jz029849028	Chr09	5495719	5498764	0.55	NA
Zj.jz029849039	Chr09	5425337	5425767	0.55	NA
Zj.jz029849032	Chr09	5458862	5460311	0.55	NA
Zj.jz029849026	Chr09	5518258	5521846	0.55	PREDICTED: plant UBX domain-containing protein 2
Zj.jz029849029	Chr09	5487201	5488736	0.55	NA
Zj.jz029849014	Chr09	5657799	5660023	0.3	NA
Zj.jz029849013	Chr09	5661992	5675199	0.3	PREDICTED: 1-aminocyclopropane-1-carboxylate oxidase homolog 4-like
Zj.jz029849018	Chr09	5629521	5631822	0.3	NA
Zj.jz029849016	Chr09	5640237	5642955	0.3	PREDICTED: probable peroxygenase 4
Zj.jz029849011	Chr09	5679436	5682259	0.3	PREDICTED: zinc finger protein VAR3, chloroplastic
Zj.jz029849020	Chr09	5615134	5617909	0.3	PREDICTED: probable peroxygenase 4
Zj.jz029849010	Chr09	5688008	5689162	0.3	PREDICTED: nudix hydrolase 17, mitochondrial-like
Zj.jz029849015	Chr09	5651429	5655868	0.3	PREDICTED: ubiquitin-conjugating enzyme E2 variant 1A-like
Zj.jz029849019	Chr09	5627507	5629439	0.3	NA
Zj.jz029849012	Chr09	5678909	5679421	0.3	NA
Zj.jz015743084	Chr09	5794599	5805762	0.43	PREDICTED: LOW QUALITY PROTEIN: cleavage and polyadenylation specificity factor subunit 3-II
Zj.jz029849002	Chr09	5765938	5771467	0.43	PREDICTED: probable UDP-3-O
Zj.jz015743083	Chr09	5819089	5820717	0.43	PREDICTED: pentatricopeptide repeat-containing protein At2g01740
Zj.jz015743079	Chr09	5842822	5843955	0.43	PREDICTED: uncharacterized protein LOC107429249
Zj.jz015743081	Chr09	5828523	5834896	0.43	PREDICTED: dynamin-related protein 1C
Zj.jz029849003	Chr09	5727158	5760666	0.43	PREDICTED: nuclear pore complex protein NUP155
Zj.jz029849001	Chr09	5780432	5783567	0.43	PREDICTED: E3 ubiquitin protein ligase RIE1
Zj.jz015743080	Chr09	5836169	5840105	0.43	PREDICTED: adagio protein 3
Zj.jz029849004	Chr09	5722264	5725405	0.43	PREDICTED: ankyrin repeat-containing protein At2g01680
Zj.jz015743015	Chr09	6465088	6467502	0.6	PREDICTED: G-type lectin S-receptor-like serine/threonine-protein kinase RLK1
Zj.jz015743005	Chr09	6560057	6561508	0.6	PREDICTED: G-type lectin S-receptor-like serine/threonine-protein kinase RLK1
Zj.jz015743038	Chr09	6227648	6247730	0.6	PREDICTED: LOW QUALITY PROTEIN: THO complex subunit 2
Zj.jz015743004	Chr09	6580762	6582783	0.6	NA
Zj.jz015743049	Chr09	6136051	6136398	0.6	NA
Zj.jz015743046	Chr09	6159505	6165484	0.6	NA
Zj.jz015743033	Chr09	6287868	6290873	0.6	PREDICTED: omega-hydroxypalmitate O-feruloyl transferase-like
Zj.jz015743058	Chr09	6087327	6090428	0.6	NA
Zj.jz015743042	Chr09	6185004	6186742	0.6	PREDICTED: uncharacterized protein LOC107434439
Zj.jz015743045	Chr09	6166835	6168916	0.6	NA
Zj.jz015743054	Chr09	6111378	6112587	0.6	PREDICTED: heat stress transcription factor A-8
Zj.jz015743027	Chr09	6378733	6379314	0.6	PREDICTED: uncharacterized protein LOC107429203 isoform X2
Zj.jz015743029	Chr09	6369631	6373708	0.6	PREDICTED: protein OBERON 3
Zj.jz015743060	Chr09	6082551	6083044	0.6	NA
Zj.jz015743053	Chr09	6119226	6119699	0.6	NA
Zj.jz015743034	Chr09	6275418	6279020	0.6	PREDICTED: receptor protein kinase TMK1
Zj.jz015743043	Chr09	6176504	6180230	0.6	PREDICTED: binding partner of ACD11 1
Zj.jz015743040	Chr09	6218311	6220937	0.6	PREDICTED: G-type lectin S-receptor-like serine/threonine-protein kinase At5g24080
Zj.jz015743021	Chr09	6429640	6430302	0.6	NA
Zj.jz015743028	Chr09	6377463	6378400	0.6	NA
Zj.jz015743039	Chr09	6223969	6225375	0.6	PREDICTED: putative clathrin assembly protein At2g25430
Zj.jz015743019	Chr09	6434653	6437274	0.6	PREDICTED: putative pentatricopeptide repeat-containing protein At5g08490
Zj.jz015743044	Chr09	6170983	6174507	0.6	PREDICTED: cyclin-SDS
Zj.jz015743032	Chr09	6303338	6305275	0.6	NA
Zj.jz015743063	Chr09	6064210	6067483	0.6	PREDICTED: alpha,alpha-trehalose-phosphate synthase
Zj.jz015743024	Chr09	6389940	6390254	0.6	NA
Zj.jz015743003	Chr09	6582873	6583151	0.6	NA
Zj.jz015743051	Chr09	6131946	6132503	0.6	NA
Zj.jz015743007	Chr09	6544056	6546406	0.6	NA
Zj.jz015743020	Chr09	6430351	6430638	0.6	NA
Zj.jz015743030	Chr09	6355470	6356231	0.6	PREDICTED: zinc finger protein 4-like
Zj.jz015743010	Chr09	6533594	6536002	0.6	NA
Zj.jz015743041	Chr09	6192854	6198596	0.6	PREDICTED: protein POLLEN DEFECTIVE IN GUIDANCE 1-like
Zj.jz015743009	Chr09	6538548	6538903	0.6	NA
Zj.jz015743008	Chr09	6539914	6541435	0.6	PREDICTED: probable transmembrane ascorbate ferrireductase 3
Zj.jz015743047	Chr09	6152736	6157839	0.6	NA
Zj.jz015743048	Chr09	6141732	6142998	0.6	PREDICTED: vacuolar iron transporter 1-like
Zj.jz015743036	Chr09	6262971	6263453	0.6	NA
Zj.jz015743025	Chr09	6384498	6389334	0.6	PREDICTED: coatomer subunit delta-like
Zj.jz015743017	Chr09	6443307	6443699	0.6	NA
Zj.jz015743055	Chr09	6103757	6106714	0.6	NA
Zj.jz015743061	Chr09	6080072	6080419	0.6	NA
Zj.jz015743023	Chr09	6390311	6392874	0.6	NA
Zj.jz015743062	Chr09	6077839	6079074	0.6	PREDICTED: protein KNATM-like
Zj.jz015743012	Chr09	6504596	6511437	0.6	NA
Zj.jz015743052	Chr09	6124352	6126734	0.6	PREDICTED: vacuolar iron transporter 1, partial
Zj.jz015743018	Chr09	6442518	6443159	0.6	NA
Zj.jz015743013	Chr09	6475223	6478157	0.6	NA
Zj.jz015743016	Chr09	6443959	6444888	0.6	NA
Zj.jz015743014	Chr09	6469790	6470137	0.6	NA
Zj.jz015743037	Chr09	6262382	6262669	0.6	NA
Zj.jz015743026	Chr09	6379976	6381376	0.6	PREDICTED: probable ascorbate-specific transmembrane electron transporter 1
Zj.jz015743006	Chr09	6550054	6551385	0.6	NA
Zj.jz015743056	Chr09	6099274	6100446	0.6	NA
Zj.jz015743011	Chr09	6511669	6514226	0.6	NA
Zj.jz015743035	Chr09	6263498	6263776	0.6	NA
Zj.jz015743059	Chr09	6085250	6086451	0.6	NA
Zj.jz015743002	Chr09	6589837	6590327	0.6	NA
Zj.jz015743065	Chr09	6052318	6053540	0.6	NA
Zj.jz015743064	Chr09	6053663	6057753	0.6	PREDICTED: MACPF domain-containing protein At1g14780-like
Zj.jz015743057	Chr09	6098726	6099220	0.6	NA
Zj.jz015743031	Chr09	6313780	6320827	0.6	NA
Zj.jz015743066	Chr09	6040415	6043917	0.6	NA
Zj.jz015743050	Chr09	6135790	6135996	0.6	NA
Zj.jz018655008	Chr09	6694212	6710119	0.56	PREDICTED: purple acid phosphatase 3-like
Zj.jz018655003	Chr09	6637887	6638294	0.56	NA
Zj.jz018655004	Chr09	6657186	6663629	0.56	PREDICTED: probable xyloglucan endotransglucosylase/hydrolase protein 28
Zj.jz018655011	Chr09	6740942	6743628	0.56	NA
Zj.jz018655014	Chr09	6782872	6789901	0.56	NA
Zj.jz018655005	Chr09	6668754	6673772	0.56	PREDICTED: anthranilate synthase beta subunit 2, chloroplastic-like
Zj.jz018655002	Chr09	6636294	6637403	0.56	NA
Zj.jz018655010	Chr09	6717490	6720945	0.56	PREDICTED: annexin D5-like
Zj.jz018655012	Chr09	6746962	6758152	0.56	NA
Zj.jz018655018	Chr09	6804066	6804365	0.56	NA
Zj.jz018655017	Chr09	6803040	6803876	0.56	PREDICTED: protein BASIC PENTACYSTEINE2-like
Zj.jz018655006	Chr09	6684097	6689518	0.56	PREDICTED: uncharacterized protein LOC107405480 isoform X4
Zj.jz018655013	Chr09	6770587	6775683	0.56	PREDICTED: 65-kDa microtubule-associated protein 6-like
Zj.jz018655009	Chr09	6713282	6715858	0.56	NA
Zj.jz018655016	Chr09	6798744	6799907	0.56	PREDICTED: putative clathrin assembly protein At1g25240
Zj.jz018655007	Chr09	6690652	6693673	0.56	PREDICTED: uncharacterized protein LOC107405477
Zj.jz018655015	Chr09	6791346	6792755	0.56	PREDICTED: uncharacterized protein LOC107405088
Zj.jz018655001	Chr09	6620453	6621610	0.56	NA
Zj.jz018655019	Chr09	6810044	6813990	0.56	PREDICTED: PHD finger protein MALE STERILITY 1
Zj.jz018655020	Chr09	6833957	6836370	0.56	PREDICTED: protein SHOOT GRAVITROPISM 5
Zj.jz018655059	Chr09	7421978	7423355	0.32	NA
Zj.jz018655062	Chr09	7438904	7439263	0.32	NA
Zj.jz018655063	Chr09	7473986	7477653	0.32	PREDICTED: WPP domain-interacting tail-anchored protein 2 isoform X1
Zj.jz018655064	Chr09	7490211	7493438	0.32	PREDICTED: transcription factor bHLH49
Zj.jz018655060	Chr09	7425411	7425782	0.32	NA
Zj.jz018655061	Chr09	7427227	7427541	0.32	NA
Zj.jz018655084	Chr09	7653823	7655748	0.26	PREDICTED: phosphatidylinositol 4-kinase gamma 5-like
Zj.jz018655087	Chr09	7683081	7683527	0.26	NA
Zj.jz018655088	Chr09	7687780	7690970	0.26	PREDICTED: transcription factor BIM2
Zj.jz018655089	Chr09	7702618	7707560	0.26	PREDICTED: uncharacterized protein At1g04910-like
Zj.jz018655085	Chr09	7657269	7657475	0.26	NA
Zj.jz018655086	Chr09	7677937	7678259	0.26	NA
Zj.jz018655103	Chr09	7927956	7941254	0.3	NA
Zj.jz018655106	Chr09	7965251	7966073	0.3	PREDICTED: E3 ubiquitin-protein ligase RHF1A-like
Zj.jz018655104	Chr09	7945094	7951541	0.3	PREDICTED: nucleolar protein 14
Zj.jz044881002	Chr09	7977359	7983427	0.3	PREDICTED: MADS-box protein CMB1-like isoform X1
Zj.jz018655105	Chr09	7955461	7956467	0.3	PREDICTED: uncharacterized protein LOC107429078
Zj.jz043071005	Chr09	14879477	14930786	0.26	PREDICTED: uncharacterized protein LOC107419862
Zj.jz043071004	Chr09	14953163	14953860	0.26	NA
Zj.jz043071003	Chr09	14954303	14957309	0.26	PREDICTED: crooked neck-like protein 1
Zj.jz021445379	Chr09	18911542	18912342	0.33	PREDICTED: uncharacterized protein LOC107428056
Zj.jz021445374	Chr09	18860682	18862803	0.33	NA
Zj.jz021445381	Chr09	18924185	18924502	0.33	NA
Zj.jz021445376	Chr09	18878875	18879132	0.33	NA
Zj.jz021445380	Chr09	18915032	18916901	0.33	PREDICTED: peroxidase 11, partial
Zj.jz021445378	Chr09	18896369	18908506	0.33	PREDICTED: LOW QUALITY PROTEIN: sodium/hydrogen exchanger 7-like
Zj.jz021445375	Chr09	18865929	18870964	0.33	PREDICTED: probable potassium transporter 17
Zj.jz021445377	Chr09	18879417	18890169	0.33	PREDICTED: LOW QUALITY PROTEIN: sodium/hydrogen exchanger 7-like
Zj.jz024913003	Chr09	20968938	20973023	0.26	PREDICTED: uncharacterized protein LOC107428108 isoform X2
Zj.jz024913002	Chr09	20967132	20967998	0.26	PREDICTED: uncharacterized protein LOC107428075
Zj.jz024913001	Chr09	20947375	20948879	0.26	PREDICTED: shikimate O-hydroxycinnamoyltransferase-like
Zj.jz016003032	Chr10	924729	928060	0.41	NA
Zj.jz016003036	Chr10	974792	975376	0.41	PREDICTED: zinc finger AN1 domain-containing stress-associated protein 12
Zj.jz016003051	Chr10	1066529	1071496	0.41	PREDICTED: alpha-mannosidase 2
Zj.jz016003037	Chr10	975926	983153	0.41	PREDICTED: ankyrin repeat and SAM domain-containing protein 6
Zj.jz016003056	Chr10	1086481	1088848	0.41	NA
Zj.jz016003038	Chr10	993307	996117	0.41	PREDICTED: ferredoxin-thioredoxin reductase catalytic chain, chloroplastic
Zj.jz016003030	Chr10	919841	920383	0.41	NA
Zj.jz016003048	Chr10	1049274	1052447	0.41	PREDICTED: protein NRT1/ PTR FAMILY 5.9
Zj.jz016003029	Chr10	912248	918513	0.41	PREDICTED: GPI ethanolamine phosphate transferase 1
Zj.jz016003034	Chr10	965863	966837	0.41	PREDICTED: peroxidase 31-like
Zj.jz016003033	Chr10	931162	963484	0.41	PREDICTED: senescence-associated carboxylesterase 101-like, partial
Zj.jz016003031	Chr10	920669	922197	0.41	NA
Zj.jz016003041	Chr10	1010062	1012088	0.41	PREDICTED: protein CREG1
Zj.jz016003053	Chr10	1076206	1079567	0.41	PREDICTED: E2F transcription factor-like E2FF isoform X1
Zj.jz016003057	Chr10	1090558	1103996	0.41	PREDICTED: paired amphipathic helix protein Sin3-like 2
Zj.jz016003042	Chr10	1014802	1015809	0.41	PREDICTED: uncharacterized protein LOC107415382
Zj.jz016003039	Chr10	1004254	1005325	0.41	NA
Zj.jz016003046	Chr10	1044874	1045626	0.41	PREDICTED: metalloendoproteinase 2-MMP-like
Zj.jz016003047	Chr10	1048196	1048875	0.41	NA
Zj.jz016003043	Chr10	1031933	1032853	0.41	PREDICTED: metalloendoproteinase 3-MMP-like
Zj.jz016003044	Chr10	1036708	1037625	0.41	PREDICTED: metalloendoproteinase 3-MMP-like
Zj.jz016003035	Chr10	968667	970400	0.41	PREDICTED: U-box domain-containing protein 40
Zj.jz016003055	Chr10	1083691	1084791	0.41	NA
Zj.jz016003045	Chr10	1040865	1041830	0.41	PREDICTED: metalloendoproteinase 2-MMP-like
Zj.jz016003052	Chr10	1073890	1074798	0.41	NA
Zj.jz016003050	Chr10	1061039	1065026	0.41	NA
Zj.jz016003049	Chr10	1056827	1059595	0.41	NA
Zj.jz016003054	Chr10	1080287	1082624	0.41	PREDICTED: uncharacterized protein LOC107415430
Zj.jz016003040	Chr10	1005340	1009507	0.41	PREDICTED: CRM-domain containing factor CFM2, chloroplastic
Zj.jz041065034	Chr10	4872182	4875068	0.3	PREDICTED: frataxin, mitochondrial-like
Zj.jz041065031	Chr10	4903918	4915920	0.3	PREDICTED: G-type lectin S-receptor-like serine/threonine-protein kinase At4g03230
Zj.jz041065032	Chr10	4892701	4893804	0.3	NA
Zj.jz041065033	Chr10	4878306	4879409	0.3	PREDICTED: ATP-dependent RNA helicase DRS1-like
Zj.jz041065035	Chr10	4857999	4860451	0.3	NA
Zj.jz041065030	Chr10	4916922	4917782	0.3	NA
Zj.jz041065029	Chr10	4917948	4922117	0.3	PREDICTED: G-type lectin S-receptor-like serine/threonine-protein kinase At4g03230
Zj.jz041065009	Chr10	5078142	5080338	0.33	PREDICTED: xyloglucan endotransglucosylase/hydrolase protein 9, partial
Zj.jz041065025	Chr10	4975987	4976331	0.33	PREDICTED: calcium-binding protein PBP1-like
Zj.jz041065023	Chr10	5005637	5007848	0.33	PREDICTED: indole-3-acetic acid-amido synthetase GH3.6-like
Zj.jz041065018	Chr10	5019409	5020473	0.33	PREDICTED: fasciclin-like arabinogalactan protein 21
Zj.jz041065026	Chr10	4961998	4966526	0.33	PREDICTED: G-type lectin S-receptor-like serine/threonine-protein kinase At4g03230
Zj.jz041065024	Chr10	4986724	4987741	0.33	NA
Zj.jz041065020	Chr10	5016628	5017320	0.33	PREDICTED: uncharacterized protein LOC107416904
Zj.jz041065015	Chr10	5031818	5032159	0.33	NA
Zj.jz041065011	Chr10	5063603	5063944	0.33	NA
Zj.jz041065016	Chr10	5026089	5026328	0.33	NA
Zj.jz041065010	Chr10	5072234	5072803	0.33	PREDICTED: putative dehydration-responsive element-binding protein 2H
Zj.jz041065021	Chr10	5013973	5016228	0.33	PREDICTED: pentatricopeptide repeat-containing protein At3g12770
Zj.jz041065028	Chr10	4954400	4959671	0.33	PREDICTED: C-type lectin receptor-like tyrosine-protein kinase At1g52310 isoform X2
Zj.jz041065012	Chr10	5046508	5047896	0.33	PREDICTED: malonyl-CoA:anthocyanidin 5-O-glucoside-6\'\'-O-malonyltransferase-like
Zj.jz041065022	Chr10	5009376	5011807	0.33	PREDICTED: putative F-box/FBD/LRR-repeat protein At4g03220
Zj.jz041065019	Chr10	5017545	5017847	0.33	NA
Zj.jz041065014	Chr10	5034385	5035755	0.33	PREDICTED: phenolic glucoside malonyltransferase 1-like
Zj.jz041065017	Chr10	5022664	5024025	0.33	PREDICTED: phenolic glucoside malonyltransferase 1-like
Zj.jz041065013	Chr10	5037526	5038908	0.33	PREDICTED: phenolic glucoside malonyltransferase 1-like
Zj.jz041065027	Chr10	4960611	4961018	0.33	NA
Zj.jz013313007	Chr10	5514603	5516448	0.29	PREDICTED: agamous-like MADS-box protein AGL66
Zj.jz013313009	Chr10	5521812	5524770	0.29	NA
Zj.jz013313012	Chr10	5533332	5534005	0.29	NA
Zj.jz013313014	Chr10	5553918	5556328	0.29	PREDICTED: transcription factor ILR3-like
Zj.jz013313015	Chr10	5557512	5558369	0.29	PREDICTED: blue copper protein
Zj.jz013313006	Chr10	5507135	5512111	0.29	PREDICTED: formin-like protein 3
Zj.jz013313011	Chr10	5528023	5528493	0.29	PREDICTED: sulfated surface glycoprotein 185
Zj.jz013313010	Chr10	5525075	5525338	0.29	NA
Zj.jz013313013	Chr10	5541731	5542963	0.29	NA
Zj.jz013313008	Chr10	5519470	5521632	0.29	PREDICTED: pentatricopeptide repeat-containing protein At3g12770-like
Zj.jz044447004	Chr10	6095755	6098291	0.39	PREDICTED: uncharacterized protein LOC107417081
Zj.jz044447003	Chr10	6098754	6101139	0.39	PREDICTED: septum-promoting GTP-binding protein 1-like
Zj.jz044447005	Chr10	6092731	6094815	0.39	PREDICTED: transmembrane protein 97-like
Zj.jz044447008	Chr10	6061744	6067999	0.39	PREDICTED: uncharacterized protein LOC107417075
Zj.jz044447006	Chr10	6090164	6091149	0.39	NA
Zj.jz044447007	Chr10	6086774	6089380	0.39	NA
Zj.jz044447002	Chr10	6106460	6116471	0.39	PREDICTED: glutamate receptor 3.4-like
Zj.jz044447010	Chr10	5978760	5983873	0.39	NA
Zj.jz044447001	Chr10	6125362	6130781	0.39	NA
Zj.jz013123007	Chr10	6240826	6242656	0.35	PREDICTED: high mobility group B protein 1-like
Zj.jz013123003	Chr10	6190600	6197533	0.35	NA
Zj.jz013123006	Chr10	6233672	6238854	0.35	PREDICTED: protein DETOXIFICATION 40
Zj.jz013123005	Chr10	6209276	6213530	0.35	PREDICTED: uncharacterized GPI-anchored protein At1g61900-like
Zj.jz013123004	Chr10	6206091	6206597	0.35	PREDICTED: uncharacterized protein LOC107417068
Zj.jz013123008	Chr10	6244049	6246208	0.35	PREDICTED: 50S ribosomal protein L6, chloroplastic
Zj.jz029415004	Chr10	10665445	10666188	0.32	PREDICTED: LOW QUALITY PROTEIN: fasciclin-like arabinogalactan protein 13
Zj.jz029415005	Chr10	10686445	10690231	0.32	PREDICTED: prohibitin-1, mitochondrial-like
Zj.jz002027089	Chr10	14789318	14794639	0.3	NA
Zj.jz002027086	Chr10	14836132	14839964	0.3	NA
Zj.jz002027085	Chr10	14847068	14848556	0.3	PREDICTED: uncharacterized protein LOC107405363
Zj.jz002027084	Chr10	14882851	14897361	0.3	PREDICTED: two pore calcium channel protein 1
Zj.jz002027088	Chr10	14821648	14822448	0.3	NA
Zj.jz002027087	Chr10	14831458	14836115	0.3	NA
Zj.jz016347058	Chr10	16290580	16294168	0.26	NA
Zj.jz016347054	Chr10	16265189	16268303	0.26	PREDICTED: zinc finger CCCH domain-containing protein 18
Zj.jz016347053	Chr10	16251277	16255421	0.26	PREDICTED: vacuolar protein-sorting-associated protein 11 homolog
Zj.jz016347056	Chr10	16274896	16277025	0.26	PREDICTED: uncharacterized protein LOC107432209 isoform X1
Zj.jz016347055	Chr10	16271200	16273418	0.26	PREDICTED: transmembrane protein 256 homolog
Zj.jz016347057	Chr10	16281610	16282077	0.26	PREDICTED: F-box protein SNE
Zj.jz027983076	Chr10	16930140	16934065	0.42	NA
Zj.jz027983067	Chr10	16835426	16864973	0.42	PREDICTED: uncharacterized protein LOC107416804
Zj.jz027983075	Chr10	16925359	16928915	0.42	NA
Zj.jz027983079	Chr10	16943350	16947198	0.42	PREDICTED: vacuolar cation/proton exchanger 5-like isoform X2
Zj.jz027983073	Chr10	16917553	16921904	0.42	NA
Zj.jz027983078	Chr10	16940212	16940607	0.42	NA
Zj.jz027983071	Chr10	16910425	16911308	0.42	NA
Zj.jz027983074	Chr10	16923454	16924015	0.42	NA
Zj.jz027983077	Chr10	16935560	16937137	0.42	NA
Zj.jz027983069	Chr10	16880838	16884609	0.42	PREDICTED: cytochrome P450 724B1-like
Zj.jz027983072	Chr10	16915315	16916100	0.42	NA
Zj.jz027983070	Chr10	16895395	16898371	0.42	NA
Zj.jz027983068	Chr10	16873247	16879848	0.42	PREDICTED: subtilisin-like protease SBT5.3
Zj.jz044759011	Chr10	17594113	17626593	0.27	PREDICTED: ultraviolet-B receptor UVR8-like
Zj.jz044759017	Chr10	17569498	17570931	0.27	PREDICTED: UDP-glycosyltransferase 71K2-like
Zj.jz044759016	Chr10	17574363	17575360	0.27	PREDICTED: uncharacterized protein LOC107416687
Zj.jz044759013	Chr10	17586940	17588154	0.27	PREDICTED: 36.4 kDa proline-rich protein
Zj.jz044759012	Chr10	17591720	17592472	0.27	PREDICTED: proteasome subunit alpha type-4-like
Zj.jz044759014	Chr10	17579456	17580372	0.27	PREDICTED: pollen-specific leucine-rich repeat extensin-like protein 1
Zj.jz012181023	Chr10	18993423	18995724	0.32	PREDICTED: reticulon-like protein B8
Zj.jz012181016	Chr10	18925255	18929833	0.32	PREDICTED: putative Myb family transcription factor At1g14600
Zj.jz012181032	Chr10	19095068	19114100	0.32	PREDICTED: wall-associated receptor kinase-like 6
Zj.jz012181013	Chr10	18880132	18883708	0.32	PREDICTED: protein JASON
Zj.jz012181017	Chr10	18933952	18936589	0.32	PREDICTED: transmembrane protein 56-B-like isoform X2
Zj.jz012181020	Chr10	18967019	18976207	0.32	PREDICTED: DExH-box ATP-dependent RNA helicase DExH6
Zj.jz012181027	Chr10	19051647	19055508	0.32	PREDICTED: probable polyamine oxidase 2
Zj.jz012181015	Chr10	18911851	18916116	0.32	NA
Zj.jz012181024	Chr10	19006729	19007168	0.32	NA
Zj.jz012181014	Chr10	18902345	18906790	0.32	PREDICTED: phytoene synthase 2, chloroplastic-like
Zj.jz012181030	Chr10	19077274	19079652	0.32	PREDICTED: protein DETOXIFICATION 41
Zj.jz012181021	Chr10	18980425	18984363	0.32	PREDICTED: WD repeat-containing protein 26-like
Zj.jz012181029	Chr10	19071250	19076680	0.32	PREDICTED: pentatricopeptide repeat-containing protein At3g59040
Zj.jz012181025	Chr10	19014811	19017973	0.32	PREDICTED: uncharacterized oxidoreductase At1g06690, chloroplastic isoform X1
Zj.jz012181026	Chr10	19024216	19027722	0.32	PREDICTED: transcription factor PIF4-like
Zj.jz012181028	Chr10	19062506	19067605	0.32	PREDICTED: tetratricopeptide repeat protein 7A
Zj.jz012181019	Chr10	18964976	18965596	0.32	NA
Zj.jz012181018	Chr10	18942188	18962011	0.32	NA
Zj.jz012181031	Chr10	19086446	19090205	0.32	NA
Zj.jz012181022	Chr10	18985790	18987561	0.32	PREDICTED: oxygen-evolving enhancer protein 2, chloroplastic-like
Zj.jz024181006	Chr11	90582	91483	0.38	PREDICTED: probable strigolactone esterase DAD2
Zj.jz024181010	Chr11	114059	117660	0.38	NA
Zj.jz024181005	Chr11	66847	67541	0.38	NA
Zj.jz024181011	Chr11	135417	163893	0.38	NA
Zj.jz024181009	Chr11	106255	107064	0.38	PREDICTED: transcription factor TCP7-like
Zj.jz024181012	Chr11	163910	164500	0.38	NA
Zj.jz024181007	Chr11	94580	97954	0.38	NA
Zj.jz024181004	Chr11	60363	65586	0.38	PREDICTED: putative pentatricopeptide repeat-containing protein At5g08310, mitochondrial
Zj.jz024181008	Chr11	103640	105504	0.38	NA
Zj.jz019149023	Chr11	6213459	6214724	0.52	NA
Zj.jz019149013	Chr11	6311170	6313404	0.52	PREDICTED: uncharacterized protein LOC107422193
Zj.jz019149020	Chr11	6267507	6268868	0.52	NA
Zj.jz019149017	Chr11	6295130	6295315	0.52	NA
Zj.jz019149014	Chr11	6305920	6308460	0.52	PREDICTED: uncharacterized protein LOC107422188
Zj.jz019149010	Chr11	6333870	6335405	0.52	PREDICTED: dCTP pyrophosphatase 1-like
Zj.jz019149019	Chr11	6273499	6275807	0.52	NA
Zj.jz019149011	Chr11	6323589	6324039	0.52	NA
Zj.jz019149008	Chr11	6365179	6366801	0.52	NA
Zj.jz019149012	Chr11	6316637	6320207	0.52	PREDICTED: uncharacterized protein LOC107422171
Zj.jz019149018	Chr11	6285102	6292864	0.52	PREDICTED: 15-cis-phytoene desaturase, chloroplastic/chromoplastic
Zj.jz019149007	Chr11	6371847	6380395	0.52	PREDICTED: phosphoglucan, water dikinase, chloroplastic
Zj.jz019149022	Chr11	6221934	6228056	0.52	PREDICTED: LOW QUALITY PROTEIN: coatomer subunit beta-1-like
Zj.jz019149009	Chr11	6355298	6360027	0.52	PREDICTED: MACPF domain-containing protein At1g14780-like
Zj.jz019149021	Chr11	6239517	6240897	0.52	NA
Zj.jz019149015	Chr11	6303349	6303718	0.52	NA
Zj.jz019149016	Chr11	6297253	6302023	0.52	PREDICTED: 30S ribosomal protein S1 homolog
Zj.jz001393030	Chr11	7675954	7680197	0.36	NA
Zj.jz001393029	Chr11	7589601	7591016	0.36	NA
Zj.jz036411001	Chr11	7849670	7914346	0.31	NA
Zj.jz036009054	Chr11	9665863	9667926	0.34	PREDICTED: uncharacterized protein LOC107422381 isoform X1
Zj.jz036009058	Chr11	9718028	9718324	0.34	NA
Zj.jz036009057	Chr11	9703527	9705365	0.34	PREDICTED: uncharacterized protein LOC107422406
Zj.jz036009060	Chr11	9735412	9737295	0.34	NA
Zj.jz036009056	Chr11	9680604	9681215	0.34	NA
Zj.jz036009061	Chr11	9746766	9748418	0.34	NA
Zj.jz036009062	Chr11	9749395	9752582	0.34	PREDICTED: trichohyalin
Zj.jz036009059	Chr11	9729370	9732804	0.34	PREDICTED: putative disease resistance protein RGA1
Zj.jz036009055	Chr11	9672255	9673465	0.34	NA
Zj.jz036009063	Chr11	9753530	9768976	0.34	PREDICTED: uncharacterized protein LOC107422438 isoform X1
Zj.jz044849002	Chr11	10742762	10743553	0.6	NA
Zj.jz044485015	Chr11	10654624	10656602	0.6	PREDICTED: elongation factor 1-alpha-like
Zj.jz044485017	Chr11	10691055	10692623	0.6	NA
Zj.jz044849001	Chr11	10737418	10738377	0.6	NA
Zj.jz044485018	Chr11	10694663	10695041	0.6	NA
Zj.jz044849003	Chr11	10771784	10775034	0.6	NA
Zj.jz044485013	Chr11	10639243	10640171	0.6	NA
Zj.jz044485014	Chr11	10641669	10648787	0.6	PREDICTED: chromatin assembly factor 1 subunit A isoform X1
Zj.jz044485016	Chr11	10658155	10664036	0.6	PREDICTED: UV radiation resistance-associated gene protein isoform X1
Zj.jz044849018	Chr11	10904846	10906608	0.34	PREDICTED: F-box protein PP2-B10-like
Zj.jz044849013	Chr11	10856373	10867927	0.34	PREDICTED: non-lysosomal glucosylceramidase
Zj.jz044849015	Chr11	10882741	10884162	0.34	NA
Zj.jz044849014	Chr11	10878323	10880073	0.34	PREDICTED: uncharacterized protein LOC107422523
Zj.jz044849016	Chr11	10888048	10889745	0.34	PREDICTED: F-box protein PP2-B11-like
Zj.jz044849009	Chr11	10826655	10826984	0.34	PREDICTED: CLAVATA3/ESR (CLE)-related protein 41-like
Zj.jz044849010	Chr11	10834213	10837779	0.34	NA
Zj.jz044849011	Chr11	10839144	10842504	0.34	PREDICTED: uncharacterized protein LOC107422524
Zj.jz044849019	Chr11	10909015	10910032	0.34	NA
Zj.jz044849012	Chr11	10843837	10851920	0.34	NA
Zj.jz044849017	Chr11	10897511	10899407	0.34	PREDICTED: putative F-box protein PP2-B12
Zj.jz044849026	Chr11	11019265	11020837	0.4	NA
Zj.jz044849021	Chr11	10949396	10949969	0.4	NA
Zj.jz044849023	Chr11	10977628	10977967	0.4	NA
Zj.jz044849027	Chr11	11023392	11030682	0.4	PREDICTED: protein ACCELERATED CELL DEATH 6-like
Zj.jz044849022	Chr11	10963707	10966255	0.4	NA
Zj.jz044849024	Chr11	10988946	10990816	0.4	PREDICTED: F-box protein PP2-B10-like
Zj.jz044849025	Chr11	11003538	11005749	0.4	PREDICTED: F-box protein PP2-B10-like
Zj.jz044849059	Chr11	11346872	11356411	0.54	PREDICTED: uncharacterized protein LOC107422559
Zj.jz044849033	Chr11	11096976	11098701	0.54	PREDICTED: F-box protein PP2-B10-like
Zj.jz044849043	Chr11	11165018	11165362	0.54	PREDICTED: 50S ribosomal protein L18-like
Zj.jz044849062	Chr11	11387843	11392929	0.54	NA
Zj.jz044849063	Chr11	11397531	11402204	0.54	PREDICTED: 3-ketoacyl-CoA thiolase 2, peroxisomal
Zj.jz044849032	Chr11	11092084	11092809	0.54	NA
Zj.jz044849050	Chr11	11206982	11208755	0.54	PREDICTED: chalcone synthase-like
Zj.jz044849058	Chr11	11339732	11344484	0.54	PREDICTED: dihydroxy-acid dehydratase, chloroplastic-like
Zj.jz044849053	Chr11	11231157	11231814	0.54	NA
Zj.jz044849060	Chr11	11376705	11378141	0.54	PREDICTED: probable F-box protein At4g22165
Zj.jz044849036	Chr11	11112787	11113218	0.54	NA
Zj.jz044849034	Chr11	11103045	11105591	0.54	PREDICTED: putative F-box protein PP2-B12
Zj.jz044849030	Chr11	11081633	11085982	0.54	PREDICTED: F-box protein PP2-B10-like
Zj.jz044849040	Chr11	11136971	11142041	0.54	NA
Zj.jz044849031	Chr11	11088560	11090038	0.54	NA
Zj.jz044849057	Chr11	11318140	11318496	0.54	NA
Zj.jz044849049	Chr11	11203043	11204782	0.54	PREDICTED: chalcone synthase 1-like
Zj.jz044849045	Chr11	11174527	11174961	0.54	NA
Zj.jz044849041	Chr11	11143139	11146378	0.54	PREDICTED: protein SULFUR DEFICIENCY-INDUCED 2
Zj.jz044849044	Chr11	11166167	11166583	0.54	NA
Zj.jz044849037	Chr11	11114074	11115474	0.54	NA
Zj.jz044849052	Chr11	11225052	11225399	0.54	NA
Zj.jz044849035	Chr11	11111782	11112701	0.54	NA
Zj.jz044849047	Chr11	11185158	11186148	0.54	NA
Zj.jz044849061	Chr11	11380728	11381108	0.54	NA
Zj.jz044849038	Chr11	11117800	11122182	0.54	PREDICTED: cellulose synthase-like protein D1 isoform X1
Zj.jz044849064	Chr11	11414420	11416198	0.54	NA
Zj.jz044849042	Chr11	11162196	11162781	0.54	NA
Zj.jz044849054	Chr11	11248707	11248946	0.54	NA
Zj.jz044849046	Chr11	11176098	11183413	0.54	PREDICTED: uncharacterized protein sll0005
Zj.jz044849051	Chr11	11210480	11211460	0.54	NA
Zj.jz044849048	Chr11	11189212	11193665	0.54	PREDICTED: ankyrin repeat domain-containing protein 13C-B
Zj.jz044849065	Chr11	11421244	11426757	0.54	PREDICTED: uncharacterized protein LOC107422567
Zj.jz044849039	Chr11	11122929	11134550	0.54	PREDICTED: chromosome transmission fidelity protein 18 homolog
Zj.jz043709022	Chr11	14634940	14636001	0.27	PREDICTED: dCTP pyrophosphatase 1-like
Zj.jz043709021	Chr11	14638510	14639543	0.27	PREDICTED: CRIB domain-containing protein RIC7
Zj.jz043709028	Chr11	14607163	14616481	0.27	NA
Zj.jz043709027	Chr11	14617639	14619308	0.27	PREDICTED: putative protein phosphatase 2C-like protein 44 isoform X2
Zj.jz043709024	Chr11	14627402	14629160	0.27	PREDICTED: 60S ribosomal protein L14-1-like
Zj.jz043709026	Chr11	14623212	14624961	0.27	NA
Zj.jz043709029	Chr11	14600586	14602723	0.27	NA
Zj.jz043709023	Chr11	14629222	14632124	0.27	NA
Zj.jz043709025	Chr11	14624965	14625802	0.27	NA
Zj.jz043709001	Chr11	14827162	14828778	0.26	NA
Zj.jz043709002	Chr11	14816758	14826554	0.26	PREDICTED: LOW QUALITY PROTEIN: phosphate transporter PHO1
Zj.jz043709003	Chr11	14791312	14791658	0.26	NA
Zj.jz028715012	Chr11	15057079	15057409	0.35	NA
Zj.jz028715019	Chr11	14999334	15000812	0.35	PREDICTED: soyasapogenol B glucuronide galactosyltransferase-like
Zj.jz028715014	Chr11	15027393	15027830	0.35	NA
Zj.jz028715011	Chr11	15062587	15062933	0.35	NA
Zj.jz028715015	Chr11	15018243	15018455	0.35	NA
Zj.jz028715017	Chr11	15011860	15012107	0.35	NA
Zj.jz028715013	Chr11	15052769	15053097	0.35	NA
Zj.jz028715016	Chr11	15014132	15014482	0.35	NA
Zj.jz028715018	Chr11	15006790	15008417	0.35	NA
Zj.jz028715010	Chr11	15072291	15072751	0.35	NA
Zj.jz020765009	Chr11	15370652	15371659	0.27	NA
Zj.jz020765017	Chr11	15321575	15323619	0.27	PREDICTED: protein WVD2-like 1
Zj.jz020765016	Chr11	15324459	15324854	0.27	NA
Zj.jz020765014	Chr11	15331501	15336818	0.27	PREDICTED: ureidoglycolate hydrolase
Zj.jz020765010	Chr11	15366563	15368018	0.27	PREDICTED: 40S ribosomal protein S15-4
Zj.jz020765018	Chr11	15311557	15313918	0.27	PREDICTED: DNA repair protein XRCC4
Zj.jz020765011	Chr11	15358264	15365614	0.27	PREDICTED: uncharacterized protein LOC107422828
Zj.jz020765013	Chr11	15339916	15342894	0.27	PREDICTED: uncharacterized protein LOC107422839
Zj.jz020765005	Chr11	15385962	15388626	0.27	PREDICTED: ankyrin repeat-containing protein At5g02620-like
Zj.jz020765012	Chr11	15348399	15352720	0.27	NA
Zj.jz020765007	Chr11	15380432	15381001	0.27	PREDICTED: DNA-directed RNA polymerase V subunit 7-like
Zj.jz020765015	Chr11	15329519	15330767	0.27	PREDICTED: uncharacterized protein At2g34160-like isoform X2
Zj.jz020765008	Chr11	15374340	15379587	0.27	PREDICTED: CRM-domain containing factor CFM3A, chloroplastic/mitochondrial
Zj.jz020765004	Chr11	15404398	15405592	0.27	NA
Zj.jz020765006	Chr11	15383489	15384019	0.27	PREDICTED: DNA-directed RNA polymerase V subunit 7-like
Zj.jz042427030	Chr11	15735949	15740574	0.25	PREDICTED: magnesium transporter MRS2-2 isoform X2
Zj.jz042427027	Chr11	15716639	15718225	0.25	PREDICTED: auxin-responsive protein IAA14-like
Zj.jz042427024	Chr11	15688442	15695787	0.25	NA
Zj.jz042427026	Chr11	15702932	15703895	0.25	PREDICTED: auxin-induced protein 22B
Zj.jz042427028	Chr11	15724260	15727092	0.25	NA
Zj.jz042427029	Chr11	15727800	15730929	0.25	PREDICTED: protein transport protein SEC23
Zj.jz042427025	Chr11	15697100	15700249	0.25	NA
Zj.jz037921127	Chr11	16924601	16925044	0.44	PREDICTED: 40S ribosomal protein S16-like
Zj.jz037921125	Chr11	16931227	16938318	0.44	PREDICTED: probable ATP-dependent DNA helicase CHR12
Zj.jz037921131	Chr11	16905500	16911852	0.44	PREDICTED: ARM REPEAT PROTEIN INTERACTING WITH ABF2
Zj.jz037921129	Chr11	16917652	16918632	0.44	PREDICTED: 2-hydroxyisoflavanone dehydratase-like
Zj.jz037921130	Chr11	16913625	16914602	0.44	PREDICTED: 2-hydroxyisoflavanone dehydratase-like
Zj.jz037921120	Chr11	16975709	16980196	0.44	PREDICTED: mitogen-activated protein kinase kinase kinase NPK1 isoform X1
Zj.jz037921126	Chr11	16928722	16930332	0.44	PREDICTED: RAN GTPase-activating protein 2
Zj.jz037921132	Chr11	16898247	16903078	0.44	PREDICTED: leucine-rich repeat receptor-like serine/threonine-protein kinase At2g14510 isoform X2
Zj.jz037921122	Chr11	16959560	16960633	0.44	PREDICTED: protein FANTASTIC FOUR 1-like
Zj.jz037921124	Chr11	16939938	16943407	0.44	PREDICTED: putative methyltransferase C9orf114 isoform X1
Zj.jz037921128	Chr11	16921608	16922825	0.44	PREDICTED: 2-hydroxyisoflavanone dehydratase-like
Zj.jz037921133	Chr11	16896731	16897543	0.44	PREDICTED: uncharacterized protein LOC107423046
Zj.jz037921121	Chr11	16969696	16970453	0.44	NA
Zj.jz037921123	Chr11	16944259	16949752	0.44	PREDICTED: protein phosphatase 2C 70
Zj.jz037921119	Chr11	16981493	16983857	0.44	PREDICTED: peroxisomal adenine nucleotide carrier 1-like
Zj.jz037921086	Chr11	17174799	17179407	0.25	PREDICTED: probable E3 ubiquitin-protein ligase LUL4
Zj.jz037921089	Chr11	17142922	17145378	0.25	PREDICTED: dual specificity protein phosphatase 1
Zj.jz037921083	Chr11	17189903	17191768	0.25	PREDICTED: uncharacterized protein LOC107423261
Zj.jz037921088	Chr11	17148807	17150170	0.25	PREDICTED: transcription factor MUTE
Zj.jz037921087	Chr11	17166117	17168762	0.25	PREDICTED: RNA-binding protein cabeza
Zj.jz037921085	Chr11	17181655	17182110	0.25	PREDICTED: uncharacterized protein LOC107423289
Zj.jz037921084	Chr11	17183229	17187893	0.25	PREDICTED: TVP38/TMEM64 family membrane protein slr0305
Zj.jz037921052	Chr11	17383115	17385485	0.29	PREDICTED: protein ABCI12, chloroplastic
Zj.jz037921048	Chr11	17399541	17401307	0.29	PREDICTED: pentatricopeptide repeat-containing protein At5g18950
Zj.jz037921045	Chr11	17430681	17431849	0.29	NA
Zj.jz037921054	Chr11	17377450	17380459	0.29	PREDICTED: glutamine synthetase leaf isozyme, chloroplastic
Zj.jz037921053	Chr11	17381376	17382448	0.29	PREDICTED: uncharacterized protein LOC107423245
Zj.jz037921046	Chr11	17418716	17419753	0.29	PREDICTED: S-adenosylmethionine decarboxylase proenzyme 4
Zj.jz037921051	Chr11	17390853	17392664	0.29	PREDICTED: F-box protein CPR30-like
Zj.jz037921044	Chr11	17432749	17436668	0.29	PREDICTED: AP-5 complex subunit mu-like
Zj.jz037921050	Chr11	17392830	17393138	0.29	NA
Zj.jz037921055	Chr11	17367822	17372927	0.29	PREDICTED: uncharacterized protein LOC107423223
Zj.jz037921047	Chr11	17409473	17412162	0.29	PREDICTED: probable protein phosphatase 2C 35
Zj.jz037921056	Chr11	17362624	17366524	0.29	PREDICTED: elongation factor Tu, mitochondrial-like
Zj.jz037921057	Chr11	17359216	17361838	0.29	PREDICTED: uncharacterized protein LOC107423229
Zj.jz030633026	Chr11	18781129	18783782	0.42	NA
Zj.jz030633028	Chr11	18801853	18803175	0.42	NA
Zj.jz030633027	Chr11	18784484	18786953	0.42	PREDICTED: sm-like protein LSM2
Zj.jz030633025	Chr11	18754090	18755163	0.42	NA
Zj.jz030633029	Chr11	18857402	18858442	0.42	NA
Zj.jz033925056	Chr11	20504134	20504482	0.45	NA
Zj.jz033925033	Chr11	20309688	20316047	0.45	PREDICTED: chitin elicitor receptor kinase 1-like
Zj.jz033925054	Chr11	20491530	20493515	0.45	NA
Zj.jz033925040	Chr11	20392062	20395102	0.45	NA
Zj.jz033925034	Chr11	20320377	20321869	0.45	PREDICTED: thioredoxin-like 1-1, chloroplastic
Zj.jz033925062	Chr11	20545680	20549123	0.45	PREDICTED: apyrase 2
Zj.jz033925051	Chr11	20456010	20463411	0.45	PREDICTED: BTB/POZ and MATH domain-containing protein 4-like
Zj.jz033925032	Chr11	20288066	20293817	0.45	NA
Zj.jz033925042	Chr11	20405240	20410306	0.45	PREDICTED: uncharacterized protein LOC107435306
Zj.jz033925057	Chr11	20505282	20505500	0.45	NA
Zj.jz033925038	Chr11	20349053	20351162	0.45	PREDICTED: uncharacterized protein LOC107435294 isoform X1
Zj.jz033925053	Chr11	20474790	20482271	0.45	PREDICTED: cationic amino acid transporter 2, vacuolar-like
Zj.jz033925044	Chr11	20421148	20422057	0.45	PREDICTED: short-chain type dehydrogenase/reductase-like
Zj.jz033925035	Chr11	20330719	20337084	0.45	PREDICTED: uncharacterized protein LOC107435288
Zj.jz033925061	Chr11	20542352	20542956	0.45	NA
Zj.jz033925052	Chr11	20465265	20471332	0.45	PREDICTED: cationic amino acid transporter 4, vacuolar-like
Zj.jz033925050	Chr11	20452129	20454060	0.45	PREDICTED: protein NDH-DEPENDENT CYCLIC ELECTRON FLOW 5 isoform X1
Zj.jz033925039	Chr11	20359332	20369471	0.45	PREDICTED: CCR4-NOT transcription complex subunit 3
Zj.jz033925047	Chr11	20428088	20429380	0.45	NA
Zj.jz033925037	Chr11	20339234	20342915	0.45	PREDICTED: uncharacterized protein LOC107435299
Zj.jz033925046	Chr11	20425302	20428061	0.45	PREDICTED: pentatricopeptide repeat-containing protein At4g13650-like
Zj.jz033925058	Chr11	20512355	20512942	0.45	NA
Zj.jz033925045	Chr11	20423460	20424278	0.45	PREDICTED: short-chain type dehydrogenase/reductase-like
Zj.jz033925043	Chr11	20411477	20415956	0.45	PREDICTED: TATA-binding protein 2
Zj.jz033925055	Chr11	20499332	20503451	0.45	PREDICTED: bromodomain-containing protein 4-like
Zj.jz033925059	Chr11	20526660	20529147	0.45	PREDICTED: aquaporin SIP1-1-like
Zj.jz033925048	Chr11	20437637	20440754	0.45	PREDICTED: PHD finger protein ING2 isoform X1
Zj.jz033925041	Chr11	20401230	20402439	0.45	NA
Zj.jz033925063	Chr11	20549512	20550161	0.45	NA
Zj.jz033925036	Chr11	20338050	20338274	0.45	NA
Zj.jz033925060	Chr11	20540337	20542196	0.45	NA
Zj.jz033925049	Chr11	20449301	20451508	0.45	NA
Zj.jz030477013	Chr11	20795688	20799354	0.33	PREDICTED: E3 ubiquitin-protein ligase At4g11680-like
Zj.jz030477020	Chr11	20836780	20844173	0.33	PREDICTED: uncharacterized protein LOC107423396
Zj.jz030477019	Chr11	20828946	20835455	0.33	NA
Zj.jz030477016	Chr11	20808074	20813830	0.33	PREDICTED: aladin
Zj.jz030477017	Chr11	20814839	20816221	0.33	PREDICTED: protein ROOT PRIMORDIUM DEFECTIVE 1-like
Zj.jz030477018	Chr11	20821510	20828331	0.33	PREDICTED: DNA polymerase beta isoform X1
Zj.jz030477014	Chr11	20802234	20803259	0.33	NA
Zj.jz030477015	Chr11	20805354	20807140	0.33	NA
Zj.jz043799043	Chr12	720791	725871	0.29	PREDICTED: E3 ubiquitin-protein ligase RNF14-like
Zj.jz043799045	Chr12	703428	706777	0.29	PREDICTED: alpha,alpha-trehalose-phosphate synthase
Zj.jz043799053	Chr12	663134	664416	0.29	PREDICTED: probable purine permease 9
Zj.jz043799054	Chr12	647712	655811	0.29	NA
Zj.jz043799046	Chr12	700583	702117	0.29	PREDICTED: probable purine permease 9
Zj.jz043799050	Chr12	676049	678019	0.29	PREDICTED: probable purine permease 9
Zj.jz043799044	Chr12	716205	718312	0.29	NA
Zj.jz043799048	Chr12	687406	688792	0.29	PREDICTED: probable purine permease 9
Zj.jz043799047	Chr12	695602	696645	0.29	PREDICTED: probable purine permease 9
Zj.jz043799051	Chr12	670644	671914	0.29	PREDICTED: probable purine permease 9
Zj.jz043799052	Chr12	667919	668959	0.29	PREDICTED: probable purine permease 9
Zj.jz043799049	Chr12	680605	681953	0.29	PREDICTED: probable purine permease 9
Zj.jz025819014	Chr12	1804503	1807135	0.3	PREDICTED: uncharacterized protein LOC107431355
Zj.jz025819015	Chr12	1807806	1811007	0.3	PREDICTED: uncharacterized protein At1g32220, chloroplastic
Zj.jz025819017	Chr12	1831650	1907742	0.3	NA
Zj.jz025819016	Chr12	1813231	1813833	0.3	NA
Zj.jz025819013	Chr12	1799412	1802652	0.3	PREDICTED: inactive poly
Zj.jz025819041	Chr12	2114492	2114932	0.55	NA
Zj.jz025819030	Chr12	2037558	2039087	0.55	NA
Zj.jz025819026	Chr12	1996512	2002112	0.55	PREDICTED: bZIP transcription factor 16-like isoform X1
Zj.jz025819039	Chr12	2100787	2102736	0.55	NA
Zj.jz025819038	Chr12	2096137	2098017	0.55	PREDICTED: uncharacterized protein LOC107431333
Zj.jz025819040	Chr12	2106203	2108198	0.55	NA
Zj.jz025819019	Chr12	1914011	1916990	0.55	PREDICTED: dolichyl-diphosphooligosaccharide--protein glycosyltransferase subunit DAD1
Zj.jz025819031	Chr12	2050471	2052432	0.55	NA
Zj.jz025819018	Chr12	1911133	1912974	0.55	PREDICTED: uncharacterized protein LOC107411828
Zj.jz025819035	Chr12	2079520	2084789	0.55	NA
Zj.jz025819037	Chr12	2090881	2094973	0.55	PREDICTED: uncharacterized protein LOC107431335
Zj.jz025819029	Chr12	2025163	2028648	0.55	NA
Zj.jz025819020	Chr12	1917765	1926246	0.55	PREDICTED: glycerol-3-phosphate acyltransferase, chloroplastic
Zj.jz025819028	Chr12	2022213	2024144	0.55	PREDICTED: uncharacterized protein LOC107403264
Zj.jz025819032	Chr12	2053523	2055415	0.55	NA
Zj.jz025819033	Chr12	2066855	2068738	0.55	PREDICTED: uncharacterized protein LOC107431337
Zj.jz025819024	Chr12	1984290	1987104	0.55	PREDICTED: LOW QUALITY PROTEIN: probable xyloglucan endotransglucosylase/hydrolase protein 30
Zj.jz025819023	Chr12	1978056	1982169	0.55	PREDICTED: cellulose synthase-like protein D3
Zj.jz025819022	Chr12	1954073	1954610	0.55	NA
Zj.jz025819025	Chr12	1992328	1995368	0.55	PREDICTED: UV-B-induced protein At3g17800, chloroplastic
Zj.jz025819021	Chr12	1948802	1952828	0.55	PREDICTED: protein ABHD17B
Zj.jz025819034	Chr12	2071227	2073218	0.55	PREDICTED: uncharacterized protein LOC107431336
Zj.jz025819027	Chr12	2014111	2020854	0.55	PREDICTED: ATP-dependent zinc metalloprotease FTSH 11, chloroplastic/mitochondrial
Zj.jz025819036	Chr12	2085111	2085429	0.55	NA
Zj.jz025819060	Chr12	2319229	2320122	0.31	NA
Zj.jz025819063	Chr12	2337543	2338412	0.31	NA
Zj.jz025819059	Chr12	2274246	2275127	0.31	NA
Zj.jz025819061	Chr12	2327337	2328100	0.31	NA
Zj.jz025819081	Chr12	2469680	2472451	0.33	PREDICTED: disease resistance protein RPM1-like
Zj.jz025819078	Chr12	2451814	2453859	0.33	PREDICTED: uncharacterized protein LOC107434571 isoform X1
Zj.jz025819083	Chr12	2484528	2484827	0.33	NA
Zj.jz025819082	Chr12	2482925	2483158	0.33	NA
Zj.jz025819077	Chr12	2450367	2450618	0.33	NA
Zj.jz025819074	Chr12	2434316	2436922	0.33	PREDICTED: probable dolichyl pyrophosphate Man9GlcNAc2 alpha-1,3-glucosyltransferase
Zj.jz025819084	Chr12	2493900	2494451	0.33	NA
Zj.jz025819075	Chr12	2446922	2448466	0.33	NA
Zj.jz025819079	Chr12	2455628	2461734	0.33	PREDICTED: uncharacterized protein LOC107434566
Zj.jz025819076	Chr12	2448486	2448975	0.33	PREDICTED: disease resistance protein RGA2-like
Zj.jz025819073	Chr12	2412592	2414247	0.33	NA
Zj.jz025819080	Chr12	2466513	2467336	0.33	NA
Zj.jz025819072	Chr12	2411433	2412146	0.33	NA
Zj.jz025819115	Chr12	2719980	2720516	0.27	NA
Zj.jz025819113	Chr12	2659619	2688906	0.27	NA
Zj.jz025819116	Chr12	2721889	2732349	0.27	NA
Zj.jz017257009	Chr12	8868739	8877469	0.35	PREDICTED: polycomb group protein EMBRYONIC FLOWER 2
Zj.jz017257008	Chr12	8851783	8855295	0.35	PREDICTED: increased DNA methylation 1-like
Zj.jz017257006	Chr12	8819957	8820859	0.35	PREDICTED: AP2/ERF and B3 domain-containing transcription factor At1g50680-like
Zj.jz017257007	Chr12	8822666	8825464	0.35	PREDICTED: probable enoyl-CoA hydratase 2, mitochondrial
Zj.jz041937013	Chr12	9846287	9848482	0.5	PREDICTED: uncharacterized protein LOC107430367
Zj.jz041937016	Chr12	9809154	9811554	0.5	NA
Zj.jz041937014	Chr12	9841119	9845318	0.5	PREDICTED: glutamate dehydrogenase 2-like
Zj.jz041937017	Chr12	9796864	9798154	0.5	NA
Zj.jz041937015	Chr12	9816141	9819690	0.5	NA
Zj.jz041937018	Chr12	9670741	9781445	0.5	NA
Zj.jz012385026	Chr12	11455301	11462188	0.3	PREDICTED: peroxisomal acyl-coenzyme A oxidase 1-like
Zj.jz012385060	Chr12	12320129	12320335	0.27	NA
Zj.jz031417013	Chr12	13897626	13898054	0.27	PREDICTED: 14 kDa proline-rich protein DC2.15-like
Zj.jz031417015	Chr12	14001964	14002314	0.27	NA
Zj.jz031417011	Chr12	13871232	13873686	0.27	PREDICTED: NADH dehydrogenase
Zj.jz031417010	Chr12	13812110	13816611	0.27	PREDICTED: uncharacterized protein LOC107433473
Zj.jz031417014	Chr12	13991368	13992081	0.27	PREDICTED: 36.4 kDa proline-rich protein-like
Zj.jz031417009	Chr12	13808007	13810132	0.27	NA
Zj.jz031417012	Chr12	13894133	13894546	0.27	PREDICTED: 14 kDa proline-rich protein DC2.15-like
Zj.jz031417081	Chr12	16337501	16341262	0.29	PREDICTED: deoxyribodipyrimidine photo-lyase isoform X1
Zj.jz031417080	Chr12	16327057	16336292	0.29	NA
Zj.jz031417075	Chr12	16246465	16249205	0.29	PREDICTED: peptidyl-tRNA hydrolase ICT1, mitochondrial isoform X1
Zj.jz031417077	Chr12	16280379	16282459	0.29	NA
Zj.jz031417079	Chr12	16305059	16306682	0.29	PREDICTED: IRK-interacting protein
Zj.jz031417074	Chr12	16244789	16245570	0.29	NA
Zj.jz031417076	Chr12	16250650	16252586	0.29	PREDICTED: uncharacterized protein LOC107430250
Zj.jz031417078	Chr12	16286677	16291136	0.29	NA
Zj.jz040945032	Chr12	18632047	18632478	0.28	NA
Zj.jz040945035	Chr12	18672946	18675129	0.28	PREDICTED: protein IQ-DOMAIN 1-like
Zj.jz040945033	Chr12	18634189	18634866	0.28	PREDICTED: uncharacterized protein LOC107403795
Zj.jz040945037	Chr12	18680122	18681276	0.28	PREDICTED: protein BRANCHLESS TRICHOME
Zj.jz040945031	Chr12	18621397	18623742	0.28	PREDICTED: alcohol dehydrogenase-like 4
Zj.jz040945036	Chr12	18675920	18677724	0.28	PREDICTED: growth-regulating factor 8-like isoform X2
Zj.jz040945030	Chr12	18615998	18620188	0.28	PREDICTED: polyadenylate-binding protein-interacting protein 11-like
Zj.jz040945034	Chr12	18664545	18666150	0.28	NA
Zj.jz022481221	Chr12	19849075	19852118	0.26	NA
Zj.jz022481220	Chr12	19862808	19866323	0.26	PREDICTED: ATP-dependent Clp protease ATP-binding subunit CLPT2, chloroplastic-like
Zj.jz022481219	Chr12	19866914	19868434	0.26	PREDICTED: protein DETOXIFICATION 56-like
Zj.jz022481218	Chr12	19898304	19899236	0.26	PREDICTED: AT-hook motif nuclear-localized protein 24-like

## Sheet: XP-CLR
Transcript ID	Chromosome	Start	End	XP-CLR	Description
Zj.jz021807090	Chr01	2193948	2194151	79.08	PREDICTED: uncharacterized protein LOC107432483
Zj.jz021807089	Chr01	2181353	2181604	79.08	NA
Zj.jz021807087	Chr01	2169737	2172843	79.08	PREDICTED: uncharacterized protein LOC107430295, partial
Zj.jz021807088	Chr01	2177770	2180423	79.08	PREDICTED: 60S ribosomal protein L7-2-like
Zj.jz021807091	Chr01	2203024	2212522	79.08	PREDICTED: uncharacterized protein LOC107433436
Zj.jz021807085	Chr01	2109330	2111947	79.08	NA
Zj.jz021807086	Chr01	2118922	2137400	79.08	PREDICTED: calcium-transporting ATPase 10, plasma membrane-type
Zj.jz022457016	Chr01	12056141	12056614	634.45	PREDICTED: stigma-specific STIG1-like protein 1
Zj.jz022457014	Chr01	12101031	12101504	634.45	NA
Zj.jz008511160	Chr01	12231100	12232398	634.45	PREDICTED: probable F-box protein At4g22030
Zj.jz022457001	Chr01	12224216	12225517	634.45	PREDICTED: probable F-box protein At4g22030
Zj.jz022457003	Chr01	12215376	12216731	634.45	PREDICTED: probable F-box protein At4g22030
Zj.jz022457011	Chr01	12121108	12121576	634.45	NA
Zj.jz022457004	Chr01	12203497	12206376	634.45	PREDICTED: uncharacterized protein LOC107420917
Zj.jz022457009	Chr01	12160561	12165012	634.45	NA
Zj.jz022457013	Chr01	12116734	12119328	634.45	PREDICTED: putative pectate lyase 2
Zj.jz022457012	Chr01	12120267	12121032	634.45	PREDICTED: uncharacterized protein LOC107419942
Zj.jz008511159	Chr01	12235970	12238484	634.45	NA
Zj.jz038989033	Chr01	12017701	12018156	634.45	PREDICTED: stigma-specific STIG1-like protein 3
Zj.jz022457005	Chr01	12201274	12202528	634.45	PREDICTED: S-type anion channel SLAH1-like
Zj.jz038989032	Chr01	12015097	12015662	634.45	PREDICTED: cytochrome b561 and DOMON domain-containing protein At3g25290-like
Zj.jz038989029	Chr01	12005512	12006540	634.45	NA
Zj.jz038989030	Chr01	12007852	12010098	634.45	PREDICTED: pentatricopeptide repeat-containing protein At4g04370
Zj.jz022457015	Chr01	12070830	12071186	634.45	NA
Zj.jz038989031	Chr01	12011214	12014098	634.45	PREDICTED: proline synthase co-transcribed bacterial homolog protein
Zj.jz022457008	Chr01	12168456	12170044	634.45	PREDICTED: mitogen-activated protein kinase kinase kinase NPK1-like, partial
Zj.jz022457010	Chr01	12137717	12140243	634.45	PREDICTED: probable WRKY transcription factor 31
Zj.jz038989034	Chr01	12027540	12027952	634.45	NA
Zj.jz022457007	Chr01	12194074	12195174	634.45	NA
Zj.jz022457002	Chr01	12218288	12221604	634.45	PREDICTED: peroxisomal membrane protein PMP22
Zj.jz008511059	Chr01	13596540	13597611	97.36	NA
Zj.jz008511061	Chr01	13530587	13531969	97.36	NA
Zj.jz008511062	Chr01	13528567	13530038	97.36	NA
Zj.jz008511039	Chr01	14419956	14426255	133.12	PREDICTED: kinesin-1
Zj.jz008511040	Chr01	14417742	14418836	133.12	PREDICTED: uncharacterized protein LOC107421439
Zj.jz008511037	Chr01	14437775	14438687	133.12	NA
Zj.jz008511038	Chr01	14435816	14436728	133.12	PREDICTED: oxygen-evolving enhancer protein 3-2, chloroplastic
Zj.jz008511035	Chr01	14449342	14450493	133.12	NA
Zj.jz008511036	Chr01	14447123	14448839	133.12	NA
Zj.jz008511043	Chr01	14390272	14392841	133.12	PREDICTED: uncharacterized protein LOC107421320
Zj.jz008511042	Chr01	14393756	14395662	133.12	PREDICTED: transcription factor ILR3-like
Zj.jz008511041	Chr01	14412311	14414583	133.12	PREDICTED: thioredoxin-like protein CXXS1 isoform X1
Zj.jz008511044	Chr01	14375316	14376301	133.12	PREDICTED: cysteine-rich repeat secretory protein 38-like
Zj.jz008511034	Chr01	14464159	14464726	133.12	NA
Zj.jz017713034	Chr01	16388785	16393068	63.06	PREDICTED: calmodulin-binding protein 60 B-like
Zj.jz017713035	Chr01	16373881	16385423	63.06	PREDICTED: anaphase-promoting complex subunit 4
Zj.jz017713037	Chr01	16338938	16339453	63.06	NA
Zj.jz017713033	Chr01	16395912	16398793	63.06	PREDICTED: ribosomal RNA-processing protein 17
Zj.jz017713036	Chr01	16358637	16360561	63.06	PREDICTED: putative FBD-associated F-box protein At1g61330
Zj.jz017713017	Chr01	16660535	16665437	78.3	PREDICTED: secretory carrier-associated membrane protein 3-like
Zj.jz017713018	Chr01	16657781	16658263	78.3	PREDICTED: glycine-rich cell wall structural protein 2-like isoform X2
Zj.jz017713019	Chr01	16648158	16651284	78.3	PREDICTED: PAP-specific phosphatase HAL2-like
Zj.jz016587024	Chr01	18663655	18665736	343.53	PREDICTED: L-type lectin-domain containing receptor kinase VII.1
Zj.jz016587025	Chr01	18600684	18602112	343.53	PREDICTED: uncharacterized protein LOC107424945
Zj.jz016587016	Chr01	18848374	18848592	429.85	NA
Zj.jz016587019	Chr01	18832506	18832820	429.85	NA
Zj.jz016587017	Chr01	18836677	18847248	429.85	PREDICTED: vesicle-fusing ATPase
Zj.jz016587013	Chr01	18911150	18914083	429.85	PREDICTED: uncharacterized protein LOC107424776
Zj.jz016587023	Chr01	18773034	18774179	429.85	PREDICTED: pentatricopeptide repeat-containing protein At3g46790, chloroplastic-like
Zj.jz016587014	Chr01	18908057	18908380	429.85	NA
Zj.jz016587022	Chr01	18789400	18794985	429.85	PREDICTED: uncharacterized protein LOC107424735
Zj.jz016587021	Chr01	18821293	18826042	429.85	NA
Zj.jz016587020	Chr01	18827452	18827892	429.85	PREDICTED: uncharacterized protein LOC107424384
Zj.jz016587015	Chr01	18901078	18906417	429.85	PREDICTED: callose synthase 11
Zj.jz039613004	Chr01	19401392	19489209	289.31	NA
Zj.jz039613007	Chr01	19553523	19555403	289.31	PREDICTED: 30S ribosomal protein S5, chloroplastic
Zj.jz039613006	Chr01	19539180	19552475	289.31	PREDICTED: transcriptional corepressor LEUNIG_HOMOLOG-like
Zj.jz039613009	Chr01	19593386	19596982	289.31	NA
Zj.jz039613005	Chr01	19493777	19494367	289.31	NA
Zj.jz044553004	Chr01	20937740	20940832	218.43	NA
Zj.jz044553005	Chr01	20988600	20989190	218.43	PREDICTED: RING-H2 finger protein ATL74-like
Zj.jz044553003	Chr01	20924805	20928355	218.43	PREDICTED: polygalacturonase QRT3
Zj.jz001003015	Chr01	21496637	21498684	89.98	NA
Zj.jz001003007	Chr01	21786580	21788457	169.41	PREDICTED: uncharacterized protein LOC107425516
Zj.jz001003006	Chr01	21859572	21859850	169.41	NA
Zj.jz001003002	Chr01	22055603	22055899	80.5	NA
Zj.jz001003001	Chr01	22059219	22059615	80.5	NA
Zj.jz001003003	Chr01	22025702	22026801	80.5	PREDICTED: uncharacterized protein PHLOEM PROTEIN 2-LIKE A4-like
Zj.jz017745009	Chr01	22796306	22803193	197.94	PREDICTED: histone-lysine N-methyltransferase ASHR3
Zj.jz017745008	Chr01	22803961	22806312	197.94	NA
Zj.jz017745010	Chr01	22775076	22778258	197.94	PREDICTED: uncharacterized protein LOC107425966
Zj.jz017745007	Chr01	22867886	22871377	197.94	PREDICTED: gamma-glutamyl peptidase 5-like isoform X4
Zj.jz038651086	Chr01	23592910	23600782	126.78	NA
Zj.jz038651083	Chr01	23614441	23616535	126.78	NA
Zj.jz038651089	Chr01	23540798	23541369	126.78	NA
Zj.jz038651090	Chr01	23519749	23523718	126.78	NA
Zj.jz038651087	Chr01	23547050	23547313	126.78	NA
Zj.jz038651085	Chr01	23603035	23606594	126.78	PREDICTED: transmembrane 9 superfamily member 9-like
Zj.jz038651088	Chr01	23541963	23546130	126.78	PREDICTED: APO protein 2, chloroplastic
Zj.jz038651084	Chr01	23613108	23614368	126.78	PREDICTED: uncharacterized protein LOC107426449
Zj.jz038651068	Chr01	23857470	23869358	102.54	PREDICTED: formin-like protein 13 isoform X1
Zj.jz038651066	Chr01	23885573	23895466	102.54	NA
Zj.jz038651067	Chr01	23878941	23883565	102.54	PREDICTED: reticulon-like protein B21
Zj.jz038651062	Chr01	24132477	24132722	75.96	NA
Zj.jz038651064	Chr01	24104313	24104841	75.96	NA
Zj.jz038651063	Chr01	24120265	24126067	75.96	NA
Zj.jz038651061	Chr01	24137065	24138072	75.96	PREDICTED: AP2/ERF and B3 domain-containing transcription factor At1g50680-like
Zj.jz038651045	Chr01	24389243	24390364	126.96	PREDICTED: temperature-induced lipocalin-1, partial
Zj.jz038651049	Chr01	24360874	24363402	126.96	PREDICTED: glycerophosphodiester phosphodiesterase GDPDL6
Zj.jz038651044	Chr01	24407512	24410501	126.96	PREDICTED: uncharacterized protein LOC107426984
Zj.jz038651043	Chr01	24413489	24417787	126.96	PREDICTED: calmodulin-binding protein 60 E-like
Zj.jz038651041	Chr01	24431453	24435643	126.96	NA
Zj.jz038651042	Chr01	24419170	24423859	126.96	PREDICTED: two-component response regulator ARR18-like
Zj.jz038651046	Chr01	24383762	24387529	126.96	PREDICTED: VAMP-like protein YKT61
Zj.jz038651047	Chr01	24370579	24370929	126.96	NA
Zj.jz038651048	Chr01	24363902	24364932	126.96	NA
Zj.jz038651023	Chr01	24886012	24887150	106.28	NA
Zj.jz038651031	Chr01	24802715	24803026	106.28	NA
Zj.jz038651019	Chr01	24905978	24909009	106.28	NA
Zj.jz038651020	Chr01	24902473	24905350	106.28	NA
Zj.jz038651026	Chr01	24861462	24862713	106.28	PREDICTED: acidic mammalian chitinase-like
Zj.jz038651032	Chr01	24799894	24802589	106.28	PREDICTED: G-type lectin S-receptor-like serine/threonine-protein kinase CES101, partial
Zj.jz038651030	Chr01	24804529	24804945	106.28	NA
Zj.jz038651022	Chr01	24889943	24894343	106.28	PREDICTED: ATPase 8, plasma membrane-type
Zj.jz038651024	Chr01	24879921	24884560	106.28	PREDICTED: DEAD-box ATP-dependent RNA helicase 57 isoform X2
Zj.jz038651021	Chr01	24896060	24899370	106.28	PREDICTED: WD repeat-containing protein 76-like
Zj.jz038651018	Chr01	24913351	24914912	106.28	NA
Zj.jz038651025	Chr01	24874345	24878270	106.28	NA
Zj.jz038651017	Chr01	24915062	24915657	106.28	NA
Zj.jz038651028	Chr01	24839051	24840616	106.28	PREDICTED: tyrosine decarboxylase 1-like
Zj.jz038651016	Chr01	24917528	24999420	106.28	PREDICTED: dicer-like protein 4
Zj.jz038651029	Chr01	24805766	24807718	106.28	NA
Zj.jz038651027	Chr01	24854921	24858755	106.28	NA
Zj.jz038651010	Chr01	25080254	25083181	72.67	PREDICTED: 30S ribosomal protein S6-like
Zj.jz038651008	Chr01	25093487	25096804	72.67	PREDICTED: sugar carrier protein A
Zj.jz038651009	Chr01	25091359	25091991	72.67	PREDICTED: uncharacterized protein LOC107427212
Zj.jz038651011	Chr01	25053654	25077629	72.67	PREDICTED: protein ENHANCED DISEASE RESISTANCE 2
Zj.jz038651007	Chr01	25104341	25113563	72.67	PREDICTED: adenylate kinase 5, chloroplastic
Zj.jz219982001	Chr01	25210775	25211245	192.58	PREDICTED: uncharacterized protein LOC107426651
Zj.jz025759002	Chr01	25259303	25270883	192.58	NA
Zj.jz025759001	Chr01	25255805	25256053	192.58	NA
Zj.jz015531039	Chr01	25287742	25288053	192.58	NA
Zj.jz015531041	Chr01	25275870	25277203	192.58	NA
Zj.jz038651001	Chr01	25208030	25208365	192.58	NA
Zj.jz015531038	Chr01	25299554	25300631	192.58	NA
Zj.jz015531040	Chr01	25284881	25286155	192.58	PREDICTED: NAD(P)H-dependent 6\'-deoxychalcone synthase-like
Zj.jz019851009	Chr01	26063255	26065480	185.77	PREDICTED: uncharacterized protein LOC107415679 isoform X1
Zj.jz019851006	Chr01	26032253	26035929	185.77	PREDICTED: calcium uptake protein 1, mitochondrial-like
Zj.jz019851008	Chr01	26047250	26050990	185.77	PREDICTED: protein OS-9 homolog
Zj.jz019851003	Chr01	25968543	25968839	185.77	NA
Zj.jz019851007	Chr01	26036872	26045822	185.77	PREDICTED: NEDD8 ultimate buster 1
Zj.jz019851004	Chr01	26019103	26022685	185.77	PREDICTED: protein NUCLEAR FUSION DEFECTIVE 4-like
Zj.jz019851005	Chr01	26024076	26024927	185.77	PREDICTED: uncharacterized protein LOC107415710
Zj.jz019851002	Chr01	25936054	25967505	185.77	NA
Zj.jz019851010	Chr01	26068071	26077197	185.77	PREDICTED: F-box/LRR-repeat protein 14-like
Zj.jz032115034	Chr01	28096363	28098090	103.68	NA
Zj.jz032115031	Chr01	28048042	28050136	103.68	NA
Zj.jz032115030	Chr01	28041583	28042392	103.68	PREDICTED: G-type lectin S-receptor-like serine/threonine-protein kinase At1g67520
Zj.jz032115032	Chr01	28052994	28054960	103.68	NA
Zj.jz032115035	Chr01	28098464	28099057	103.68	NA
Zj.jz032115029	Chr01	28005042	28028592	103.68	PREDICTED: G-type lectin S-receptor-like serine/threonine-protein kinase CES101, partial
Zj.jz032115033	Chr01	28076321	28077475	103.68	NA
Zj.jz032115043	Chr01	28213759	28214474	389.43	PREDICTED: uncharacterized protein LOC107435933
Zj.jz032115042	Chr01	28211124	28211670	389.43	NA
Zj.jz032115041	Chr01	28210345	28210659	389.43	NA
Zj.jz032115044	Chr01	28229078	28229626	389.43	NA
Zj.jz038707096	Chr01	28861772	28862194	184.48	NA
Zj.jz038707093	Chr01	28881041	28885336	184.48	NA
Zj.jz038707091	Chr01	28957089	28958996	184.48	PREDICTED: UPF0481 protein At3g47200-like
Zj.jz038707089	Chr01	28992637	28993118	184.48	NA
Zj.jz038707087	Chr01	29003599	29004448	184.48	NA
Zj.jz038707097	Chr01	28843566	28845229	184.48	NA
Zj.jz038707088	Chr01	28997284	29001748	184.48	NA
Zj.jz038707092	Chr01	28918844	28920428	184.48	NA
Zj.jz038707095	Chr01	28864468	28866072	184.48	NA
Zj.jz038707090	Chr01	28990978	28991289	184.48	NA
Zj.jz038707094	Chr01	28868616	28870540	184.48	NA
Zj.jz038707080	Chr01	29091670	29094870	63.33	NA
Zj.jz038707082	Chr01	29055262	29059813	63.33	NA
Zj.jz038707081	Chr01	29065511	29079349	63.33	PREDICTED: B3 domain-containing protein Os07g0563300-like
Zj.jz038707078	Chr01	29103057	29104065	63.33	PREDICTED: chlorophyll a-b binding protein 13, chloroplastic
Zj.jz038707083	Chr01	29052025	29053384	63.33	PREDICTED: uncharacterized protein LOC107430433
Zj.jz038707077	Chr01	29106681	29110242	63.33	PREDICTED: uncharacterized protein LOC107430470
Zj.jz038707084	Chr01	29039890	29045375	63.33	PREDICTED: probable ADP-ribosylation factor GTPase-activating protein AGD5
Zj.jz038707079	Chr01	29094879	29101890	63.33	NA
Zj.jz037917003	Chr01	31400470	31400808	75.85	PREDICTED: protein translation factor SUI1 homolog
Zj.jz037917001	Chr01	31393509	31397602	75.85	PREDICTED: calcium-dependent protein kinase 2
Zj.jz037917012	Chr01	31452011	31452820	75.85	PREDICTED: heterodimeric geranylgeranyl pyrophosphate synthase small subunit, chloroplastic-like
Zj.jz037917011	Chr01	31449221	31449838	75.85	NA
Zj.jz037917009	Chr01	31437239	31441424	75.85	PREDICTED: uncharacterized protein LOC107432933
Zj.jz037917008	Chr01	31429855	31436085	75.85	PREDICTED: aconitate hydratase, cytoplasmic-like
Zj.jz037917010	Chr01	31443182	31444303	75.85	PREDICTED: ATP synthase gamma chain, chloroplastic-like
Zj.jz037917006	Chr01	31414707	31417559	75.85	NA
Zj.jz037917005	Chr01	31411042	31413937	75.85	PREDICTED: protein AMN1 homolog
Zj.jz037917007	Chr01	31420369	31428102	75.85	PREDICTED: aconitate hydratase, cytoplasmic-like
Zj.jz037917002	Chr01	31398558	31398896	75.85	PREDICTED: protein translation factor SUI1 homolog 2-like
Zj.jz037917004	Chr01	31404997	31409739	75.85	PREDICTED: AUGMIN subunit 4
Zj.jz039541026	Chr01	32406764	32409495	69.32	NA
Zj.jz039541034	Chr01	32346165	32348615	69.32	PREDICTED: pirin-like protein
Zj.jz039541029	Chr01	32400743	32402440	69.32	NA
Zj.jz039541024	Chr01	32418020	32418704	69.32	NA
Zj.jz039541028	Chr01	32402941	32403501	69.32	NA
Zj.jz039541022	Chr01	32422965	32425459	69.32	PREDICTED: mitochondrial import inner membrane translocase subunit TIM22-2-like
Zj.jz039541027	Chr01	32404309	32406223	69.32	PREDICTED: 40S ribosomal protein S8-like
Zj.jz039541025	Chr01	32411029	32411746	69.32	NA
Zj.jz039541023	Chr01	32421161	32421852	69.32	PREDICTED: uncharacterized protein LOC107404254
Zj.jz039541030	Chr01	32388903	32392484	69.32	NA
Zj.jz039541033	Chr01	32351182	32354480	69.32	PREDICTED: beta-(1,2)-xylosyltransferase isoform X1
Zj.jz039541031	Chr01	32377993	32378996	69.32	NA
Zj.jz031261001	Chr01	33668259	33669816	80.45	PREDICTED: GDSL esterase/lipase 1-like isoform X1
Zj.jz041763086	Chr01	36302735	36303043	63.18	PREDICTED: uncharacterized protein LOC107408349
Zj.jz041763083	Chr01	36319014	36320174	63.18	PREDICTED: pentatricopeptide repeat-containing protein At1g52640, mitochondrial
Zj.jz041763078	Chr01	36334211	36336394	63.18	PREDICTED: putative disease resistance RPP13-like protein 1
Zj.jz041763081	Chr01	36325478	36329557	63.18	PREDICTED: putative disease resistance protein RGA4
Zj.jz041763079	Chr01	36333522	36334145	63.18	NA
Zj.jz041763087	Chr01	36298653	36300506	63.18	PREDICTED: peptide deformylase 1A, chloroplastic/mitochondrial
Zj.jz041763080	Chr01	36331196	36332528	63.18	PREDICTED: protein PHLOEM PROTEIN 2-LIKE A1-like
Zj.jz041763077	Chr01	36336628	36336996	63.18	NA
Zj.jz041763074	Chr01	36345557	36346756	63.18	PREDICTED: pentatricopeptide repeat-containing protein At1g80150, mitochondrial
Zj.jz041763073	Chr01	36348221	36351758	63.18	PREDICTED: signal peptidase complex catalytic subunit SEC11A
Zj.jz041763082	Chr01	36321966	36325071	63.18	PREDICTED: uncharacterized protein At1g04910 isoform X1
Zj.jz041763075	Chr01	36340158	36342623	63.18	PREDICTED: pentatricopeptide repeat-containing protein At1g52620
Zj.jz041763076	Chr01	36337776	36338775	63.18	PREDICTED: protein PHLOEM PROTEIN 2-LIKE A1-like
Zj.jz041763072	Chr01	36353603	36354839	63.18	PREDICTED: DCC family protein At1g52590, chloroplastic
Zj.jz041763084	Chr01	36315782	36317933	63.18	PREDICTED: uncharacterized protein At2g34160-like
Zj.jz041763085	Chr01	36304704	36305782	63.18	PREDICTED: metallothiol transferase FosB-like
Zj.jz041763071	Chr01	36355877	36357799	63.18	NA
Zj.jz008787039	Chr01	37020868	37022592	70.54	NA
Zj.jz008787044	Chr01	36998528	37002055	70.54	PREDICTED: 60S ribosomal protein L7-1
Zj.jz008787045	Chr01	36994866	36998487	70.54	PREDICTED: Golgi SNAP receptor complex member 1-1
Zj.jz008787037	Chr01	37030619	37039310	70.54	PREDICTED: uncharacterized protein LOC107408768
Zj.jz008787038	Chr01	37024139	37025388	70.54	PREDICTED: 40S ribosomal protein S12
Zj.jz008787036	Chr01	37042329	37044517	70.54	PREDICTED: cinnamoyl-CoA reductase 1-like
Zj.jz008787040	Chr01	37019623	37020453	70.54	PREDICTED: probable CCR4-associated factor 1 homolog 6
Zj.jz008787043	Chr01	37002642	37002983	70.54	PREDICTED: uncharacterized protein LOC107409011
Zj.jz008787048	Chr01	36971297	36972752	70.54	PREDICTED: uncharacterized protein At2g39795, mitochondrial-like
Zj.jz008787047	Chr01	36976178	36977110	70.54	PREDICTED: zinc finger protein 1
Zj.jz008787046	Chr01	36986699	36987193	70.54	NA
Zj.jz008787042	Chr01	37005294	37007970	70.54	PREDICTED: aquaporin NIP6-1
Zj.jz008787041	Chr01	37012626	37016882	70.54	PREDICTED: factor of DNA methylation 1
Zj.jz008787021	Chr01	37159539	37170421	68.4	PREDICTED: ABC transporter C family member 13
Zj.jz008787026	Chr01	37136890	37138578	68.4	PREDICTED: probable WRKY transcription factor 40
Zj.jz008787031	Chr01	37099867	37104700	68.4	NA
Zj.jz008787033	Chr01	37073680	37075543	68.4	PREDICTED: cinnamoyl-CoA reductase 1-like
Zj.jz008787023	Chr01	37146074	37149337	68.4	NA
Zj.jz008787032	Chr01	37094848	37098168	68.4	PREDICTED: cinnamoyl-CoA reductase 1-like
Zj.jz008787027	Chr01	37122052	37125216	68.4	NA
Zj.jz008787030	Chr01	37111908	37113248	68.4	PREDICTED: CBL-interacting serine/threonine-protein kinase 25-like
Zj.jz008787028	Chr01	37118672	37121933	68.4	PREDICTED: uncharacterized protein LOC107409030
Zj.jz008787022	Chr01	37153913	37156274	68.4	PREDICTED: probable N-acetyltransferase HLS1-like, partial
Zj.jz008787025	Chr01	37139614	37142528	68.4	PREDICTED: probable GMP synthase
Zj.jz008787024	Chr01	37143179	37145262	68.4	PREDICTED: photosynthetic NDH subunit of subcomplex B 1, chloroplastic-like
Zj.jz008787029	Chr01	37117000	37117900	68.4	NA
Zj.jz010621015	Chr01	37534481	37539645	65.88	PREDICTED: ATP-dependent 6-phosphofructokinase 6-like
Zj.jz010621012	Chr01	37508308	37511162	65.88	PREDICTED: protein CHUP1, chloroplastic-like
Zj.jz010621010	Chr01	37503549	37505464	65.88	NA
Zj.jz010621011	Chr01	37506314	37507316	65.88	NA
Zj.jz010621017	Chr01	37550012	37554826	65.88	PREDICTED: mitochondrial-processing peptidase subunit alpha-like
Zj.jz010621014	Chr01	37526973	37533942	65.88	PREDICTED: DNA repair protein RadA homolog
Zj.jz010621013	Chr01	37519647	37520558	65.88	PREDICTED: uncharacterized protein LOC107435044
Zj.jz010621016	Chr01	37545642	37547455	65.88	PREDICTED: uncharacterized protein LOC107435036
Zj.jz007153017	Chr02	1625206	1626015	204.66	NA
Zj.jz007153023	Chr02	1583514	1584812	204.66	PREDICTED: arogenate dehydratase/prephenate dehydratase 6, chloroplastic-like
Zj.jz007153015	Chr02	1632791	1634475	204.66	PREDICTED: APO protein 4, mitochondrial-like
Zj.jz007153011	Chr02	1649442	1650133	204.66	NA
Zj.jz007153022	Chr02	1589865	1601266	204.66	NA
Zj.jz007153010	Chr02	1651163	1651678	204.66	NA
Zj.jz007153021	Chr02	1601426	1609202	204.66	NA
Zj.jz007153009	Chr02	1657980	1659269	204.66	NA
Zj.jz007153007	Chr02	1673585	1674286	204.66	NA
Zj.jz007153012	Chr02	1640756	1647351	204.66	NA
Zj.jz007153020	Chr02	1612266	1614555	204.66	NA
Zj.jz007153013	Chr02	1637697	1638240	204.66	NA
Zj.jz007153014	Chr02	1635131	1637608	204.66	PREDICTED: pentatricopeptide repeat-containing protein At4g14170-like
Zj.jz007153008	Chr02	1661613	1669248	204.66	NA
Zj.jz007153018	Chr02	1619979	1622254	204.66	PREDICTED: protein NRT1/ PTR FAMILY 4.5-like
Zj.jz007153019	Chr02	1615619	1617421	204.66	PREDICTED: cucumber peeling cupredoxin-like
Zj.jz007153016	Chr02	1627105	1627940	204.66	NA
Zj.jz044187026	Chr02	4151502	4152200	63.67	NA
Zj.jz044187022	Chr02	4126524	4130180	63.67	NA
Zj.jz044187019	Chr02	4114698	4115276	63.67	PREDICTED: uncharacterized protein LOC107410666
Zj.jz044187025	Chr02	4149933	4150494	63.67	NA
Zj.jz044187020	Chr02	4116935	4122465	63.67	PREDICTED: splicing factor U2AF-associated protein 2
Zj.jz044187018	Chr02	4109245	4113511	63.67	PREDICTED: stearoyl
Zj.jz044187021	Chr02	4122964	4124736	63.67	PREDICTED: pentatricopeptide repeat-containing protein At3g02650, mitochondrial
Zj.jz044187024	Chr02	4139938	4140540	63.67	NA
Zj.jz044187023	Chr02	4137147	4139592	63.67	NA
Zj.jz008005065	Chr02	6529132	6529356	120.88	NA
Zj.jz008005067	Chr02	6487756	6488922	120.88	NA
Zj.jz008005066	Chr02	6507642	6511652	120.88	NA
Zj.jz008005018	Chr02	6973663	6976092	103.37	NA
Zj.jz008005021	Chr02	6938991	6943536	103.37	NA
Zj.jz008005023	Chr02	6906620	6907225	103.37	NA
Zj.jz008005020	Chr02	6962236	6964473	103.37	PREDICTED: transcription elongation factor B polypeptide 1
Zj.jz008005024	Chr02	6839236	6901535	103.37	PREDICTED: subtilisin-like protease SBT4.4
Zj.jz008005022	Chr02	6916913	6923135	103.37	PREDICTED: subtilisin-like protease SBT4.13
Zj.jz008005019	Chr02	6970800	6972774	103.37	PREDICTED: ras-related protein Rab2BV
Zj.jz031941001	Chr02	10016933	10017349	432.55	NA
Zj.jz031941002	Chr02	10017518	10019812	432.55	PREDICTED: L-ascorbate peroxidase, cytosolic
Zj.jz031941005	Chr02	10171207	10171562	432.55	NA
Zj.jz031941004	Chr02	10143558	10146444	432.55	PREDICTED: mitogen-activated protein kinase 3
Zj.jz004897005	Chr02	12084125	12085036	59.73	PREDICTED: fasciclin-like arabinogalactan protein 12
Zj.jz004897004	Chr02	12086814	12089008	59.73	PREDICTED: DNA polymerase epsilon subunit 4
Zj.jz005045036	Chr02	13015306	13022715	61.22	PREDICTED: protein-tyrosine sulfotransferase isoform X1
Zj.jz005045035	Chr02	13008500	13011243	61.22	PREDICTED: GATA transcription factor 10-like, partial
Zj.jz005045037	Chr02	13029994	13038313	61.22	PREDICTED: protein ENHANCED DISEASE RESISTANCE 2-like isoform X2
Zj.jz042351012	Chr02	13577113	13581656	75.4	NA
Zj.jz039269079	Chr02	13617262	13617927	75.4	PREDICTED: kiwellin-like, partial
Zj.jz039269034	Chr02	14449343	14450412	74.07	PREDICTED: protein enabled homolog
Zj.jz039269036	Chr02	14431881	14435472	74.07	NA
Zj.jz039269038	Chr02	14402244	14402537	74.07	NA
Zj.jz039269035	Chr02	14438312	14440678	74.07	PREDICTED: shugoshin-1-like
Zj.jz039269033	Chr02	14457934	14464997	74.07	PREDICTED: DNA ligase 1-like
Zj.jz039269037	Chr02	14422997	14424775	74.07	PREDICTED: protein NUCLEAR FUSION DEFECTIVE 4
Zj.jz039269017	Chr02	14713684	14716386	235.12	PREDICTED: ERBB-3 BINDING PROTEIN 1
Zj.jz039269019	Chr02	14694664	14696033	235.12	PREDICTED: mitogen-activated protein kinase kinase kinase A
Zj.jz039269018	Chr02	14699743	14712430	235.12	PREDICTED: clathrin heavy chain 1
Zj.jz039269020	Chr02	14687054	14688887	235.12	PREDICTED: probable protein phosphatase 2C 25
Zj.jz025025001	Chr02	14920773	14920997	132.44	NA
Zj.jz039269001	Chr02	14881699	14882914	132.44	PREDICTED: basic leucine zipper 34-like
Zj.jz025025002	Chr02	14980815	14986086	132.44	NA
Zj.jz043523009	Chr02	17333908	17336521	60.56	PREDICTED: ABC transporter I family member 20
Zj.jz043523007	Chr02	17340255	17340815	60.56	NA
Zj.jz043523005	Chr02	17360124	17364291	60.56	NA
Zj.jz043523008	Chr02	17336965	17338307	60.56	PREDICTED: trafficking protein particle complex subunit 4
Zj.jz043523006	Chr02	17345406	17349750	60.56	PREDICTED: probable pectinesterase 15
Zj.jz043523010	Chr02	17330293	17332860	60.56	NA
Zj.jz031515005	Chr02	19064714	19067242	139.78	PREDICTED: protein DMR6-LIKE OXYGENASE 2-like
Zj.jz031515002	Chr02	19136092	19136827	139.78	NA
Zj.jz031515004	Chr02	19108633	19114248	139.78	NA
Zj.jz044285012	Chr02	19600650	19601348	81.35	PREDICTED: vacuolar iron transporter homolog 4-like
Zj.jz044285003	Chr02	19634126	19634634	81.35	NA
Zj.jz044285007	Chr02	19621362	19623053	81.35	NA
Zj.jz044285014	Chr02	19592792	19595416	81.35	PREDICTED: tRNA (guanine(10)-N2)-methyltransferase homolog
Zj.jz044285011	Chr02	19603014	19603520	81.35	NA
Zj.jz044285001	Chr02	19646820	19652784	81.35	PREDICTED: branched-chain-amino-acid aminotransferase-like protein 1
Zj.jz044285015	Chr02	19585560	19586909	81.35	NA
Zj.jz044285008	Chr02	19616192	19617606	81.35	NA
Zj.jz044285009	Chr02	19611492	19614305	81.35	PREDICTED: uncharacterized protein LOC107411972 isoform X1
Zj.jz044285002	Chr02	19641685	19645952	81.35	NA
Zj.jz044285005	Chr02	19630153	19630921	81.35	NA
Zj.jz044285004	Chr02	19631330	19632028	81.35	PREDICTED: vacuolar iron transporter homolog 4-like
Zj.jz044285013	Chr02	19596464	19597437	81.35	PREDICTED: glycine-rich RNA-binding protein RZ1A
Zj.jz042435002	Chr02	19668606	19671214	81.35	PREDICTED: F-box/FBD/LRR-repeat protein At1g13570-like isoform X1
Zj.jz042435001	Chr02	19654684	19655044	81.35	NA
Zj.jz044285010	Chr02	19608301	19609532	81.35	PREDICTED: interferon-induced, double-stranded RNA-activated protein kinase-like
Zj.jz044285006	Chr02	19623845	19624853	81.35	NA
Zj.jz036113119	Chr02	23681298	23683966	68.43	NA
Zj.jz036113122	Chr02	23695038	23698007	68.43	PREDICTED: uncharacterized protein LOC107412566
Zj.jz036113123	Chr02	23698497	23701875	68.43	PREDICTED: stromal 70 kDa heat shock-related protein, chloroplastic
Zj.jz036113121	Chr02	23689925	23693598	68.43	PREDICTED: MACPF domain-containing protein At4g24290 isoform X1
Zj.jz036113116	Chr02	23624599	23628992	68.43	NA
Zj.jz036113117	Chr02	23631544	23635696	68.43	PREDICTED: leucine-rich repeat receptor-like serine/threonine-protein kinase BAM3
Zj.jz036113120	Chr02	23688100	23688796	68.43	PREDICTED: uncharacterized protein LOC107412554
Zj.jz014397080	Chr02	24007737	24009040	150.36	PREDICTED: glucan endo-1,3-beta-glucosidase, basic vacuolar isoform-like, partial
Zj.jz014397084	Chr02	23952805	23960348	150.36	PREDICTED: uncharacterized protein LOC107412529 isoform X1
Zj.jz014397083	Chr02	23981549	23982318	150.36	NA
Zj.jz014397085	Chr02	23948348	23951508	150.36	NA
Zj.jz014397077	Chr02	24029368	24030515	150.36	PREDICTED: glucan endo-1,3-beta-glucosidase-like
Zj.jz014397078	Chr02	24019507	24019989	150.36	NA
Zj.jz014397076	Chr02	24033021	24034660	150.36	NA
Zj.jz014397079	Chr02	24018839	24019440	150.36	NA
Zj.jz014397086	Chr02	23942999	23946459	150.36	PREDICTED: protein FAR1-RELATED SEQUENCE 5-like isoform X1
Zj.jz014397087	Chr02	23934986	23938630	150.36	PREDICTED: AP2-like ethylene-responsive transcription factor BBM
Zj.jz014397088	Chr02	23925939	23930720	150.36	PREDICTED: phospholipase A(1) LCAT3
Zj.jz014397075	Chr02	24036338	24037503	150.36	PREDICTED: glucan endo-1,3-beta-glucosidase-like
Zj.jz014397090	Chr02	23909606	23920244	150.36	PREDICTED: endoribonuclease Dicer homolog 2 isoform X1
Zj.jz014397074	Chr02	24038517	24040343	150.36	PREDICTED: glucan endo-1,3-beta-glucosidase-like
Zj.jz014397089	Chr02	23923005	23923690	150.36	NA
Zj.jz014397081	Chr02	23987594	23991992	150.36	NA
Zj.jz011311010	Chr03	1284435	1285436	70.78	PREDICTED: probable carboxylesterase 15
Zj.jz011311008	Chr03	1298773	1300277	70.78	PREDICTED: uncharacterized protein LOC107412764
Zj.jz011311011	Chr03	1239235	1241444	70.78	PREDICTED: WAT1-related protein At5g07050
Zj.jz011311009	Chr03	1288647	1289648	70.78	NA
Zj.jz011311012	Chr03	1226404	1231417	70.78	PREDICTED: probable cytochrome P450 313a4
Zj.jz042095018	Chr03	3170736	3171221	155.32	NA
Zj.jz042095017	Chr03	3166333	3169831	155.32	NA
Zj.jz042095020	Chr03	3176543	3190165	155.32	NA
Zj.jz042095011	Chr03	3131815	3134843	155.32	PREDICTED: cyclic dof factor 1-like
Zj.jz042095013	Chr03	3143502	3147977	155.32	PREDICTED: chlorophyll(ide) b reductase NOL, chloroplastic, partial
Zj.jz042095019	Chr03	3171892	3174804	155.32	NA
Zj.jz042095021	Chr03	3191303	3197819	155.32	PREDICTED: protein RBL
Zj.jz042095012	Chr03	3136303	3140645	155.32	NA
Zj.jz042095015	Chr03	3151850	3153442	155.32	NA
Zj.jz042095022	Chr03	3200123	3201469	155.32	PREDICTED: beta-D-glucosyl crocetin beta-1,6-glucosyltransferase-like
Zj.jz042095016	Chr03	3156383	3161362	155.32	PREDICTED: ankyrin repeat-containing protein At3g12360-like
Zj.jz042095014	Chr03	3148772	3150610	155.32	NA
Zj.jz018825070	Chr03	3912358	3913704	61.92	PREDICTED: beta-D-glucosyl crocetin beta-1,6-glucosyltransferase-like
Zj.jz018825066	Chr03	3933627	3934478	61.92	NA
Zj.jz018825072	Chr03	3894033	3900321	61.92	NA
Zj.jz018825069	Chr03	3917824	3920348	61.92	NA
Zj.jz018825071	Chr03	3902525	3910653	61.92	PREDICTED: nuclear pore complex protein NUP1
Zj.jz018825074	Chr03	3886105	3887681	61.92	PREDICTED: fasciclin-like arabinogalactan protein 17
Zj.jz018825073	Chr03	3891565	3892545	61.92	PREDICTED: F-box/LRR-repeat protein 25-like
Zj.jz018825067	Chr03	3933157	3933588	61.92	NA
Zj.jz018825068	Chr03	3927738	3928139	61.92	NA
Zj.jz007927024	Chr03	7843142	7843884	77.99	NA
Zj.jz007927027	Chr03	7814248	7815069	77.99	NA
Zj.jz007927028	Chr03	7801799	7805893	77.99	NA
Zj.jz007927026	Chr03	7817010	7826457	77.99	PREDICTED: uncharacterized protein LOC107420721
Zj.jz007927025	Chr03	7832338	7833734	77.99	NA
Zj.jz007927036	Chr03	7760933	7763461	77.99	PREDICTED: receptor-like protein kinase THESEUS 1
Zj.jz007927029	Chr03	7798127	7798444	77.99	NA
Zj.jz007927023	Chr03	7845653	7850129	77.99	NA
Zj.jz007927033	Chr03	7784875	7787556	77.99	NA
Zj.jz007927031	Chr03	7795583	7796524	77.99	NA
Zj.jz007927035	Chr03	7766827	7769163	77.99	PREDICTED: photosynthetic NDH subunit of lumenal location 1, chloroplastic
Zj.jz007927030	Chr03	7796674	7798107	77.99	NA
Zj.jz007927034	Chr03	7770525	7779301	77.99	PREDICTED: ABC transporter B family member 20
Zj.jz007927032	Chr03	7788616	7790255	77.99	PREDICTED: 60S ribosomal protein L23A-like
Zj.jz028519008	Chr03	9777816	9778875	74.61	PREDICTED: chlorophyll a-b binding protein 6, chloroplastic
Zj.jz028519007	Chr03	9767468	9768458	74.61	NA
Zj.jz028519009	Chr03	9808797	9811043	74.61	PREDICTED: serine/threonine-protein kinase-like protein CCR2
Zj.jz019227058	Chr03	11206458	11208940	70.62	NA
Zj.jz019227056	Chr03	11229369	11229596	70.62	NA
Zj.jz019227013	Chr03	12490705	12491900	65.27	NA
Zj.jz019227014	Chr03	12485843	12486388	65.27	PREDICTED: uncharacterized protein LOC107413760
Zj.jz019227020	Chr03	12451039	12454509	65.27	PREDICTED: uncharacterized protein At2g39910
Zj.jz019227015	Chr03	12482150	12483534	65.27	PREDICTED: glucan endo-1,3-beta-glucosidase 3
Zj.jz019227021	Chr03	12449845	12450621	65.27	NA
Zj.jz019227016	Chr03	12478119	12479530	65.27	PREDICTED: L10-interacting MYB domain-containing protein
Zj.jz019227019	Chr03	12455231	12458157	65.27	PREDICTED: sedoheptulose-1,7-bisphosphatase, chloroplastic-like
Zj.jz019227017	Chr03	12474290	12476827	65.27	NA
Zj.jz019227018	Chr03	12466699	12470300	65.27	PREDICTED: adenylosuccinate lyase-like
Zj.jz019227010	Chr03	12587194	12588345	98.89	NA
Zj.jz019227008	Chr03	12694793	12695361	98.89	NA
Zj.jz019227009	Chr03	12596573	12602213	98.89	PREDICTED: coronatine-insensitive protein 1
Zj.jz019227001	Chr03	12820687	12821332	72.5	NA
Zj.jz019227002	Chr03	12820039	12820661	72.5	NA
Zj.jz019227004	Chr03	12817281	12817766	72.5	NA
Zj.jz019227003	Chr03	12818284	12819761	72.5	NA
Zj.jz019227005	Chr03	12811080	12816443	72.5	PREDICTED: peroxisomal nicotinamide adenine dinucleotide carrier
Zj.jz040731016	Chr03	14770817	14773786	60.93	PREDICTED: pentatricopeptide repeat-containing protein At1g18485
Zj.jz040731013	Chr03	14732844	14735183	60.93	PREDICTED: 60S acidic ribosomal protein P0
Zj.jz040731015	Chr03	14763000	14766717	60.93	PREDICTED: syntaxin-31
Zj.jz040731014	Chr03	14739074	14740439	60.93	NA
Zj.jz040731035	Chr03	15058647	15062937	212.37	PREDICTED: zonadhesin
Zj.jz040731036	Chr03	15072156	15077294	212.37	PREDICTED: arginyl-tRNA--protein transferase 2 isoform X1
Zj.jz040731027	Chr03	14919804	14923483	212.37	NA
Zj.jz040731033	Chr03	15040483	15041477	212.37	NA
Zj.jz040731038	Chr03	15095398	15097458	212.37	NA
Zj.jz040731028	Chr03	14938932	14939680	212.37	NA
Zj.jz040731034	Chr03	15053863	15057046	212.37	PREDICTED: clathrin light chain 2
Zj.jz040731039	Chr03	15100463	15101986	212.37	PREDICTED: chlorophyll a-b binding protein CP29.3, chloroplastic
Zj.jz040731029	Chr03	14940134	14943547	212.37	PREDICTED: DEAD-box ATP-dependent RNA helicase 42
Zj.jz040731030	Chr03	14945574	14951665	212.37	PREDICTED: putative receptor-like protein kinase At3g47110
Zj.jz040731037	Chr03	15081266	15083640	212.37	PREDICTED: protein yippee-like
Zj.jz040731032	Chr03	14990100	14993953	212.37	PREDICTED: putative receptor-like protein kinase At3g47110
Zj.jz040731041	Chr03	15131937	15133984	115.59	PREDICTED: high mobility group B protein 1-like
Zj.jz040731040	Chr03	15128342	15130388	115.59	NA
Zj.jz040731045	Chr03	15200360	15202606	115.59	PREDICTED: uncharacterized protein LOC107413860
Zj.jz040731049	Chr03	15232711	15233151	115.59	NA
Zj.jz040731048	Chr03	15228669	15231699	115.59	PREDICTED: DNA replication complex GINS protein psf3-like isoform X1
Zj.jz040731042	Chr03	15165670	15170690	115.59	PREDICTED: cytochrome P450 90A1
Zj.jz040731043	Chr03	15172055	15178990	115.59	PREDICTED: nuclear pore complex protein NUP88-like, partial
Zj.jz040731046	Chr03	15210236	15217040	115.59	PREDICTED: putative ABC1 protein At2g40090
Zj.jz040731044	Chr03	15183787	15198866	115.59	PREDICTED: nuclear pore complex protein NUP88-like
Zj.jz040731047	Chr03	15222041	15225918	115.59	NA
Zj.jz013215041	Chr03	15782698	15784776	60.95	PREDICTED: U-box domain-containing protein 13-like
Zj.jz013215043	Chr03	15762647	15763669	60.95	PREDICTED: pentatricopeptide repeat-containing protein At3g56030
Zj.jz013215042	Chr03	15772653	15773443	60.95	PREDICTED: LOB domain-containing protein 21-like
Zj.jz013215040	Chr03	15786191	15793113	60.95	PREDICTED: uncharacterized protein LOC107413885
Zj.jz013215033	Chr03	15840502	15841038	84.45	PREDICTED: proline-rich protein 1
Zj.jz013215030	Chr03	15872709	15877656	84.45	PREDICTED: sister chromatid cohesion 1 protein 1
Zj.jz013215024	Chr03	15910533	15910928	84.45	NA
Zj.jz013215027	Chr03	15884928	15888683	84.45	PREDICTED: probable methyltransferase PMT23
Zj.jz013215032	Chr03	15843387	15847640	84.45	PREDICTED: probable inactive receptor-like protein kinase At3g56050
Zj.jz013215034	Chr03	15837407	15840075	84.45	PREDICTED: probable inactive serine/threonine-protein kinase bub1
Zj.jz013215023	Chr03	15912417	15915127	84.45	PREDICTED: protein MID1-COMPLEMENTING ACTIVITY 1-like
Zj.jz013215029	Chr03	15878828	15881049	84.45	PREDICTED: serine/threonine-protein phosphatase 6 regulatory ankyrin repeat subunit B-like
Zj.jz013215025	Chr03	15908014	15909978	84.45	NA
Zj.jz013215026	Chr03	15892130	15893134	84.45	PREDICTED: eukaryotic translation initiation factor 2 subunit 1-like
Zj.jz013215028	Chr03	15882722	15884515	84.45	PREDICTED: peptide-N4-(N-acetyl-beta-glucosaminyl)asparagine amidase A
Zj.jz013215035	Chr03	15832592	15836547	84.45	PREDICTED: sorting and assembly machinery component 50 homolog
Zj.jz013215022	Chr03	15916056	15920536	84.45	PREDICTED: multiple inositol polyphosphate phosphatase 1
Zj.jz013215031	Chr03	15861188	15861934	84.45	PREDICTED: uncharacterized protein At5g39865-like
Zj.jz036321154	Chr03	16133305	16135150	62.55	NA
Zj.jz036321150	Chr03	16162721	16164403	62.55	NA
Zj.jz036321153	Chr03	16141061	16142186	62.55	PREDICTED: uncharacterized protein LOC107413943
Zj.jz036321149	Chr03	16164427	16165466	62.55	NA
Zj.jz036321148	Chr03	16166525	16170486	62.55	PREDICTED: alpha-soluble NSF attachment protein 2
Zj.jz036321147	Chr03	16175386	16178246	62.55	NA
Zj.jz036321152	Chr03	16157561	16158305	62.55	PREDICTED: wound-induced protein 1
Zj.jz036321151	Chr03	16159788	16160652	62.55	NA
Zj.jz036321146	Chr03	16180875	16183168	62.55	PREDICTED: sodium-coupled neutral amino acid transporter 5-like
Zj.jz036321143	Chr03	16201687	16202529	123.08	NA
Zj.jz036321134	Chr03	16278540	16278917	123.08	NA
Zj.jz036321139	Chr03	16226145	16227809	123.08	PREDICTED: uncharacterized protein LOC107413975
Zj.jz036321142	Chr03	16203329	16205556	123.08	NA
Zj.jz036321145	Chr03	16189639	16191119	123.08	NA
Zj.jz036321136	Chr03	16268666	16271225	123.08	PREDICTED: uncharacterized protein LOC107413970 isoform X2
Zj.jz036321138	Chr03	16243668	16244771	123.08	PREDICTED: BTB/POZ domain-containing protein At3g56230
Zj.jz036321144	Chr03	16199383	16199889	123.08	NA
Zj.jz036321135	Chr03	16273357	16274788	123.08	PREDICTED: peroxidase 4-like
Zj.jz036321137	Chr03	16264295	16264866	123.08	NA
Zj.jz036321140	Chr03	16212057	16214475	123.08	PREDICTED: pentatricopeptide repeat-containing protein At2g33680-like
Zj.jz036321141	Chr03	16206779	16210543	123.08	NA
Zj.jz036321013	Chr03	17139495	17142681	95.34	NA
Zj.jz036321018	Chr03	17103902	17106557	95.34	PREDICTED: mediator of RNA polymerase II transcription subunit 31 isoform X2
Zj.jz036321011	Chr03	17164766	17165179	95.34	NA
Zj.jz036321017	Chr03	17111159	17114607	95.34	PREDICTED: glutamate dehydrogenase 2
Zj.jz036321008	Chr03	17176259	17177083	95.34	NA
Zj.jz036321007	Chr03	17180931	17181991	95.34	PREDICTED: uncharacterized protein LOC107414114
Zj.jz036321009	Chr03	17172195	17172494	95.34	NA
Zj.jz036321012	Chr03	17161095	17164040	95.34	PREDICTED: probable leucine-rich repeat receptor-like protein kinase At5g63930
Zj.jz036321010	Chr03	17166424	17167666	95.34	NA
Zj.jz036321016	Chr03	17116196	17121761	95.34	NA
Zj.jz036321015	Chr03	17123479	17125128	95.34	NA
Zj.jz036321014	Chr03	17135094	17137902	95.34	NA
Zj.jz016165015	Chr03	18023803	18031165	94.25	NA
Zj.jz016165007	Chr03	17956126	17959840	94.25	PREDICTED: uncharacterized protein LOC107414218
Zj.jz016165017	Chr03	18032937	18035725	94.25	PREDICTED: aldo-keto reductase family 4 member C9
Zj.jz016165009	Chr03	17967131	17973194	94.25	PREDICTED: protein RFT1 homolog
Zj.jz016165008	Chr03	17960658	17963532	94.25	PREDICTED: uncharacterized protein LOC107414362
Zj.jz016165014	Chr03	18020949	18022785	94.25	PREDICTED: F-box protein At5g07670-like
Zj.jz016165013	Chr03	18002102	18018699	94.25	PREDICTED: structural maintenance of chromosomes protein 6B
Zj.jz016165012	Chr03	17998259	17999311	94.25	NA
Zj.jz016165016	Chr03	18031695	18032038	94.25	NA
Zj.jz016165011	Chr03	17991043	17994488	94.25	NA
Zj.jz016165005	Chr03	17943009	17945014	94.25	PREDICTED: disease resistance protein RML1B-like
Zj.jz016165010	Chr03	17985716	17989912	94.25	PREDICTED: LOW QUALITY PROTEIN: leucine-rich repeat receptor-like protein kinase TDR
Zj.jz016165006	Chr03	17946748	17949198	94.25	PREDICTED: branchpoint-bridging protein
Zj.jz016165004	Chr03	17932833	17933312	94.25	PREDICTED: lipoxygenase homology domain-containing protein 1-like
Zj.jz016165003	Chr03	17929511	17930779	94.25	PREDICTED: putative F-box protein At3g10240
Zj.jz006993004	Chr03	19436753	19437963	121.12	NA
Zj.jz006993007	Chr03	19450335	19452719	121.12	PREDICTED: low-temperature-induced 65 kDa protein
Zj.jz006993006	Chr03	19447074	19447367	121.12	NA
Zj.jz006993008	Chr03	19455971	19461547	121.12	PREDICTED: uncharacterized protein LOC107414476
Zj.jz006993009	Chr03	19462487	19465788	121.12	PREDICTED: golgin subfamily A member 6-like protein 22
Zj.jz006993005	Chr03	19443897	19445396	121.12	PREDICTED: pentatricopeptide repeat-containing protein At3g60050-like
Zj.jz006993002	Chr03	19430868	19432005	121.12	PREDICTED: heavy metal-associated isoprenylated plant protein 26
Zj.jz006993011	Chr03	19479843	19482208	121.12	PREDICTED: remorin
Zj.jz006993001	Chr03	19346940	19425563	121.12	PREDICTED: O-glucosyltransferase rumi homolog
Zj.jz006993012	Chr03	19484144	19485324	121.12	PREDICTED: 25.3 kDa vesicle transport protein
Zj.jz006993003	Chr03	19435141	19435612	121.12	NA
Zj.jz006993010	Chr03	19471017	19474012	121.12	PREDICTED: transmembrane ascorbate ferrireductase 1, partial
Zj.jz019903016	Chr03	19729812	19745761	100.39	PREDICTED: tripeptidyl-peptidase 2
Zj.jz019903007	Chr03	19789211	19789423	100.39	NA
Zj.jz019903010	Chr03	19781500	19784016	100.39	PREDICTED: uncharacterized protein LOC107414509
Zj.jz019903006	Chr03	19790997	19795201	100.39	NA
Zj.jz019903009	Chr03	19784305	19784631	100.39	NA
Zj.jz019903013	Chr03	19765182	19770327	100.39	PREDICTED: cleavage and polyadenylation specificity factor subunit 2 isoform X2
Zj.jz019903005	Chr03	19796094	19798347	100.39	PREDICTED: uncharacterized protein At3g49055-like
Zj.jz019903012	Chr03	19772045	19776681	100.39	PREDICTED: uncharacterized protein LOC107414507 isoform X1
Zj.jz019903015	Chr03	19751925	19756490	100.39	PREDICTED: pectin acetylesterase 9-like
Zj.jz019903014	Chr03	19762455	19764315	100.39	PREDICTED: signal peptide peptidase-like 1
Zj.jz019903011	Chr03	19777916	19778580	100.39	PREDICTED: 60S ribosomal protein L36-3-like
Zj.jz019903004	Chr03	19805237	19808311	100.39	PREDICTED: uncharacterized protein At3g49055-like
Zj.jz019903008	Chr03	19785492	19788340	100.39	PREDICTED: probable prolyl 4-hydroxylase 12 isoform X1
Zj.jz019903017	Chr03	19723074	19727001	100.39	PREDICTED: cytokinin hydroxylase-like
Zj.jz010451008	Chr03	20009776	20026224	97.64	PREDICTED: uncharacterized protein At3g49055-like
Zj.jz010451004	Chr03	19920858	19922870	97.64	NA
Zj.jz010451005	Chr03	19947154	19951014	97.64	PREDICTED: uncharacterized protein At3g49055-like
Zj.jz010451006	Chr03	19968138	19968449	97.64	NA
Zj.jz010451007	Chr03	19970756	20003438	97.64	NA
Zj.jz006429071	Chr03	20805158	20807059	100.63	PREDICTED: scarecrow-like protein 8
Zj.jz006429061	Chr03	20743810	20745718	100.63	PREDICTED: uncharacterized protein LOC107414757
Zj.jz006429056	Chr03	20727956	20729855	100.63	PREDICTED: beta-carotene hydroxylase 2, chloroplastic
Zj.jz006429067	Chr03	20770648	20783923	100.63	PREDICTED: ferric reduction oxidase 4-like isoform X1
Zj.jz006429059	Chr03	20738420	20739388	100.63	NA
Zj.jz006429065	Chr03	20761635	20762458	100.63	PREDICTED: probable RNA-binding protein 18 isoform X1
Zj.jz006429060	Chr03	20740379	20741389	100.63	PREDICTED: putative septum site-determining protein minD homolog, chloroplastic
Zj.jz006429057	Chr03	20734924	20735777	100.63	NA
Zj.jz006429063	Chr03	20747910	20750965	100.63	NA
Zj.jz006429068	Chr03	20785125	20792876	100.63	NA
Zj.jz006429069	Chr03	20793358	20797198	100.63	PREDICTED: proline--tRNA ligase, chloroplastic/mitochondrial
Zj.jz006429062	Chr03	20745896	20746534	100.63	PREDICTED: uncharacterized protein LOC107414756
Zj.jz006429058	Chr03	20735795	20738397	100.63	NA
Zj.jz006429055	Chr03	20720574	20722923	100.63	PREDICTED: probable polygalacturonase
Zj.jz006429070	Chr03	20798015	20799041	100.63	PREDICTED: uncharacterized protein LOC107423596
Zj.jz006429066	Chr03	20762903	20765962	100.63	PREDICTED: uncharacterized membrane protein YjcL-like
Zj.jz006429064	Chr03	20755017	20757506	100.63	PREDICTED: probable receptor-like protein kinase At5g24010 isoform X2
Zj.jz036317015	Chr03	22541198	22542731	81.88	NA
Zj.jz036317007	Chr03	22593262	22594238	81.88	NA
Zj.jz036317003	Chr03	22610337	22611992	81.88	PREDICTED: uncharacterized protein LOC107414984
Zj.jz036317012	Chr03	22559709	22563699	81.88	PREDICTED: two-component response regulator-like APRR5
Zj.jz036317008	Chr03	22591717	22592831	81.88	NA
Zj.jz036317006	Chr03	22602811	22604282	81.88	NA
Zj.jz036317013	Chr03	22554704	22555336	81.88	PREDICTED: protein YLS9
Zj.jz036317004	Chr03	22606988	22607299	81.88	NA
Zj.jz036317014	Chr03	22547440	22548336	81.88	PREDICTED: uncharacterized protein LOC107414919
Zj.jz036317002	Chr03	22615085	22615379	81.88	NA
Zj.jz036317009	Chr03	22576325	22578015	81.88	PREDICTED: uncharacterized protein LOC107414938
Zj.jz036317011	Chr03	22566624	22568744	81.88	PREDICTED: ribosome-binding factor PSRP1, chloroplastic
Zj.jz036317005	Chr03	22606144	22606929	81.88	NA
Zj.jz036789205	Chr03	22534587	22535012	81.88	NA
Zj.jz036317010	Chr03	22569445	22573147	81.88	PREDICTED: subtilisin-like protease SBT3.10 isoform X2
Zj.jz040869010	Chr04	3046350	3046550	64.65	NA
Zj.jz040869009	Chr04	3043106	3045941	64.65	NA
Zj.jz040869013	Chr04	3066097	3074923	64.65	PREDICTED: putative methylesterase 14, chloroplastic isoform X3
Zj.jz040869008	Chr04	3040068	3041624	64.65	NA
Zj.jz040869006	Chr04	3025784	3025969	64.65	NA
Zj.jz040869012	Chr04	3054801	3062476	64.65	NA
Zj.jz040869011	Chr04	3048194	3051605	64.65	NA
Zj.jz040869007	Chr04	3029349	3032940	64.65	PREDICTED: agamous-like MADS-box protein AGL11
Zj.jz032501077	Chr04	4102634	4109926	75.11	PREDICTED: uncharacterized protein LOC107430480
Zj.jz032501082	Chr04	4041184	4049070	75.11	PREDICTED: ABC transporter G family member 25
Zj.jz032501080	Chr04	4055213	4056268	75.11	NA
Zj.jz032501078	Chr04	4079602	4096991	75.11	PREDICTED: exocyst complex component SEC5A-like
Zj.jz032501076	Chr04	4113307	4116175	75.11	PREDICTED: uncharacterized protein LOC107430484 isoform X2
Zj.jz032501079	Chr04	4062831	4066096	75.11	PREDICTED: pentatricopeptide repeat-containing protein At3g58590
Zj.jz032501075	Chr04	4118298	4120465	75.11	PREDICTED: subtilisin-like protease SBT3.11
Zj.jz032501081	Chr04	4050493	4055209	75.11	NA
Zj.jz032501064	Chr04	4379698	4386355	75.49	NA
Zj.jz032501065	Chr04	4365197	4365760	75.49	NA
Zj.jz032501063	Chr04	4395526	4460629	75.49	NA
Zj.jz032501035	Chr04	4857979	4858401	65.51	NA
Zj.jz032501013	Chr04	5541590	5543059	116.91	NA
Zj.jz032501012	Chr04	5556948	5557672	116.91	NA
Zj.jz032501010	Chr04	5623214	5627864	116.91	PREDICTED: F-box/LRR-repeat protein 4
Zj.jz032501011	Chr04	5568947	5570200	116.91	PREDICTED: uncharacterized protein LOC107421298
Zj.jz032501014	Chr04	5534535	5536602	116.91	PREDICTED: pectinesterase-like
Zj.jz032441017	Chr04	7124414	7128896	64.91	PREDICTED: protein DETOXIFICATION 14-like
Zj.jz032441018	Chr04	7082623	7083177	64.91	PREDICTED: ethylene-responsive transcription factor ERF021
Zj.jz009889002	Chr04	7599108	7600918	65.24	NA
Zj.jz025517018	Chr04	8726901	8728151	86.81	NA
Zj.jz025517017	Chr04	8726183	8726794	86.81	NA
Zj.jz025517016	Chr04	8706545	8715093	86.81	PREDICTED: CBL-interacting serine/threonine-protein kinase 8
Zj.jz025517019	Chr04	8733410	8740027	86.81	NA
Zj.jz012629020	Chr04	9700939	9707525	153.54	PREDICTED: coiled-coil domain-containing protein 93
Zj.jz012629021	Chr04	9729020	9731048	153.54	NA
Zj.jz037775007	Chr04	11103375	11105155	177.17	NA
Zj.jz037775008	Chr04	11068542	11076241	177.17	PREDICTED: protein tesmin/TSO1-like CXC 2
Zj.jz037775009	Chr04	11048120	11061556	177.17	PREDICTED: receptor-like serine/threonine-protein kinase SD1-8
Zj.jz037775006	Chr04	11117269	11121602	177.17	PREDICTED: acyl-protein thioesterase 2-like
Zj.jz043797005	Chr04	14034338	14034805	66.67	NA
Zj.jz043797001	Chr04	14049544	14053406	66.67	NA
Zj.jz043797004	Chr04	14034822	14036418	66.67	NA
Zj.jz043797007	Chr04	14019679	14021983	66.67	NA
Zj.jz043797006	Chr04	14025997	14033137	66.67	NA
Zj.jz028857001	Chr04	14068537	14073321	66.67	PREDICTED: probable L-ascorbate peroxidase 6, chloroplastic isoform X1
Zj.jz043797002	Chr04	14047026	14048242	66.67	NA
Zj.jz002269002	Chr04	19921944	19923632	86.6	NA
Zj.jz002269006	Chr04	19959325	19961713	86.6	PREDICTED: cytochrome P450 CYP82D47-like
Zj.jz002269010	Chr04	19986508	19987020	86.6	NA
Zj.jz002269001	Chr04	19908236	19910290	86.6	PREDICTED: cytochrome P450 CYP82D47-like
Zj.jz002269009	Chr04	19981197	19982785	86.6	NA
Zj.jz002269011	Chr04	19987561	19987994	86.6	NA
Zj.jz002269003	Chr04	19926086	19927025	86.6	NA
Zj.jz002269004	Chr04	19930955	19932881	86.6	NA
Zj.jz002269007	Chr04	19964670	19965144	86.6	NA
Zj.jz002269008	Chr04	19973513	19974293	86.6	NA
Zj.jz002269005	Chr04	19937383	19938366	86.6	NA
Zj.jz002269012	Chr04	19996701	19998896	86.6	PREDICTED: cytochrome P450 CYP82D47-like
Zj.jz008869001	Chr04	20281801	20283001	110.48	NA
Zj.jz008869004	Chr04	20290277	20291677	110.48	NA
Zj.jz008869010	Chr04	20328440	20329925	110.48	PREDICTED: probable protein phosphatase 2C 72
Zj.jz008869005	Chr04	20294226	20296322	110.48	PREDICTED: UPF0587 protein C1orf123 homolog
Zj.jz002269049	Chr04	20235978	20238149	110.48	PREDICTED: probable GMP synthase
Zj.jz002269050	Chr04	20247263	20248705	110.48	NA
Zj.jz008869009	Chr04	20318301	20322389	110.48	PREDICTED: vacuolar-processing enzyme
Zj.jz008869006	Chr04	20299162	20301125	110.48	PREDICTED: uncharacterized protein LOC107420110
Zj.jz008869003	Chr04	20288399	20289164	110.48	NA
Zj.jz008869007	Chr04	20302428	20303020	110.48	NA
Zj.jz008869008	Chr04	20304968	20310136	110.48	PREDICTED: probable serine/threonine-protein kinase DDB_G0282963
Zj.jz008869002	Chr04	20287389	20288155	110.48	PREDICTED: uncharacterized protein LOC107420037
Zj.jz019333002	Chr04	21311559	21312116	411.26	NA
Zj.jz008869155	Chr04	21209342	21226138	411.26	NA
Zj.jz019333006	Chr04	21391569	21391808	411.26	NA
Zj.jz020387003	Chr04	21523433	21524134	411.26	NA
Zj.jz020387002	Chr04	21487975	21488530	411.26	NA
Zj.jz020387007	Chr04	21548382	21549024	411.26	NA
Zj.jz019333005	Chr04	21334700	21335739	411.26	NA
Zj.jz019333001	Chr04	21284735	21285594	411.26	NA
Zj.jz008869154	Chr04	21197779	21208643	411.26	PREDICTED: glutamate receptor 2.8-like
Zj.jz019333007	Chr04	21432246	21433162	411.26	NA
Zj.jz019333003	Chr04	21316675	21317601	411.26	NA
Zj.jz019333004	Chr04	21325510	21328373	411.26	NA
Zj.jz000799142	Chr04	21817521	21819663	348.82	PREDICTED: uncharacterized protein LOC107420598
Zj.jz020387009	Chr04	21700737	21701426	348.82	NA
Zj.jz000799141	Chr04	21820867	21825846	348.82	PREDICTED: protein EARLY FLOWERING 3
Zj.jz020387010	Chr04	21719249	21719674	348.82	NA
Zj.jz000799140	Chr04	21829844	21833343	348.82	PREDICTED: exonuclease 3\'-5\' domain-containing protein 1
Zj.jz000799139	Chr04	21834783	21839278	348.82	PREDICTED: clathrin interactor EPSIN 1 isoform X2
Zj.jz020387013	Chr04	21775849	21777528	348.82	NA
Zj.jz020387012	Chr04	21771185	21771652	348.82	NA
Zj.jz000799005	Chr04	22688333	22691867	88.63	PREDICTED: protein MRG1-like
Zj.jz000799002	Chr04	22709354	22712094	88.63	PREDICTED: LOW QUALITY PROTEIN: putative receptor protein kinase ZmPK1
Zj.jz000799001	Chr04	22717364	22718601	88.63	NA
Zj.jz000799004	Chr04	22692876	22695293	88.63	PREDICTED: uncharacterized protein LOC107420512
Zj.jz000799003	Chr04	22696981	22702488	88.63	NA
Zj.jz000799006	Chr04	22687185	22687445	88.63	NA
Zj.jz006119233	Chr04	23049305	23049805	538.37	PREDICTED: putative receptor protein kinase ZmPK1
Zj.jz006119232	Chr04	23056814	23061433	538.37	PREDICTED: putative receptor protein kinase ZmPK1
Zj.jz006119235	Chr04	23036858	23038375	538.37	NA
Zj.jz006119234	Chr04	23042968	23048577	538.37	NA
Zj.jz034129179	Chr04	25771311	25771844	184.52	NA
Zj.jz034129178	Chr04	25734064	25734570	184.52	NA
Zj.jz034129173	Chr04	25697792	25699887	184.52	PREDICTED: UDP-galactose transporter 2-like
Zj.jz034129174	Chr04	25702195	25708184	184.52	PREDICTED: LOW QUALITY PROTEIN: chaperone protein dnaJ 10-like
Zj.jz034129176	Chr04	25713876	25716727	184.52	PREDICTED: uncharacterized aarF domain-containing protein kinase At1g79600, chloroplastic isoform X1
Zj.jz034129175	Chr04	25708846	25713224	184.52	PREDICTED: peroxisomal nicotinamide adenine dinucleotide carrier-like
Zj.jz034129177	Chr04	25723721	25727659	184.52	PREDICTED: DNA topoisomerase 1-like
Zj.jz024217080	Chr05	2773168	2773512	103.51	NA
Zj.jz024217078	Chr05	2748845	2752633	103.51	PREDICTED: proteasome subunit alpha type-2-A-like
Zj.jz024217082	Chr05	2776884	2777440	103.51	NA
Zj.jz024217079	Chr05	2753426	2756638	103.51	PREDICTED: pentatricopeptide repeat-containing protein At3g24000, mitochondrial
Zj.jz024217081	Chr05	2773704	2775862	103.51	PREDICTED: CAX-interacting protein 4-like
Zj.jz044343040	Chr05	4129196	4174485	65.07	PREDICTED: bidirectional sugar transporter SWEET14-like
Zj.jz044343039	Chr05	4177100	4178261	65.07	NA
Zj.jz044343038	Chr05	4178569	4178845	65.07	NA
Zj.jz044343041	Chr05	4118887	4120075	65.07	NA
Zj.jz044343018	Chr05	4315031	4315933	197.2	PREDICTED: uncharacterized protein LOC107418172
Zj.jz044343015	Chr05	4339655	4343957	197.2	PREDICTED: protein PLASTID TRANSCRIPTIONALLY ACTIVE 10
Zj.jz044343016	Chr05	4335763	4338631	197.2	PREDICTED: 3-oxoacyl
Zj.jz044343002	Chr05	4401180	4401479	197.2	NA
Zj.jz044343005	Chr05	4387092	4390176	197.2	PREDICTED: 26S proteasome non-ATPase regulatory subunit 6
Zj.jz044343003	Chr05	4395802	4399698	197.2	NA
Zj.jz044343009	Chr05	4373391	4374584	197.2	PREDICTED: DELLA protein RGL1-like
Zj.jz044343010	Chr05	4359286	4362289	197.2	PREDICTED: glyceraldehyde-3-phosphate dehydrogenase, cytosolic-like
Zj.jz044343013	Chr05	4346588	4347701	197.2	PREDICTED: uncharacterized protein LOC107418112
Zj.jz044343001	Chr05	4402086	4404894	197.2	NA
Zj.jz044343006	Chr05	4380652	4385109	197.2	PREDICTED: uncharacterized aarF domain-containing protein kinase 1 isoform X2
Zj.jz044343012	Chr05	4348700	4351301	197.2	PREDICTED: lysine histidine transporter 2-like
Zj.jz044343011	Chr05	4352833	4356371	197.2	PREDICTED: uncharacterized protein LOC107418166
Zj.jz044343004	Chr05	4392385	4394974	197.2	PREDICTED: probable ubiquitin-like-specific protease 2A isoform X1
Zj.jz044343007	Chr05	4378384	4379735	197.2	PREDICTED: uncharacterized protein LOC107418204
Zj.jz044343014	Chr05	4344853	4346170	197.2	NA
Zj.jz044343008	Chr05	4375473	4377574	197.2	PREDICTED: nucleoside diphosphate kinase 2, chloroplastic
Zj.jz044343017	Chr05	4329886	4334027	197.2	PREDICTED: transcription factor GTE10
Zj.jz006091004	Chr05	4956420	4956680	64.58	NA
Zj.jz040527006	Chr05	4923668	4926734	64.58	PREDICTED: uncharacterized protein LOC107418119
Zj.jz006091001	Chr05	4934128	4949589	64.58	PREDICTED: cytochrome P450 71A22-like
Zj.jz006091005	Chr05	4962599	4962937	64.58	NA
Zj.jz040527005	Chr05	4916965	4922855	64.58	PREDICTED: kelch domain-containing protein 4
Zj.jz040527007	Chr05	4927970	4929632	64.58	PREDICTED: oxygen-independent coproporphyrinogen-III oxidase-like protein sll1917
Zj.jz006091003	Chr05	4955565	4956285	64.58	NA
Zj.jz006091006	Chr05	4981072	4987558	64.58	NA
Zj.jz006091002	Chr05	4953148	4953798	64.58	PREDICTED: Werner Syndrome-like exonuclease
Zj.jz002305029	Chr05	5940995	5942705	72.93	PREDICTED: glutaredoxin
Zj.jz002305028	Chr05	5944013	5949793	72.93	PREDICTED: uncharacterized protein LOC107418369 isoform X1
Zj.jz002305031	Chr05	5934556	5937495	72.93	PREDICTED: LRR receptor-like serine/threonine-protein kinase GSO1, partial
Zj.jz002305030	Chr05	5938714	5940247	72.93	NA
Zj.jz002305032	Chr05	5927790	5930815	72.93	PREDICTED: uncharacterized protein LOC107408965, partial
Zj.jz002305033	Chr05	5923234	5926356	72.93	NA
Zj.jz002305017	Chr05	6085630	6093679	127.54	PREDICTED: U3 small nucleolar ribonucleoprotein protein MPP10
Zj.jz002305015	Chr05	6105483	6112361	127.54	PREDICTED: uncharacterized protein LOC107408297
Zj.jz002305012	Chr05	6126111	6129781	127.54	PREDICTED: phosphoenolpyruvate/phosphate translocator 1, chloroplastic-like
Zj.jz002305013	Chr05	6121976	6124187	127.54	PREDICTED: probable BOI-related E3 ubiquitin-protein ligase 2 isoform X1
Zj.jz002305014	Chr05	6117222	6119841	127.54	PREDICTED: uncharacterized protein LOC107418365
Zj.jz002305016	Chr05	6093867	6099714	127.54	NA
Zj.jz002305006	Chr05	6167543	6178621	127.54	PREDICTED: pantothenate kinase 2
Zj.jz002305011	Chr05	6131217	6133185	127.54	PREDICTED: transcription factor MYB98-like
Zj.jz002305018	Chr05	6084584	6085485	127.54	NA
Zj.jz002305010	Chr05	6134360	6137350	127.54	PREDICTED: GDSL esterase/lipase At5g62930
Zj.jz002305007	Chr05	6163346	6165419	127.54	NA
Zj.jz002305005	Chr05	6179824	6183531	127.54	PREDICTED: serine/threonine-protein kinase ATM-like
Zj.jz002305008	Chr05	6160132	6160356	127.54	NA
Zj.jz002305009	Chr05	6140963	6144947	127.54	PREDICTED: probable boron transporter 2
Zj.jz035825053	Chr05	6948242	6950242	60.68	PREDICTED: uncharacterized protein LOC107409494
Zj.jz035825052	Chr05	6965006	6966020	60.68	PREDICTED: uncharacterized protein LOC107418511
Zj.jz035825046	Chr05	6993893	6998354	60.68	PREDICTED: polynucleotide 5\'-hydroxyl-kinase NOL9
Zj.jz035825050	Chr05	6980615	6980920	60.68	NA
Zj.jz035825051	Chr05	6974460	6977941	60.68	PREDICTED: transcription factor bHLH79 isoform X2
Zj.jz035825047	Chr05	6989498	6992363	60.68	PREDICTED: probable myosin-binding protein 5
Zj.jz035825049	Chr05	6981376	6983814	60.68	PREDICTED: 5-formyltetrahydrofolate cyclo-ligase, mitochondrial
Zj.jz035825048	Chr05	6984886	6988127	60.68	PREDICTED: serine/threonine-protein phosphatase PP2A catalytic subunit
Zj.jz035825030	Chr05	7134685	7136727	78.62	NA
Zj.jz035825031	Chr05	7129237	7133910	78.62	PREDICTED: ERAD-associated E3 ubiquitin-protein ligase component HRD3A-like
Zj.jz035825027	Chr05	7146675	7147187	78.62	PREDICTED: Bowman-Birk type proteinase inhibitor-like isoform X2
Zj.jz035825024	Chr05	7178756	7179359	78.62	PREDICTED: seed trypsin/chymotrypsin inhibitor IVA-like
Zj.jz035825028	Chr05	7141787	7142468	78.62	PREDICTED: Bowman-Birk type proteinase inhibitor C-II-like
Zj.jz035825025	Chr05	7166693	7167198	78.62	NA
Zj.jz035825032	Chr05	7124476	7127452	78.62	PREDICTED: ERAD-associated E3 ubiquitin-protein ligase component HRD3A-like isoform X1
Zj.jz035825034	Chr05	7116105	7118320	78.62	PREDICTED: aldose 1-epimerase
Zj.jz035825026	Chr05	7153212	7153947	78.62	NA
Zj.jz035825033	Chr05	7119555	7123064	78.62	NA
Zj.jz035825029	Chr05	7136742	7138807	78.62	NA
Zj.jz013641001	Chr05	7603208	7603438	147.53	NA
Zj.jz035825005	Chr05	7490148	7490661	147.53	NA
Zj.jz035825004	Chr05	7512295	7512814	147.53	NA
Zj.jz013641003	Chr05	7606291	7612160	147.53	NA
Zj.jz013641002	Chr05	7603478	7605245	147.53	NA
Zj.jz035825002	Chr05	7539160	7544388	147.53	NA
Zj.jz035825003	Chr05	7522973	7523542	147.53	NA
Zj.jz013641018	Chr05	7813694	7818846	97.56	NA
Zj.jz041121001	Chr05	7852852	7853342	97.56	PREDICTED: Bowman-Birk type seed trypsin and chymotrypsin inhibitor-like
Zj.jz041121004	Chr05	7872752	7874321	97.56	NA
Zj.jz041121002	Chr05	7856679	7857278	97.56	NA
Zj.jz013641019	Chr05	7819319	7819850	97.56	NA
Zj.jz013641020	Chr05	7825974	7828309	97.56	NA
Zj.jz041121003	Chr05	7857288	7858727	97.56	NA
Zj.jz029963013	Chr05	8387190	8392902	73.89	PREDICTED: probable S-adenosylmethionine-dependent methyltransferase At5g38100
Zj.jz029963015	Chr05	8409378	8409970	73.89	NA
Zj.jz029963016	Chr05	8412466	8415482	73.89	NA
Zj.jz029963014	Chr05	8395355	8395886	73.89	NA
Zj.jz029963009	Chr05	8205076	8343557	73.89	PREDICTED: probable S-adenosylmethionine-dependent methyltransferase At5g38100
Zj.jz029963010	Chr05	8349515	8351250	73.89	NA
Zj.jz029963011	Chr05	8352522	8354420	73.89	NA
Zj.jz029963012	Chr05	8384335	8384619	73.89	NA
Zj.jz029963017	Chr05	8417036	8419912	73.89	NA
Zj.jz029963032	Chr05	8663864	8664928	220.73	PREDICTED: probable S-adenosylmethionine-dependent methyltransferase At5g37990
Zj.jz029963024	Chr05	8493506	8495906	220.73	NA
Zj.jz029963027	Chr05	8506480	8510912	220.73	NA
Zj.jz029963031	Chr05	8625475	8625783	220.73	NA
Zj.jz029963030	Chr05	8551011	8621575	220.73	NA
Zj.jz029963033	Chr05	8674559	8677043	220.73	NA
Zj.jz029963037	Chr05	8697633	8699544	220.73	PREDICTED: probable S-adenosylmethionine-dependent methyltransferase At5g38100
Zj.jz029963025	Chr05	8497202	8497471	220.73	NA
Zj.jz029963020	Chr05	8440488	8441507	220.73	NA
Zj.jz029963026	Chr05	8504096	8505449	220.73	NA
Zj.jz029963023	Chr05	8491893	8493054	220.73	NA
Zj.jz029963036	Chr05	8696135	8696326	220.73	NA
Zj.jz029963021	Chr05	8469247	8470339	220.73	NA
Zj.jz029963022	Chr05	8475532	8476063	220.73	NA
Zj.jz029963029	Chr05	8524236	8524505	220.73	NA
Zj.jz029963034	Chr05	8694490	8695303	220.73	NA
Zj.jz029963039	Chr05	8708584	8710507	220.73	PREDICTED: UDP-glycosyltransferase 89C1-like
Zj.jz029963035	Chr05	8695348	8696128	220.73	NA
Zj.jz029963038	Chr05	8703749	8705323	220.73	PREDICTED: probable S-adenosylmethionine-dependent methyltransferase At5g38100
Zj.jz029963040	Chr05	8712222	8714406	220.73	NA
Zj.jz029963051	Chr05	8820766	8852413	65.79	PREDICTED: probable S-adenosylmethionine-dependent methyltransferase At5g38100
Zj.jz029963049	Chr05	8801894	8802447	65.79	NA
Zj.jz029963054	Chr05	8861413	8862416	65.79	NA
Zj.jz029963050	Chr05	8812047	8814040	65.79	PREDICTED: probable S-adenosylmethionine-dependent methyltransferase At5g38100
Zj.jz029963053	Chr05	8858697	8860370	65.79	NA
Zj.jz029963048	Chr05	8796528	8797349	65.79	NA
Zj.jz029963052	Chr05	8854639	8856646	65.79	NA
Zj.jz029963063	Chr05	8967476	8967886	128.43	NA
Zj.jz029963065	Chr05	8974727	8977076	128.43	PREDICTED: protein DETOXIFICATION 16-like
Zj.jz029963067	Chr05	8984010	8986234	128.43	PREDICTED: protein DETOXIFICATION 16-like
Zj.jz029963066	Chr05	8978679	8981865	128.43	NA
Zj.jz029963061	Chr05	8926870	8927857	128.43	PREDICTED: probable glutathione S-transferase
Zj.jz029963060	Chr05	8917477	8921988	128.43	NA
Zj.jz029963068	Chr05	8987231	8989297	128.43	NA
Zj.jz029963062	Chr05	8957439	8959156	128.43	NA
Zj.jz029963064	Chr05	8970096	8973828	128.43	PREDICTED: cyclin-dependent kinase D-3-like isoform X3
Zj.jz029963069	Chr05	9002848	9003717	128.43	NA
Zj.jz001743001	Chr05	9483418	9484631	109.82	NA
Zj.jz035705032	Chr05	9436660	9438792	109.82	NA
Zj.jz001743006	Chr05	9517779	9517982	109.82	NA
Zj.jz001743002	Chr05	9498460	9500510	109.82	NA
Zj.jz035705031	Chr05	9426696	9431106	109.82	PREDICTED: beta-D-xylosidase 1-like
Zj.jz035705033	Chr05	9441344	9445845	109.82	PREDICTED: O-glucosyltransferase rumi homolog
Zj.jz001743005	Chr05	9514679	9515410	109.82	NA
Zj.jz001743004	Chr05	9504610	9513870	109.82	PREDICTED: LOW QUALITY PROTEIN: O-glucosyltransferase rumi homolog
Zj.jz001743003	Chr05	9501379	9503445	109.82	PREDICTED: double-stranded RNA-binding protein 4-like
Zj.jz028467005	Chr05	10603676	10611444	92.36	PREDICTED: lysM domain-containing GPI-anchored protein 1-like isoform X2
Zj.jz028467004	Chr05	10614085	10619805	92.36	NA
Zj.jz028467007	Chr05	10532203	10533021	92.36	NA
Zj.jz028467006	Chr05	10534277	10535830	92.36	NA
Zj.jz009381037	Chr05	10767091	10772840	170.79	PREDICTED: aspartic proteinase Asp1
Zj.jz009381038	Chr05	10758689	10765866	170.79	NA
Zj.jz009381039	Chr05	10750377	10754212	170.79	PREDICTED: aluminum-activated malate transporter 9-like
Zj.jz009381021	Chr05	11119153	11119443	79.3	NA
Zj.jz009381023	Chr05	11103602	11105168	79.3	PREDICTED: cell number regulator 2-like
Zj.jz009381019	Chr05	11134185	11135903	79.3	NA
Zj.jz009381020	Chr05	11122734	11131480	79.3	PREDICTED: protein CASP
Zj.jz009381018	Chr05	11136805	11137335	79.3	NA
Zj.jz009381015	Chr05	11163013	11164506	79.3	NA
Zj.jz009381017	Chr05	11137473	11138588	79.3	NA
Zj.jz009381016	Chr05	11153776	11156042	79.3	PREDICTED: peptidyl-tRNA hydrolase, mitochondrial
Zj.jz009381022	Chr05	11106355	11106830	79.3	NA
Zj.jz012195005	Chr05	11546462	11552507	95.36	PREDICTED: protein DENND6A
Zj.jz012195004	Chr05	11540247	11541463	95.36	PREDICTED: transcription factor DIVARICATA
Zj.jz012195003	Chr05	11528970	11539529	95.36	PREDICTED: histone deacetylase 15
Zj.jz012195006	Chr05	11598746	11603916	95.36	PREDICTED: leucoanthocyanidin reductase-like
Zj.jz012195027	Chr05	12246530	12249119	81.3	PREDICTED: uncharacterized protein LOC107418888
Zj.jz012195050	Chr05	12605378	12609917	64.21	PREDICTED: beta-glucosidase 24-like, partial
Zj.jz012195051	Chr05	12647011	12647496	64.21	PREDICTED: probable calcium-binding protein CML15
Zj.jz012195052	Chr05	12649781	12650176	64.21	PREDICTED: uncharacterized protein LOC107418992
Zj.jz012195057	Chr05	12758214	12763071	77.36	NA
Zj.jz012195061	Chr05	12790508	12800030	77.36	NA
Zj.jz012195058	Chr05	12767267	12769617	77.36	NA
Zj.jz012195055	Chr05	12724950	12730068	77.36	NA
Zj.jz012195062	Chr05	12802846	12805303	77.36	PREDICTED: protein CHAPERONE-LIKE PROTEIN OF POR1, chloroplastic
Zj.jz012195056	Chr05	12739442	12757803	77.36	PREDICTED: serine hydroxymethyltransferase 3, chloroplastic
Zj.jz012195059	Chr05	12773983	12777751	77.36	NA
Zj.jz012195060	Chr05	12782279	12785711	77.36	PREDICTED: calcium sensing receptor, chloroplastic
Zj.jz012195064	Chr05	12857273	12858255	76.85	PREDICTED: tetraspanin-11
Zj.jz012195065	Chr05	12884464	12888297	76.85	PREDICTED: enolase 1, chloroplastic
Zj.jz012195063	Chr05	12835669	12838011	76.85	NA
Zj.jz007481023	Chr05	13817079	13820849	114.15	PREDICTED: cytochrome P450 78A5-like
Zj.jz013737001	Chr05	13760664	13762656	114.15	NA
Zj.jz041995001	Chr05	13791872	13793011	114.15	NA
Zj.jz011213013	Chr05	14469113	14471682	104.12	PREDICTED: ADP,ATP carrier protein ER-ANT1
Zj.jz011213014	Chr05	14466783	14468167	104.12	PREDICTED: uncharacterized protein LOC107419131
Zj.jz011213011	Chr05	14605378	14612428	104.12	NA
Zj.jz011213010	Chr05	14788706	14792522	306.84	PREDICTED: squamosa promoter-binding-like protein 6
Zj.jz011213009	Chr05	14843251	14845221	306.84	NA
Zj.jz011213008	Chr05	14903328	14903623	306.84	NA
Zj.jz011213004	Chr05	14976216	14978329	408.41	PREDICTED: COBRA-like protein 4
Zj.jz011213002	Chr05	14994205	14999892	408.41	PREDICTED: cleavage stimulation factor subunit 50
Zj.jz011213006	Chr05	14967296	14967544	408.41	NA
Zj.jz011213005	Chr05	14970907	14973652	408.41	PREDICTED: COBRA-like protein 4
Zj.jz032893002	Chr05	15063732	15074514	408.41	PREDICTED: pectin acetylesterase 8-like
Zj.jz032893001	Chr05	15041971	15044368	408.41	NA
Zj.jz011213001	Chr05	15001161	15002783	408.41	PREDICTED: LOW QUALITY PROTEIN: pentatricopeptide repeat-containing protein PNM1, mitochondrial
Zj.jz011213007	Chr05	14964295	14967275	408.41	NA
Zj.jz011213003	Chr05	14979087	14982532	408.41	PREDICTED: protein COBRA-like
Zj.jz032893027	Chr05	15443183	15467279	73.96	PREDICTED: DExH-box ATP-dependent RNA helicase DExH14
Zj.jz032893039	Chr05	15850250	15851485	60.74	PREDICTED: trans-resveratrol di-O-methyltransferase-like
Zj.jz042129029	Chr05	17335930	17337669	96.67	NA
Zj.jz042129033	Chr05	17316909	17319545	96.67	PREDICTED: probable receptor-like protein kinase At5g61350
Zj.jz042129026	Chr05	17360083	17362505	96.67	PREDICTED: phosphoribosylformylglycinamidine cyclo-ligase, partial
Zj.jz042129028	Chr05	17353571	17354351	96.67	NA
Zj.jz042129023	Chr05	17386937	17388799	96.67	NA
Zj.jz042129024	Chr05	17371796	17376862	96.67	PREDICTED: two-component response regulator-like APRR1
Zj.jz042129031	Chr05	17326941	17328320	96.67	PREDICTED: probable xyloglucan 6-xylosyltransferase 5
Zj.jz042129025	Chr05	17365133	17368410	96.67	PREDICTED: vesicle transport v-SNARE 13-like
Zj.jz042129034	Chr05	17304674	17315165	96.67	NA
Zj.jz042129032	Chr05	17321105	17322460	96.67	NA
Zj.jz042129027	Chr05	17355530	17357056	96.67	NA
Zj.jz042129030	Chr05	17333872	17335344	96.67	PREDICTED: pentatricopeptide repeat-containing protein At5g61370, mitochondrial-like
Zj.jz015613002	Chr05	17707817	17713607	152.85	PREDICTED: WD repeat and HMG-box DNA-binding protein 1
Zj.jz015613001	Chr05	17678863	17680245	152.85	PREDICTED: uncharacterized protein LOC107407499
Zj.jz022123002	Chr05	17975785	17978888	63.78	PREDICTED: uncharacterized protein LOC107418987
Zj.jz022123001	Chr05	17934539	17938457	63.78	PREDICTED: plant cysteine oxidase 3 isoform X1
Zj.jz028999017	Chr05	19558108	19562302	68.6	PREDICTED: protein NRT1/ PTR FAMILY 4.6
Zj.jz028999018	Chr05	19550335	19551040	68.6	PREDICTED: uncharacterized protein LOC107415849
Zj.jz028999015	Chr05	19591275	19595885	68.6	PREDICTED: LRR receptor-like serine/threonine-protein kinase FEI 2
Zj.jz028999021	Chr05	19536937	19537272	68.6	PREDICTED: protein PXR1
Zj.jz028999019	Chr05	19543437	19545180	68.6	PREDICTED: hypersensitive-induced response protein 1
Zj.jz028999020	Chr05	19540613	19542491	68.6	PREDICTED: mitochondrial outer membrane protein porin of 36 kDa-like
Zj.jz028999016	Chr05	19573440	19576373	68.6	PREDICTED: uncharacterized protein LOC107415844
Zj.jz032543008	Chr05	20061756	20064969	153.25	NA
Zj.jz032543012	Chr05	20088246	20089734	153.25	NA
Zj.jz032543014	Chr05	20106005	20106484	153.25	NA
Zj.jz032543002	Chr05	19990819	19991637	153.25	NA
Zj.jz032543010	Chr05	20071172	20076436	153.25	PREDICTED: betaine aldehyde dehydrogenase 1, chloroplastic-like
Zj.jz032543011	Chr05	20085345	20085587	153.25	PREDICTED: uncharacterized protein LOC107405411
Zj.jz032543009	Chr05	20065361	20068881	153.25	PREDICTED: mannose-1-phosphate guanyltransferase alpha-like
Zj.jz032543006	Chr05	20049791	20050830	153.25	PREDICTED: uncharacterized protein LOC107415700
Zj.jz032543003	Chr05	19995210	19995572	153.25	NA
Zj.jz032543013	Chr05	20093795	20101985	153.25	NA
Zj.jz032543004	Chr05	20033009	20034253	153.25	PREDICTED: lignin-forming anionic peroxidase-like
Zj.jz032543005	Chr05	20040334	20042836	153.25	PREDICTED: sm-like protein LSM3B
Zj.jz032543015	Chr05	20107356	20107817	153.25	NA
Zj.jz032543001	Chr05	19990047	19990547	153.25	NA
Zj.jz033083021	Chr05	19958789	19960585	153.25	PREDICTED: transcription factor MYB1R1-like
Zj.jz033083019	Chr05	19922698	19925372	153.25	PREDICTED: surfeit locus protein 1
Zj.jz032543016	Chr05	20107823	20108257	153.25	NA
Zj.jz032543007	Chr05	20052018	20056291	153.25	NA
Zj.jz021261014	Chr05	21222823	21225628	70.24	NA
Zj.jz021261012	Chr05	21215974	21218384	70.24	NA
Zj.jz021261008	Chr05	21181122	21189519	70.24	PREDICTED: putative 3,4-dihydroxy-2-butanone kinase
Zj.jz021261010	Chr05	21201232	21203130	70.24	PREDICTED: type I inositol polyphosphate 5-phosphatase 4-like
Zj.jz021261015	Chr05	21226499	21232265	70.24	PREDICTED: monoglyceride lipase
Zj.jz021261007	Chr05	21177397	21180048	70.24	PREDICTED: calmodulin
Zj.jz021261009	Chr05	21191714	21196750	70.24	NA
Zj.jz021261011	Chr05	21209052	21213111	70.24	NA
Zj.jz021261013	Chr05	21219260	21221723	70.24	PREDICTED: GPI mannosyltransferase 1
Zj.jz014311033	Chr05	22290631	22295392	83.16	PREDICTED: phenylalanine--tRNA ligase, chloroplastic/mitochondrial
Zj.jz014311028	Chr05	22364138	22365140	83.16	PREDICTED: eukaryotic peptide chain release factor subunit 1-1-like
Zj.jz014311034	Chr05	22277517	22280446	83.16	NA
Zj.jz014311031	Chr05	22302701	22307315	83.16	PREDICTED: dolichyl-diphosphooligosaccharide--protein glycosyltransferase subunit STT3B
Zj.jz014311030	Chr05	22331954	22333247	83.16	NA
Zj.jz014311032	Chr05	22297681	22301203	83.16	NA
Zj.jz014311029	Chr05	22352668	22358040	83.16	PREDICTED: probable succinyl-CoA ligase
Zj.jz017079102	Chr06	1039070	1040872	125.02	PREDICTED: serine/threonine-protein kinase At5g01020-like
Zj.jz017079094	Chr06	979236	980114	125.02	PREDICTED: protein LURP-one-related 6
Zj.jz017079098	Chr06	1015218	1017686	125.02	NA
Zj.jz017079097	Chr06	1003428	1005804	125.02	PREDICTED: RING-box protein 1a
Zj.jz017079105	Chr06	1056415	1059962	125.02	PREDICTED: uncharacterized protein LOC107423919
Zj.jz017079107	Chr06	1072426	1074367	125.02	NA
Zj.jz017079096	Chr06	987124	996657	125.02	PREDICTED: subtilisin-like protease SBT1.8
Zj.jz017079100	Chr06	1021564	1023366	125.02	PREDICTED: flavonoid 3\'-monooxygenase-like
Zj.jz017079103	Chr06	1049610	1052280	125.02	PREDICTED: thiol protease aleurain-like
Zj.jz017079099	Chr06	1018403	1019946	125.02	NA
Zj.jz017079095	Chr06	983872	985771	125.02	PREDICTED: guanine nucleotide-binding protein subunit gamma 3
Zj.jz017079106	Chr06	1060476	1065330	125.02	PREDICTED: tubulin--tyrosine ligase-like protein 12
Zj.jz017079101	Chr06	1034439	1037003	125.02	PREDICTED: flavonoid 3\'-monooxygenase-like
Zj.jz017079104	Chr06	1053909	1055696	125.02	PREDICTED: pentatricopeptide repeat-containing protein At2g06000
Zj.jz037653028	Chr06	2316100	2320406	1161.1	PREDICTED: probable tRNA N6-adenosine threonylcarbamoyltransferase, mitochondrial
Zj.jz037653029	Chr06	2308848	2312019	1161.1	NA
Zj.jz030683002	Chr06	2304596	2306796	1161.1	NA
Zj.jz017079290	Chr06	2286295	2286480	1161.1	NA
Zj.jz037653025	Chr06	2333664	2337646	1161.1	PREDICTED: 3-phosphoshikimate 1-carboxyvinyltransferase 2
Zj.jz037653023	Chr06	2344111	2344729	1161.1	PREDICTED: 40S ribosomal protein S20-like
Zj.jz037653027	Chr06	2321492	2324546	1161.1	PREDICTED: DNA repair protein RAD51 homolog 3-like isoform X1
Zj.jz037653024	Chr06	2340586	2341893	1161.1	PREDICTED: UDP-glucuronate 4-epimerase 3
Zj.jz037653026	Chr06	2326649	2330426	1161.1	PREDICTED: transketolase, chloroplastic
Zj.jz044537056	Chr06	5392343	5394514	75.26	PREDICTED: uncharacterized protein LOC107424312
Zj.jz044537057	Chr06	5386825	5388043	75.26	NA
Zj.jz044537059	Chr06	5378772	5382435	75.26	NA
Zj.jz044537050	Chr06	5417457	5422931	75.26	PREDICTED: phosphoinositide phosphatase SAC6
Zj.jz044537054	Chr06	5403718	5405741	75.26	PREDICTED: protein RKD5
Zj.jz044537061	Chr06	5361795	5370327	75.26	PREDICTED: uncharacterized protein LOC107424288
Zj.jz044537052	Chr06	5414377	5415450	75.26	PREDICTED: dehydrodolichyl diphosphate synthase 6
Zj.jz044537060	Chr06	5375157	5378677	75.26	PREDICTED: LOW QUALITY PROTEIN: glutamate receptor 3.6-like
Zj.jz044537055	Chr06	5397358	5401702	75.26	PREDICTED: rab proteins geranylgeranyltransferase component A 2
Zj.jz044537048	Chr06	5428038	5432477	75.26	PREDICTED: ubiquitin domain-containing protein DSK2a-like isoform X2
Zj.jz044537049	Chr06	5424753	5425685	75.26	PREDICTED: homeobox protein Hox-D11
Zj.jz044537051	Chr06	5416352	5416933	75.26	PREDICTED: dirigent protein 19-like
Zj.jz044537058	Chr06	5382628	5383934	75.26	PREDICTED: cancer-related nucleoside-triphosphatase-like
Zj.jz044537053	Chr06	5408836	5412224	75.26	PREDICTED: probable serine/threonine-protein kinase Cx32, chloroplastic
Zj.jz013679054	Chr06	6690637	6694241	62.52	PREDICTED: folate transporter 1, chloroplastic isoform X2
Zj.jz013679052	Chr06	6698714	6700306	62.52	PREDICTED: peroxidase 72
Zj.jz013679051	Chr06	6702858	6707649	62.52	PREDICTED: uncharacterized protein LOC107424562
Zj.jz013679048	Chr06	6716134	6718080	62.52	PREDICTED: pentatricopeptide repeat-containing protein At5g44230
Zj.jz013679057	Chr06	6681399	6683363	62.52	PREDICTED: LOW QUALITY PROTEIN: AB hydrolase superfamily protein YfhM-like
Zj.jz013679046	Chr06	6723025	6726758	62.52	PREDICTED: periodic tryptophan protein 1 homolog
Zj.jz013679058	Chr06	6680034	6680339	62.52	NA
Zj.jz013679056	Chr06	6684578	6686121	62.52	PREDICTED: bifunctional epoxide hydrolase 2-like
Zj.jz013679053	Chr06	6696180	6696806	62.52	PREDICTED: 50S ribosomal protein L7/L12
Zj.jz013679047	Chr06	6719504	6720163	62.52	PREDICTED: dehydrin DHN1
Zj.jz013679055	Chr06	6686993	6688790	62.52	NA
Zj.jz013679045	Chr06	6727270	6730508	62.52	PREDICTED: uncharacterized protein LOC107424576
Zj.jz013679050	Chr06	6709440	6713641	62.52	PREDICTED: uncharacterized protein LOC107424557
Zj.jz013679049	Chr06	6714672	6715687	62.52	PREDICTED: uncharacterized protein LOC107424571
Zj.jz036025025	Chr06	7179574	7181844	70.2	PREDICTED: AP-3 complex subunit sigma isoform X1
Zj.jz036025020	Chr06	7159170	7161701	70.2	NA
Zj.jz036025027	Chr06	7184038	7190021	70.2	PREDICTED: vam6/Vps39-like protein
Zj.jz036025035	Chr06	7248333	7254367	70.2	PREDICTED: succinate dehydrogenase
Zj.jz036025034	Chr06	7236093	7237928	70.2	PREDICTED: scarecrow-like protein 4
Zj.jz036025036	Chr06	7268282	7272001	70.2	NA
Zj.jz036025026	Chr06	7182818	7183648	70.2	PREDICTED: protein N-lysine methyltransferase METTL21A
Zj.jz036025039	Chr06	7289201	7296292	70.2	NA
Zj.jz036025029	Chr06	7194744	7196845	70.2	PREDICTED: random slug protein 5
Zj.jz036025028	Chr06	7191598	7193789	70.2	PREDICTED: protein AE7-like 1
Zj.jz036025040	Chr06	7299466	7303459	70.2	PREDICTED: uncharacterized protein LOC107424827 isoform X1
Zj.jz036025030	Chr06	7211126	7211477	70.2	NA
Zj.jz036025031	Chr06	7213308	7213646	70.2	NA
Zj.jz036025033	Chr06	7225309	7226494	70.2	PREDICTED: uncharacterized protein LOC107424585
Zj.jz036025032	Chr06	7215938	7216529	70.2	NA
Zj.jz036025021	Chr06	7162115	7162545	70.2	NA
Zj.jz036025023	Chr06	7166607	7171264	70.2	PREDICTED: pyridine nucleotide-disulfide oxidoreductase domain-containing protein 2-like isoform X1
Zj.jz036025022	Chr06	7163323	7163610	70.2	PREDICTED: protein RADIALIS-like 3
Zj.jz036025037	Chr06	7283711	7286428	70.2	NA
Zj.jz036025038	Chr06	7286847	7288395	70.2	PREDICTED: protein LIKE COV 3-like
Zj.jz036025024	Chr06	7171945	7177919	70.2	NA
Zj.jz019129100	Chr06	8298923	8301907	106.77	PREDICTED: eukaryotic initiation factor 4A-I, partial
Zj.jz019129101	Chr06	8291461	8293462	106.77	PREDICTED: protein DETOXIFICATION 48-like
Zj.jz019129099	Chr06	8307225	8315973	106.77	NA
Zj.jz019129094	Chr06	8335147	8336310	106.77	PREDICTED: red chlorophyll catabolite reductase, chloroplastic-like
Zj.jz019129095	Chr06	8328359	8331246	106.77	NA
Zj.jz019129091	Chr06	8365762	8366530	106.77	PREDICTED: uncharacterized protein LOC107424778
Zj.jz019129092	Chr06	8354994	8357252	106.77	PREDICTED: heat shock factor protein HSF24
Zj.jz019129097	Chr06	8320937	8323879	106.77	PREDICTED: LOW QUALITY PROTEIN: pentatricopeptide repeat-containing protein At5g27110-like
Zj.jz019129102	Chr06	8284523	8285098	106.77	NA
Zj.jz019129090	Chr06	8373699	8375315	106.77	PREDICTED: protein DCL, chloroplastic-like
Zj.jz019129093	Chr06	8344924	8346006	106.77	NA
Zj.jz019129096	Chr06	8324361	8327322	106.77	PREDICTED: probable calcium-binding protein CML20
Zj.jz019129098	Chr06	8317454	8318128	106.77	PREDICTED: ethylene-responsive transcription factor ERF109-like
Zj.jz030147001	Chr06	9021413	9024495	67.3	NA
Zj.jz030147009	Chr06	9061048	9061257	67.3	NA
Zj.jz019129005	Chr06	8994542	8995800	67.3	NA
Zj.jz030147004	Chr06	9055988	9056299	67.3	NA
Zj.jz030147010	Chr06	9064965	9066133	67.3	NA
Zj.jz030147012	Chr06	9077375	9080015	67.3	NA
Zj.jz030147002	Chr06	9024652	9024990	67.3	NA
Zj.jz030147013	Chr06	9081587	9081814	67.3	NA
Zj.jz030147008	Chr06	9060495	9060817	67.3	NA
Zj.jz019129003	Chr06	8998600	9000452	67.3	NA
Zj.jz030147011	Chr06	9068706	9075801	67.3	NA
Zj.jz030147003	Chr06	9043819	9045191	67.3	NA
Zj.jz030147014	Chr06	9084041	9084448	67.3	NA
Zj.jz019129004	Chr06	8996307	8997895	67.3	NA
Zj.jz030147015	Chr06	9084691	9085026	67.3	NA
Zj.jz030147007	Chr06	9059437	9060315	67.3	NA
Zj.jz030147016	Chr06	9085923	9086342	67.3	NA
Zj.jz030147017	Chr06	9087425	9088767	67.3	NA
Zj.jz019129002	Chr06	9012690	9016002	67.3	NA
Zj.jz030147006	Chr06	9057974	9058162	67.3	NA
Zj.jz030147018	Chr06	9093404	9095395	67.3	NA
Zj.jz019129001	Chr06	9016848	9017669	67.3	NA
Zj.jz030147005	Chr06	9057356	9057931	67.3	NA
Zj.jz037039035	Chr06	11014409	11029783	67.15	NA
Zj.jz037039038	Chr06	10993435	10993758	67.15	NA
Zj.jz037039041	Chr06	10963911	10965956	67.15	NA
Zj.jz037039036	Chr06	10999568	11001237	67.15	NA
Zj.jz037039040	Chr06	10969703	10970545	67.15	NA
Zj.jz037039037	Chr06	10994757	10996796	67.15	PREDICTED: L-type lectin-domain containing receptor kinase IX.1-like
Zj.jz037039039	Chr06	10975507	10977263	67.15	NA
Zj.jz018471054	Chr06	13143926	13158136	72.03	NA
Zj.jz018471059	Chr06	13123118	13124401	72.03	PREDICTED: putative F-box protein At3g21120
Zj.jz018471058	Chr06	13126251	13129136	72.03	PREDICTED: serine/threonine-protein phosphatase 7 long form homolog isoform X2
Zj.jz018471057	Chr06	13130446	13133202	72.03	PREDICTED: NADPH-dependent pterin aldehyde reductase
Zj.jz018471056	Chr06	13134554	13142058	72.03	PREDICTED: uncharacterized protein LOC107425382
Zj.jz018471055	Chr06	13143290	13143751	72.03	NA
Zj.jz018471060	Chr06	13112316	13118329	72.03	NA
Zj.jz033273023	Chr06	14128155	14129522	112.09	NA
Zj.jz033273018	Chr06	14090829	14091957	112.09	PREDICTED: protein DOWNSTREAM OF FLC
Zj.jz033273022	Chr06	14127557	14127754	112.09	NA
Zj.jz033273019	Chr06	14093695	14097439	112.09	PREDICTED: 2,3-bisphosphoglycerate-dependent phosphoglycerate mutase-like, partial
Zj.jz033273021	Chr06	14106593	14107915	112.09	NA
Zj.jz033273020	Chr06	14101771	14106071	112.09	PREDICTED: LOW QUALITY PROTEIN: type I inositol polyphosphate 5-phosphatase 5-like
Zj.jz033273017	Chr06	14078323	14080776	112.09	PREDICTED: protein UPSTREAM OF FLC
Zj.jz036649008	Chr06	16836468	16841163	73.78	NA
Zj.jz036649033	Chr06	17458187	17461678	105.1	PREDICTED: probable serine/threonine-protein kinase kinX
Zj.jz036649034	Chr06	17531583	17538890	105.1	PREDICTED: thyroid adenoma-associated protein homolog isoform X1
Zj.jz030587002	Chr06	19105971	19108106	73.01	NA
Zj.jz030587005	Chr06	19079940	19080353	73.01	NA
Zj.jz030587006	Chr06	19076439	19077541	73.01	NA
Zj.jz030587004	Chr06	19080630	19080812	73.01	NA
Zj.jz030587001	Chr06	19120759	19121073	73.01	NA
Zj.jz030587003	Chr06	19095102	19105962	73.01	NA
Zj.jz030587007	Chr06	19074000	19075204	73.01	PREDICTED: uncharacterized protein LOC107425572
Zj.jz044729011	Chr06	20337368	20337826	115.73	NA
Zj.jz044729013	Chr06	20362919	20363185	115.73	NA
Zj.jz044729015	Chr06	20398026	20416775	115.73	PREDICTED: DNA topoisomerase 3-alpha, partial
Zj.jz044729014	Chr06	20366044	20370489	115.73	PREDICTED: farnesylcysteine lyase
Zj.jz044729010	Chr06	20330163	20336167	115.73	PREDICTED: vacuolar protein sorting-associated protein 20 homolog 2
Zj.jz044729012	Chr06	20350872	20354724	115.73	NA
Zj.jz020959032	Chr06	22033737	22039974	367.03	PREDICTED: SAL1 phosphatase-like
Zj.jz025983012	Chr06	22225934	22226273	367.03	NA
Zj.jz020959033	Chr06	22040792	22045595	367.03	PREDICTED: 2-oxoisovalerate dehydrogenase subunit alpha 2, mitochondrial
Zj.jz025983015	Chr06	22213029	22214777	367.03	PREDICTED: uncharacterized protein LOC107426110
Zj.jz020959036	Chr06	22136283	22137328	367.03	PREDICTED: NAC transcription factor ONAC010-like
Zj.jz025983014	Chr06	22216036	22218699	367.03	PREDICTED: protein trichome birefringence-like 6
Zj.jz020959034	Chr06	22093316	22095310	367.03	NA
Zj.jz025983013	Chr06	22219389	22221898	367.03	NA
Zj.jz020959030	Chr06	22023138	22028987	367.03	PREDICTED: SAL1 phosphatase-like
Zj.jz020959031	Chr06	22029804	22031645	367.03	NA
Zj.jz025983011	Chr06	22226403	22232695	367.03	PREDICTED: probable magnesium transporter NIPA7
Zj.jz025983016	Chr06	22210766	22211965	367.03	PREDICTED: uncharacterized protein LOC107426112
Zj.jz030665001	Chr07	1870135	1871917	61.7	NA
Zj.jz037267011	Chr07	2243622	2243984	66.33	NA
Zj.jz037267010	Chr07	2239807	2240142	66.33	NA
Zj.jz037267015	Chr07	2262906	2267808	66.33	PREDICTED: GATA transcription factor 24-like
Zj.jz037267007	Chr07	2217212	2217550	66.33	NA
Zj.jz037267009	Chr07	2235257	2237286	66.33	NA
Zj.jz037267008	Chr07	2225410	2231389	66.33	PREDICTED: glycine-rich cell wall structural protein 1-like
Zj.jz037267013	Chr07	2256453	2256806	66.33	NA
Zj.jz037267016	Chr07	2269065	2275051	66.33	PREDICTED: GATA transcription factor 28-like
Zj.jz037267012	Chr07	2252389	2252727	66.33	NA
Zj.jz037267014	Chr07	2258990	2259328	66.33	NA
Zj.jz037267033	Chr07	2455434	2456394	84.98	PREDICTED: protein FAR1-RELATED SEQUENCE 5-like
Zj.jz037267032	Chr07	2451426	2454300	84.98	PREDICTED: uncharacterized CRM domain-containing protein At3g25440, chloroplastic
Zj.jz037267031	Chr07	2449040	2449498	84.98	PREDICTED: calmodulin-like protein 3
Zj.jz037267028	Chr07	2357675	2434221	84.98	NA
Zj.jz037267036	Chr07	2467769	2469500	84.98	NA
Zj.jz037267030	Chr07	2440926	2441432	84.98	PREDICTED: putidaredoxin-like
Zj.jz037267035	Chr07	2461580	2464106	84.98	PREDICTED: protein FAR1-RELATED SEQUENCE 5
Zj.jz037267034	Chr07	2458973	2460918	84.98	PREDICTED: uncharacterized protein LOC107427805
Zj.jz037267029	Chr07	2435890	2439688	84.98	PREDICTED: linoleate 9S-lipoxygenase-like
Zj.jz030089007	Chr07	2626141	2633470	103.67	PREDICTED: KH domain-containing protein At4g18375-like
Zj.jz030089010	Chr07	2663204	2664724	103.67	PREDICTED: protein DMR6-LIKE OXYGENASE 2-like
Zj.jz030089004	Chr07	2618216	2618566	103.67	NA
Zj.jz030089003	Chr07	2615367	2616195	103.67	PREDICTED: RNA-binding protein 12-like, partial
Zj.jz030089011	Chr07	2668378	2668692	103.67	NA
Zj.jz030089008	Chr07	2642043	2644987	103.67	NA
Zj.jz030089012	Chr07	2679918	2682575	103.67	PREDICTED: fructose-1,6-bisphosphatase, chloroplastic
Zj.jz030089002	Chr07	2611463	2611756	103.67	NA
Zj.jz030089005	Chr07	2619598	2622092	103.67	NA
Zj.jz030089006	Chr07	2622512	2624379	103.67	PREDICTED: costars family protein
Zj.jz030089001	Chr07	2608089	2608535	103.67	NA
Zj.jz030089013	Chr07	2684460	2685862	103.67	PREDICTED: nicotinamidase 1-like
Zj.jz030089014	Chr07	2688567	2694775	103.67	PREDICTED: protein EXECUTER 1, chloroplastic
Zj.jz030089009	Chr07	2650296	2659926	103.67	PREDICTED: pleiotropic drug resistance protein 1-like
Zj.jz026283007	Chr07	2953335	2953949	120.09	NA
Zj.jz026283005	Chr07	2926204	2926623	120.09	NA
Zj.jz026283006	Chr07	2938860	2941404	120.09	NA
Zj.jz026283008	Chr07	2954026	2954515	120.09	NA
Zj.jz026283009	Chr07	2970143	2971379	120.09	NA
Zj.jz026283034	Chr07	3110855	3112111	149.01	PREDICTED: uncharacterized protein LOC107427899
Zj.jz026283033	Chr07	3110040	3110731	149.01	NA
Zj.jz026283023	Chr07	3073778	3074544	149.01	NA
Zj.jz026283035	Chr07	3119876	3121575	149.01	NA
Zj.jz026283029	Chr07	3095692	3098363	149.01	PREDICTED: double-stranded RNA-binding protein 3-like
Zj.jz026283021	Chr07	3065372	3069578	149.01	PREDICTED: beta carbonic anhydrase 5, chloroplastic-like isoform X1
Zj.jz026283037	Chr07	3133961	3136833	149.01	NA
Zj.jz026283022	Chr07	3071097	3071435	149.01	NA
Zj.jz026283038	Chr07	3137941	3139098	149.01	NA
Zj.jz026283028	Chr07	3093814	3094005	149.01	NA
Zj.jz026283019	Chr07	3056114	3056402	149.01	NA
Zj.jz026283030	Chr07	3102098	3102709	149.01	NA
Zj.jz026283020	Chr07	3057916	3059409	149.01	PREDICTED: uncharacterized protein LOC107427877
Zj.jz026283031	Chr07	3104739	3105628	149.01	NA
Zj.jz026283025	Chr07	3088084	3088419	149.01	PREDICTED: RNA-binding protein 12-like, partial
Zj.jz026283026	Chr07	3089593	3089835	149.01	NA
Zj.jz026283036	Chr07	3128037	3131223	149.01	NA
Zj.jz026283039	Chr07	3142647	3143170	149.01	NA
Zj.jz026283027	Chr07	3090741	3093200	149.01	NA
Zj.jz026283024	Chr07	3079747	3086644	149.01	NA
Zj.jz026283044	Chr07	3238249	3240132	91.35	PREDICTED: protein ETHYLENE INSENSITIVE 3
Zj.jz026283042	Chr07	3165248	3166927	91.35	PREDICTED: probable acyl-activating enzyme 6
Zj.jz026283043	Chr07	3212662	3214341	91.35	PREDICTED: probable acyl-activating enzyme 6
Zj.jz026283059	Chr07	3365071	3367556	116.73	NA
Zj.jz026283072	Chr07	3433269	3434369	116.73	PREDICTED: RING-H2 finger protein ATL54-like, partial
Zj.jz026283062	Chr07	3391394	3391732	116.73	NA
Zj.jz026283055	Chr07	3347475	3348470	116.73	PREDICTED: NAC domain-containing protein 83-like
Zj.jz026283057	Chr07	3351625	3351849	116.73	NA
Zj.jz026283054	Chr07	3337210	3341034	116.73	NA
Zj.jz026283070	Chr07	3421110	3421547	116.73	NA
Zj.jz026283056	Chr07	3349528	3349979	116.73	NA
Zj.jz026283060	Chr07	3371897	3377616	116.73	NA
Zj.jz026283069	Chr07	3416575	3418104	116.73	PREDICTED: pentatricopeptide repeat-containing protein At1g71060, mitochondrial
Zj.jz026283063	Chr07	3393639	3394022	116.73	PREDICTED: classical arabinogalactan protein 1
Zj.jz026283067	Chr07	3408300	3409303	116.73	NA
Zj.jz026283071	Chr07	3423236	3424792	116.73	PREDICTED: uncharacterized protein LOC107404121
Zj.jz026283068	Chr07	3410885	3413305	116.73	NA
Zj.jz026283065	Chr07	3398780	3399076	116.73	NA
Zj.jz026283073	Chr07	3438035	3440317	116.73	PREDICTED: uncharacterized protein LOC107427597
Zj.jz026283058	Chr07	3352403	3364833	116.73	NA
Zj.jz026283066	Chr07	3403693	3404670	116.73	NA
Zj.jz026283061	Chr07	3384753	3390256	116.73	NA
Zj.jz026283064	Chr07	3397998	3398751	116.73	NA
Zj.jz031003166	Chr07	3886997	3889566	74.29	PREDICTED: pentatricopeptide repeat-containing protein At3g03580
Zj.jz031003171	Chr07	3821458	3827513	74.29	NA
Zj.jz031003165	Chr07	3893443	3896146	74.29	NA
Zj.jz031003172	Chr07	3820383	3821412	74.29	NA
Zj.jz031003164	Chr07	3897597	3903559	74.29	NA
Zj.jz031003173	Chr07	3817271	3818166	74.29	PREDICTED: chlorophyll a-b binding protein CP24 10A, chloroplastic
Zj.jz031003163	Chr07	3903734	3904528	74.29	NA
Zj.jz031003167	Chr07	3879247	3882667	74.29	NA
Zj.jz031003168	Chr07	3840793	3875237	74.29	NA
Zj.jz031003174	Chr07	3811958	3816000	74.29	PREDICTED: WAT1-related protein At1g25270-like
Zj.jz031003169	Chr07	3836267	3836797	74.29	PREDICTED: chaperone protein dnaJ 20, chloroplastic-like
Zj.jz031003170	Chr07	3833198	3835746	74.29	NA
Zj.jz031003136	Chr07	4123400	4124023	115.4	PREDICTED: phytosulfokine receptor 1-like
Zj.jz031003130	Chr07	4138464	4139068	115.4	PREDICTED: putative disease resistance protein RGA3
Zj.jz031003115	Chr07	4240465	4240779	115.4	NA
Zj.jz031003132	Chr07	4131294	4132929	115.4	NA
Zj.jz031003138	Chr07	4112216	4114303	115.4	PREDICTED: phytosulfokine receptor 1-like
Zj.jz031003134	Chr07	4126813	4127193	115.4	NA
Zj.jz031003141	Chr07	4099903	4100370	115.4	PREDICTED: basic form of pathogenesis-related protein 1-like
Zj.jz031003124	Chr07	4166235	4170800	115.4	PREDICTED: DUF21 domain-containing protein At2g14520 isoform X2
Zj.jz031003140	Chr07	4103512	4104668	115.4	NA
Zj.jz031003122	Chr07	4176789	4180738	115.4	PREDICTED: LL-diaminopimelate aminotransferase, chloroplastic
Zj.jz031003139	Chr07	4110237	4111169	115.4	NA
Zj.jz031003119	Chr07	4198064	4201220	115.4	PREDICTED: squalene monooxygenase-like
Zj.jz031003117	Chr07	4225146	4231123	115.4	PREDICTED: proline iminopeptidase
Zj.jz031003126	Chr07	4155241	4155597	115.4	NA
Zj.jz031003123	Chr07	4172905	4174569	115.4	PREDICTED: CAX-interacting protein 4
Zj.jz031003120	Chr07	4186256	4194815	115.4	PREDICTED: squalene epoxidase 1-like
Zj.jz031003133	Chr07	4128010	4128924	115.4	NA
Zj.jz031003116	Chr07	4232632	4236049	115.4	NA
Zj.jz031003137	Chr07	4116841	4118959	115.4	NA
Zj.jz031003125	Chr07	4157247	4157744	115.4	NA
Zj.jz031003118	Chr07	4216447	4219792	115.4	PREDICTED: uncharacterized protein LOC107427471
Zj.jz031003127	Chr07	4149666	4155062	115.4	NA
Zj.jz031003131	Chr07	4133522	4135292	115.4	NA
Zj.jz031003128	Chr07	4147398	4149119	115.4	PREDICTED: phytosulfokine receptor 1-like
Zj.jz031003129	Chr07	4147007	4147387	115.4	NA
Zj.jz031003135	Chr07	4124042	4125172	115.4	NA
Zj.jz031003083	Chr07	4460287	4460652	98.58	NA
Zj.jz031003080	Chr07	4472856	4477001	98.58	PREDICTED: protein XAP5 CIRCADIAN TIMEKEEPER
Zj.jz031003084	Chr07	4435834	4457257	98.58	NA
Zj.jz031003079	Chr07	4481801	4486458	98.58	PREDICTED: translocon-associated protein subunit alpha
Zj.jz031003087	Chr07	4408668	4409228	98.58	PREDICTED: dirigent protein 23-like
Zj.jz031003089	Chr07	4396052	4399531	98.58	PREDICTED: probable alkaline/neutral invertase B
Zj.jz031003085	Chr07	4418333	4432676	98.58	PREDICTED: putative amidase C869.01
Zj.jz031003082	Chr07	4461726	4465955	98.58	PREDICTED: triosephosphate isomerase, chloroplastic
Zj.jz031003088	Chr07	4404893	4405551	98.58	NA
Zj.jz031003086	Chr07	4414191	4414763	98.58	PREDICTED: dirigent protein 4
Zj.jz031003081	Chr07	4468714	4471375	98.58	PREDICTED: transcription factor bHLH121-like
Zj.jz031003078	Chr07	4496967	4499741	98.58	PREDICTED: proline-rich protein 4-like
Zj.jz031003077	Chr07	4504608	4505777	98.58	PREDICTED: xyloglucan endotransglucosylase/hydrolase 2-like
Zj.jz031003066	Chr07	4588956	4590515	78.9	NA
Zj.jz031003068	Chr07	4582076	4582745	78.9	PREDICTED: dirigent protein 15
Zj.jz031003073	Chr07	4550300	4552246	78.9	PREDICTED: eukaryotic translation initiation factor 4B3
Zj.jz031003071	Chr07	4565019	4575300	78.9	PREDICTED: chalcone synthase 1-like
Zj.jz031003067	Chr07	4584717	4587215	78.9	PREDICTED: putative amidase C869.01
Zj.jz031003069	Chr07	4579130	4579384	78.9	NA
Zj.jz031003074	Chr07	4541887	4546825	78.9	PREDICTED: probable magnesium transporter NIPA6 isoform X1
Zj.jz031003072	Chr07	4559886	4561655	78.9	PREDICTED: protodermal factor 1
Zj.jz031003075	Chr07	4531306	4531830	78.9	PREDICTED: peptidyl-prolyl cis-trans isomerase
Zj.jz031003065	Chr07	4592371	4647580	78.9	NA
Zj.jz031003070	Chr07	4576621	4578075	78.9	NA
Zj.jz027521042	Chr07	5693156	5703181	70.46	PREDICTED: RNA-binding protein 39
Zj.jz027521040	Chr07	5736830	5740970	70.46	PREDICTED: probable protein phosphatase 2C 60
Zj.jz027521041	Chr07	5711032	5717860	70.46	PREDICTED: uncharacterized protein LOC107427377
Zj.jz038193023	Chr07	5663282	5666243	70.46	PREDICTED: ribonuclease 3-like protein 2
Zj.jz027521043	Chr07	5688058	5690519	70.46	PREDICTED: FAD-dependent urate hydroxylase-like
Zj.jz028561002	Chr07	6395706	6397251	192.56	PREDICTED: endochitinase-like
Zj.jz027521001	Chr07	6328792	6331564	192.56	PREDICTED: rop guanine nucleotide exchange factor 1
Zj.jz027521002	Chr07	6324069	6327073	192.56	PREDICTED: F-box protein SKIP23
Zj.jz028561003	Chr07	6415025	6417454	192.56	PREDICTED: uncharacterized protein LOC107427318
Zj.jz028561006	Chr07	6455247	6455705	171.48	NA
Zj.jz028561009	Chr07	6519666	6521587	171.48	PREDICTED: putative NAC domain-containing protein 94, partial
Zj.jz028561007	Chr07	6478404	6479655	171.48	NA
Zj.jz028561010	Chr07	6532462	6534024	171.48	PREDICTED: cytokinin riboside 5\'-monophosphate phosphoribohydrolase LOG5
Zj.jz018611051	Chr07	7129854	7132141	124.06	PREDICTED: uncharacterized protein LOC107427191 isoform X1
Zj.jz018611048	Chr07	7146804	7148632	124.06	NA
Zj.jz018611053	Chr07	7053586	7057030	124.06	NA
Zj.jz018611049	Chr07	7144923	7146687	124.06	NA
Zj.jz018611050	Chr07	7133501	7134505	124.06	PREDICTED: zinc finger protein ZAT3
Zj.jz018611052	Chr07	7059037	7063326	124.06	NA
Zj.jz018611047	Chr07	7149567	7154107	124.06	PREDICTED: ubiquitin domain-containing protein DSK2a-like
Zj.jz018611054	Chr07	7049773	7050189	124.06	NA
Zj.jz018611027	Chr07	7566004	7570547	214.18	PREDICTED: uncharacterized protein ycf39 isoform X1
Zj.jz018611031	Chr07	7520777	7527848	214.18	NA
Zj.jz018611029	Chr07	7545666	7550563	214.18	PREDICTED: glycerol-3-phosphate acyltransferase 4
Zj.jz018611033	Chr07	7497631	7498731	214.18	NA
Zj.jz018611028	Chr07	7559115	7563581	214.18	PREDICTED: uncharacterized protein At1g04910
Zj.jz018611032	Chr07	7499888	7502544	214.18	PREDICTED: probable flavin-containing monooxygenase 1
Zj.jz018611034	Chr07	7493624	7497564	214.18	NA
Zj.jz018611035	Chr07	7455244	7457994	214.18	PREDICTED: cytochrome P450 87A3-like
Zj.jz018611030	Chr07	7539833	7543657	214.18	NA
Zj.jz018611026	Chr07	7612912	7618725	214.18	PREDICTED: LOW QUALITY PROTEIN: uncharacterized protein LOC107427253
Zj.jz018611023	Chr07	7651623	7653426	214.18	PREDICTED: probable E3 ubiquitin-protein ligase ARI8
Zj.jz018611025	Chr07	7625604	7626845	214.18	NA
Zj.jz018611024	Chr07	7635119	7635992	214.18	NA
Zj.jz010465001	Chr07	8125879	8126139	669.49	NA
Zj.jz039457011	Chr07	8072930	8074219	669.49	PREDICTED: amino acid transporter ANTL1, partial
Zj.jz039457008	Chr07	8022127	8022821	669.49	NA
Zj.jz018611005	Chr07	7869435	7870268	669.49	NA
Zj.jz018611014	Chr07	7794620	7794970	669.49	NA
Zj.jz018611003	Chr07	7895443	7896237	669.49	NA
Zj.jz039457002	Chr07	7957972	7960662	669.49	PREDICTED: transport and Golgi organization protein 2 homolog isoform X1
Zj.jz018611021	Chr07	7717881	7719279	669.49	NA
Zj.jz018611017	Chr07	7764704	7765243	669.49	PREDICTED: 60S ribosomal protein L2, mitochondrial-like isoform X2
Zj.jz018611001	Chr07	7927488	7929461	669.49	PREDICTED: endochitinase-like
Zj.jz018611012	Chr07	7797203	7797649	669.49	PREDICTED: uncharacterized protein LOC107427256
Zj.jz018611019	Chr07	7738821	7755724	669.49	NA
Zj.jz018611018	Chr07	7764045	7764316	669.49	NA
Zj.jz039457006	Chr07	7981860	7982123	669.49	NA
Zj.jz039457005	Chr07	7973872	7974553	669.49	NA
Zj.jz039457009	Chr07	8034625	8035701	669.49	PREDICTED: protein EXORDIUM-like 5
Zj.jz018611013	Chr07	7796948	7797178	669.49	NA
Zj.jz018611015	Chr07	7792145	7793059	669.49	PREDICTED: uncharacterized protein LOC107427255
Zj.jz018611010	Chr07	7800846	7801718	669.49	PREDICTED: uncharacterized protein LOC107427258
Zj.jz039457007	Chr07	7990907	7995693	669.49	PREDICTED: EC protein I/II-like
Zj.jz018611011	Chr07	7798813	7799670	669.49	PREDICTED: uncharacterized protein LOC107427257
Zj.jz039457004	Chr07	7971073	7973445	669.49	NA
Zj.jz018611002	Chr07	7909779	7910425	669.49	NA
Zj.jz039457012	Chr07	8078482	8078892	669.49	NA
Zj.jz018611022	Chr07	7687394	7689166	669.49	PREDICTED: probable E3 ubiquitin-protein ligase ARI8
Zj.jz039457001	Chr07	7948215	7954822	669.49	PREDICTED: bromodomain-containing protein 9-like
Zj.jz018611007	Chr07	7829821	7834793	669.49	PREDICTED: G-type lectin S-receptor-like serine/threonine-protein kinase RKS1
Zj.jz039457010	Chr07	8048882	8058605	669.49	NA
Zj.jz018611008	Chr07	7812095	7812837	669.49	NA
Zj.jz018611006	Chr07	7840515	7840901	669.49	NA
Zj.jz018611004	Chr07	7876560	7883683	669.49	NA
Zj.jz018611009	Chr07	7803719	7804576	669.49	PREDICTED: uncharacterized protein LOC107427260
Zj.jz018611020	Chr07	7727492	7732818	669.49	NA
Zj.jz018611016	Chr07	7786510	7789313	669.49	PREDICTED: uncharacterized protein LOC107427254
Zj.jz010465024	Chr07	8670418	8670711	116.63	NA
Zj.jz010465026	Chr07	8713006	8714608	116.63	NA
Zj.jz010465025	Chr07	8709848	8710714	116.63	PREDICTED: AT-hook motif nuclear-localized protein 25-like
Zj.jz026761034	Chr07	9592251	9595862	122.61	PREDICTED: probable L-type lectin-domain containing receptor kinase S.5
Zj.jz026761036	Chr07	9560910	9561644	122.61	PREDICTED: uncharacterized protein LOC107427125
Zj.jz026761033	Chr07	9596679	9597659	122.61	PREDICTED: uncharacterized protein LOC107427130
Zj.jz026761028	Chr07	9615471	9618121	122.61	PREDICTED: putative pentatricopeptide repeat-containing protein At5g52630 isoform X1
Zj.jz026761025	Chr07	9627169	9643496	122.61	PREDICTED: phototropin-2
Zj.jz026761035	Chr07	9589498	9591564	122.61	NA
Zj.jz026761029	Chr07	9613419	9614352	122.61	PREDICTED: serine hydroxymethyltransferase, mitochondrial-like
Zj.jz026761027	Chr07	9619373	9619782	122.61	NA
Zj.jz026761030	Chr07	9608648	9608941	122.61	NA
Zj.jz026761032	Chr07	9598372	9599376	122.61	PREDICTED: pentatricopeptide repeat-containing protein At4g38150
Zj.jz026761026	Chr07	9623525	9625372	122.61	PREDICTED: putative pentatricopeptide repeat-containing protein At5g40405
Zj.jz044895006	Chr07	10125883	10144898	60.57	PREDICTED: uncharacterized protein LOC107427109
Zj.jz044895005	Chr07	10196452	10197753	60.57	PREDICTED: uncharacterized protein LOC107427110
Zj.jz034287002	Chr07	10333428	10334183	70.86	NA
Zj.jz034287001	Chr07	10331406	10331894	70.86	PREDICTED: pathogenesis-related protein 1-like
Zj.jz034287003	Chr07	10367123	10367611	70.86	NA
Zj.jz006703002	Chr07	10531822	10532316	108.08	NA
Zj.jz006703003	Chr07	10557823	10558320	108.08	PREDICTED: basic form of pathogenesis-related protein 1-like
Zj.jz041961080	Chr07	10860095	10860448	84.8	PREDICTED: agamous-like MADS-box protein AGL62
Zj.jz041961079	Chr07	10860512	10860712	84.8	NA
Zj.jz041961082	Chr07	10845450	10846148	84.8	PREDICTED: agamous-like MADS-box protein AGL62
Zj.jz041961085	Chr07	10789535	10791127	84.8	NA
Zj.jz041961084	Chr07	10792896	10796752	84.8	NA
Zj.jz041961083	Chr07	10798416	10800004	84.8	PREDICTED: uncharacterized protein LOC107407651
Zj.jz041961081	Chr07	10853501	10859817	84.8	PREDICTED: aspartate--tRNA ligase, chloroplastic/mitochondrial, partial
Zj.jz041961028	Chr07	12423495	12475681	74.08	NA
Zj.jz041961029	Chr07	12421921	12423417	74.08	NA
Zj.jz041961024	Chr07	12536932	12543082	64.12	PREDICTED: DNA polymerase kappa
Zj.jz041961020	Chr07	12587472	12591053	64.12	PREDICTED: uncharacterized protein LOC107434636 isoform X1
Zj.jz041961025	Chr07	12528935	12529150	64.12	NA
Zj.jz041961023	Chr07	12544122	12545505	64.12	PREDICTED: uncharacterized protein LOC107434640
Zj.jz041961022	Chr07	12546064	12546839	64.12	NA
Zj.jz041961018	Chr07	12636098	12639532	228.06	PREDICTED: dual-specificity RNA methyltransferase RlmN-like
Zj.jz041961003	Chr07	12861850	12864411	228.06	NA
Zj.jz041961007	Chr07	12802188	12808892	228.06	PREDICTED: LOW QUALITY PROTEIN: zinc finger protein-like 1 homolog
Zj.jz041961008	Chr07	12778281	12778802	228.06	NA
Zj.jz041961015	Chr07	12645388	12648261	228.06	NA
Zj.jz041961013	Chr07	12667722	12673461	228.06	NA
Zj.jz041961014	Chr07	12662092	12664516	228.06	NA
Zj.jz041961004	Chr07	12839699	12843332	228.06	PREDICTED: ATP-dependent Clp protease proteolytic subunit-related protein 1, chloroplastic
Zj.jz041961012	Chr07	12705530	12713045	228.06	PREDICTED: vacuolar-sorting receptor 3
Zj.jz041961006	Chr07	12825326	12829599	228.06	PREDICTED: mitotic checkpoint protein BUB3.1
Zj.jz041961010	Chr07	12756718	12758368	228.06	NA
Zj.jz041961009	Chr07	12761360	12763001	228.06	NA
Zj.jz041961005	Chr07	12832390	12838108	228.06	PREDICTED: biotin synthase
Zj.jz041961011	Chr07	12715273	12717095	228.06	PREDICTED: transcription factor bHLH84-like
Zj.jz041961016	Chr07	12644265	12644892	228.06	NA
Zj.jz041961017	Chr07	12640358	12640663	228.06	NA
Zj.jz041523091	Chr07	12955924	12957390	76.02	PREDICTED: UDP-glucose flavonoid 3-O-glucosyltransferase 7-like
Zj.jz041523090	Chr07	12958804	12960252	76.02	PREDICTED: scopoletin glucosyltransferase-like
Zj.jz041523098	Chr07	12919226	12920448	76.02	NA
Zj.jz041961002	Chr07	12902551	12906194	76.02	PREDICTED: BTB/POZ domain-containing protein NPY2
Zj.jz041523097	Chr07	12921525	12922240	76.02	NA
Zj.jz041523096	Chr07	12924233	12925684	76.02	NA
Zj.jz041523093	Chr07	12940915	12942378	76.02	PREDICTED: scopoletin glucosyltransferase-like
Zj.jz041523094	Chr07	12931595	12938644	76.02	NA
Zj.jz041523092	Chr07	12947107	12948154	76.02	NA
Zj.jz041961001	Chr07	12908346	12910092	76.02	PREDICTED: probable N-acetyltransferase HLS1
Zj.jz041523089	Chr07	12961787	12962611	76.02	NA
Zj.jz041523095	Chr07	12927562	12929022	76.02	PREDICTED: UDP-glucose flavonoid 3-O-glucosyltransferase 7-like
Zj.jz041523088	Chr07	12962665	12962904	76.02	NA
Zj.jz041523023	Chr07	13587015	13588570	73.87	NA
Zj.jz041523024	Chr07	13581836	13582795	73.87	PREDICTED: probable carboxylesterase 12
Zj.jz041523021	Chr07	13616862	13618118	73.87	PREDICTED: probable carboxylesterase 12
Zj.jz041523022	Chr07	13606508	13607470	73.87	PREDICTED: probable carboxylesterase 12
Zj.jz039911004	Chr07	13991583	13994803	78.82	NA
Zj.jz039911006	Chr07	13975628	13979682	78.82	PREDICTED: mitochondrial phosphate carrier protein 1, mitochondrial-like
[truncated: 625 more rows]

## Sheet: Overlapping π and Fst
Transcript ID	Chromosome	Start	End	Description
[truncated: 1,205 more rows]

[truncated: 1 more sheets: Overlapping π, Fst and XP-CLR]
