# Supplementary material for: Comparative population genomics dissects the genetic basis of seven domestication traits in jujube
Source: Hortic Res. 2020 Jun 1;7:89. doi: 10.1038/s41438-020-0312-6 (PMC7261808; doi:10.1038/s41438-020-0312-6)
Supplement: Supplementary file 8 — Table S7 [file 41438_2020_312_MOESM8_ESM.xlsx]

## Sheet: Sheet1
Gene ID	Description	Junzao (FPKM)
		Leaf	Phloem	Flower	Enlargement fruit	Half red fruit	Full red fruit
Zj.jz044531020	PREDICTED: GTP-binding protein YPTM2-like, partial	50.3661	59.8769	91.1245	69.7323	101.106	144.325
Zj.jz044531021	PREDICTED: uncharacterized protein LOC107414100	0	0	0.966508	0	0	0
Zj.jz044531022	PREDICTED: zinc finger CCCH domain-containing protein 54	0	0	0	0	0	0
Zj.jz044531023	PREDICTED: cyclic nucleotide-gated ion channel 2-like	0	0	0	0	0	0
Zj.jz044531024	PREDICTED: oleosin 1-like	0	0.762772	0.346264	0	0	0
Zj.jz044531025	PREDICTED: signal recognition particle 14 kDa protein	38.6328	65.6484	88.4577	53.0791	82.188	92.5266
Zj.jz044531026	PREDICTED: ethylene-responsive transcription factor 2-like	8.27739	26.2832	4.26887	18.7918	2.96002	2.35462
Zj.jz044531027	PREDICTED: ethylene-responsive transcription factor ERF105-like	69.1822	22.8506	127.178	556.548	575.772	312.277
Zj.jz044531028	NA	105.552	12.1125	96.8079	67.7039	46.2595	21.1089
Zj.jz044531029	PREDICTED: ATP-dependent 6-phosphofructokinase 4, chloroplastic	45.3561	22.4016	41.6518	45.6047	50.3379	49.6097
Zj.jz044531030	PREDICTED: putative lipase YOR059C	46.2816	40.5685	62.9002	36.8225	38.405	43.4439
Zj.jz044531031	NA	1.80723	9.57899	5.85909	4.30029	3.74415	3.0125
Zj.jz044531032	NA	0	0	0	0	0	0
Zj.jz044531033	NA	0.101471	0.363142	0.0796484	0.0370384	0	0
Zj.jz044531034	PREDICTED: ankyrin repeat-containing protein At3g12360-like	0.0198483	0.0329681	0.0246965	0	0.0132201	0
Zj.jz044531035	NA	0	0	0	0	0	0
Zj.jz044531036	PREDICTED: WD repeat-containing protein WRAP73	5.62497	5.14406	12.2586	7.37767	3.63481	1.81425
Zj.jz044531037	PREDICTED: ARM repeat superfamily protein	6.76793	7.15848	10.3196	7.8245	8.53422	7.07284
Zj.jz044531038	PREDICTED: ubiquinol-cytochrome C chaperone family protein	29.0579	13.6295	23.1933	11.8307	44.8448	40.1693
Zj.jz044531039	PREDICTED: F-box protein At5g07610-like	1.22683	5.89822	1.28463	1.39787	0.510327	0.370107
Zj.jz044531040	PREDICTED: F-box protein SKIP23-like	3.08924	4.12223	3.82848	3.76444	6.55433	4.90349
Zj.jz044531041	PREDICTED: anaphase-promoting complex subunit 10	15.1582	54.2608	25.1687	18.7512	17.9003	14.0718
Zj.jz044531042	PREDICTED: quinone oxidoreductase-like	51.5681	59.2519	85.2758	95.3769	55.4673	76.323
Zj.jz044531043	NA	1.07867	1.02157	2.53792	1.72394	0.893773	0.660905
Zj.jz044531044	PREDICTED: F-box protein At5g07610-like	0.617103	1.02123	0.6157	0.729118	0.333675	0.134584
Zj.jz044531045	PREDICTED: quinone oxidoreductase 1-like	3.72895	5.2909	4.6136	4.65748	1.35013	0.722029
Zj.jz044531046	NA	1.43159	0.247653	1.78021	0.618851	0.49654	0.550754
Zj.jz044531047	NA	0.529604	8.49149	0.620941	0.368546	0.269093	0.551027
Zj.jz044531048	NA	0.12882	0.312825	0.290435	0.111672	0.125442	0.486982
Zj.jz044531049	PREDICTED: acid phosphatase 1-like	55.3574	12.3808	113.585	210.622	161.141	140.378
Zj.jz044531050	PREDICTED: putative kinase-like protein TMKL1	5.27204	0.545932	2.43808	0.32823	0	0
Zj.jz044531051	PREDICTED: U-box domain-containing protein kinase family protein	26.9596	6.25117	33.3015	10.012	4.99272	6.56974
Zj.jz044531052	PREDICTED: uncharacterized protein LOC107414159	48.5835	75.4104	70.6478	71.1916	60.7995	67.0818
Zj.jz044531053	NA	0.174623	0.661575	0.231564	0.104964	0.0589532	0.0653899
