# Supplementary material for: Comparative population genomics dissects the genetic basis of seven domestication traits in jujube
Source: Hortic Res. 2020 Jun 1;7:89. doi: 10.1038/s41438-020-0312-6 (PMC7261808; doi:10.1038/s41438-020-0312-6)
Supplement: Supplementary file 9 — Table S8 [file 41438_2020_312_MOESM9_ESM.xlsx]

## Sheet: Sheet1
Gene ID	Description	Dongzao (FPKM)
		Root	Leaf	Flower	Bearing shoot
Zj.jz003639039	NA	0.404725	1.46104	1.63716	0.122287
Zj.jz003639038	PREDICTED: transcription factor HBP-1b(c38)-like isoform X1	67.6855	143.504	114.035	73.7885
Zj.jz003639035	Transmembrane amino acid transporter family protein	1.3245	17.6725	21.779	60.6962
Zj.jz003639032	PREDICTED: ferredoxin-dependent glutamate synthase, chloroplastic	14.0916	173.222	24.4554	415.808
Zj.jz003639015	PREDICTED: condensin complex subunit 1	0.674562	0.440316	2.72868	0.301951
Zj.jz029601013	PREDICTED: uncharacterized protein LOC107433768	6.10669	4.68224	5.39461	3.10956
Zj.jz029601015	PREDICTED: triacylglycerol lipase SDP1-like	125.313	44.5721	46.9691	25.5814
Zj.jz029601016	PREDICTED: uncharacterized protein LOC107433799	1.60666	12.1664	5.29512	4.32415
Zj.jz039277003	PREDICTED: LOW QUALITY PROTEIN: uncharacterized protein LOC107431637	4.76814	7.92211	4.91887	4.54542
Zj.jz039277010	PREDICTED: glucan endo-1,3-beta-glucosidase	0.0247524	0.480495	0.218458	0.261761
Zj.jz039277027	NA	3.92835	2.84558	3.66884	2.07244
Zj.jz039277028	N-acetylglucosaminyl transferase component family protein / Gpi1 family protein	5.23734	4.90083	7.66787	4.3998
Zj.jz039277030	NA	614.775	277.032	348.498	113.02
Zj.jz004979017	NA	0.596243	2.69776	10.5245	3.9891
Zj.jz004979026	PREDICTED: uncharacterized protein LOC107431589	37.4614	80.4454	67.872	25.0885
Zj.jz004979029	PREDICTED: protein MIZU-KUSSEI 1	1.12399	1.80013	0.335134	5.78254
Zj.jz004979030	PREDICTED: putative disease resistance protein RGA4	0	0	0	0
Zj.jz004979031	PREDICTED: short integuments 2, mitochondrial isoform X1	6.49861	12.4461	11.0239	4.96163
Zj.jz004979033	PREDICTED: ABC transporter G family member 15-like	0.0134179	0.0205633	4.52227	0.0506774
Zj.jz004979035	PREDICTED: protein SAD1/UNC-84 domain protein 1-like, partial	17.2327	25.3754	26.4331	10.2595
Zj.jz004979040	PREDICTED: pentatricopeptide repeat-containing protein At2g41720	1.27675	9.90521	5.77152	7.00964
