# Supplementary material for: Comparative population genomics dissects the genetic basis of seven domestication traits in jujube
Source: Hortic Res. 2020 Jun 1;7:89. doi: 10.1038/s41438-020-0312-6 (PMC7261808; doi:10.1038/s41438-020-0312-6)
Supplement: Supplementary file 10 — Table S9 [file 41438_2020_312_MOESM10_ESM.xlsx]

## Sheet: Prickle development
Gene ID	Chr	Start	End	πw/πc	FST	XP-CLR	Description
Zj.jz044447010	Chr10	5978760	5983873	2.68	0.39	-	PREDICTED: homeodomain GLABROUS 2
Zj.jz040945037	Chr12	18680122	18681276	1.92	0.28	-	PREDICTED: protein BRANCHLESS TRICHOME

## Sheet: Seed setting rate
Gene ID	Location	Start	End	πw/πc	FST	XP-CLR	Description
Zj.jz006119080	GWAS peak on Chr4	24041491	24043884	2.8	0.44	-	PREDICTED: uncharacterized TPR repeat-containing protein At1g05150-like
Zj.jz006119081	GWAS peak on Chr4	24027846	24028094	2.8	0.44	-	NA
Zj.jz006119082	GWAS peak on Chr4	24025083	24027393	2.8	0.44	-	PREDICTED: protein LTV1 homolog
Zj.jz006119083	GWAS peak on Chr4	24022761	24023429	2.8	0.44	-	PREDICTED: putative glycine-rich cell wall structural protein 1
Zj.jz006119084	GWAS peak on Chr4	24018262	24021800	2.8	0.44	-	PREDICTED: SH3 domain-containing protein 2-like
Zj.jz006119085	GWAS peak on Chr4	24014304	24015440	2.8	0.44	-	PREDICTED: B-box zinc finger protein 21-like
Zj.jz006119086	GWAS peak on Chr4	24005659	24006033	2.8	0.44	-	NA
Zj.jz006119087	GWAS peak on Chr4	24002918	24003583	2.8	0.44	-	PREDICTED: uncharacterized protein LOC107420384
Zj.jz006119088	GWAS peak on Chr4	23993951	23998385	2.8	0.44	-	PREDICTED: uncharacterized protein LOC107420390
Zj.jz006119089	GWAS peak on Chr4	23987462	23990665	2.8	0.44	-	NA
Zj.jz006119090	GWAS peak on Chr4	23977291	23982607	2.8	0.44	-	PREDICTED: NADP-dependent malic enzyme-like
Zj.jz006119091	GWAS peak on Chr4	23971861	23976274	2.8	0.44	-	PREDICTED: protein cereblon
Zj.jz006119092	GWAS peak on Chr4	23965259	23971192	2.8	0.44	-	PREDICTED: tryptophan--tRNA ligase, chloroplastic/mitochondrial
Zj.jz006119093	GWAS peak on Chr4	23959806	23961311	2.8	0.44	-	PREDICTED: histidine-containing phosphotransfer protein 4-like
Zj.jz006119094	GWAS peak on Chr4	23954537	23956469	2.8	0.44	-	PREDICTED: auxin-responsive protein IAA18-like
Zj.jz007373145	GWAS peak on Chr7	18225294	18229403	1.44	0.28	94.57	PREDICTED: putative G3BP-like protein
Zj.jz007373146	GWAS peak on Chr7	18223116	18224436	1.44	0.28	94.57	PREDICTED: uncharacterized protein LOC107434230
Zj.jz007373147	GWAS peak on Chr7	18219257	18221590	1.44	0.28	94.57	PREDICTED: uncharacterized protein LOC107434248
Zj.jz007373148	GWAS peak on Chr7	18215988	18218131	1.44	0.28	94.57	PREDICTED: uncharacterized protein LOC107434225
Zj.jz007373149	GWAS peak on Chr7	18214008	18214588	1.44	0.28	94.57	NA
Zj.jz007373150	GWAS peak on Chr7	18210816	18213418	1.44	0.28	94.57	PREDICTED: auxin-responsive protein IAA11
Zj.jz007373151	GWAS peak on Chr7	18206520	18209707	1.44	0.28	94.57	PREDICTED: leucine-rich repeat receptor-like protein kinase PXL2
Zj.jz007373152	GWAS peak on Chr7	18199275	18202527	1.44	0.28	94.57	NA
Zj.jz007373153	GWAS peak on Chr7	18194873	18196431	1.44	0.28	94.57	PREDICTED: photosystem II reaction center PSB28 protein, chloroplastic
Zj.jz007373154	GWAS peak on Chr7	18192316	18194397	1.44	0.28	94.57	PREDICTED: subtilisin-like protease SBT1.2
Zj.jz007373155	GWAS peak on Chr7	18188116	18189861	1.44	0.28	94.57	PREDICTED: xyloglucan galactosyltransferase KATAMARI1
Zj.jz007373156	GWAS peak on Chr7	18179362	18182411	1.44	0.28	94.57	PREDICTED: NADH dehydrogenase
Zj.jz001293012	GWAS peak on Chr2	9289377	9292432	-	-	-	PREDICTED: DNA repair protein RAD51 homolog 4-like
Zj.jz034489027	GWAS peak on Chr4	18260021	18264566	-	-	-	PREDICTED: mitogen-activated protein kinase kinase kinase YODA-like
