# Supplementary material for: Comparative population genomics dissects the genetic basis of seven domestication traits in jujube
Source: Hortic Res. 2020 Jun 1;7:89. doi: 10.1038/s41438-020-0312-6 (PMC7261808; doi:10.1038/s41438-020-0312-6)
Supplement: Supplementary file 11 — Table S10 [file 41438_2020_312_MOESM11_ESM.xlsx]

## Sheet: sheet1
Gene ID	Chr	Start	End	πw/πc	FST	XP-CLR	Description
Zj.jz044553003	Chr01	20924805	20928355	2.93	0.45	218.43	polygalacturonase QRT3
Zj.jz016733065	Chr07	20798781	20800961	2.09	0.25	-	polygalacturonase
Zj.jz016733045	Chr07	20690448	20692256	2.31	0.26	-	pectinesterase-like
Zj.jz001627328	Chr07	23160657	23162881	11.52	0.47	-	probable pectinesterase 53
Zj.jz029849048	Chr09	5345620	5347956	2.34	0.55	-	pectinesterase
Zj.jz034129009	Chr04	24619902	24620949	1.57	0.31	-	expansin-A11-like
