# Supplementary material for: Comparative population genomics dissects the genetic basis of seven domestication traits in jujube
Source: Hortic Res. 2020 Jun 1;7:89. doi: 10.1038/s41438-020-0312-6 (PMC7261808; doi:10.1038/s41438-020-0312-6)
Supplement: Supplementary file 12 — Table S11 [file 41438_2020_312_MOESM12_ESM.xlsx]

## Sheet: Sheet1
Primers used for qPCR
ZjFS3-F	GTCGTCGGAGAGTAAGGATCTA
ZjFS3-R	GTGTTAAGGGAGTGGGACAAA
ZjActin-F	CTGAAGAGAACTGCCAGAAGAG
ZjActin-R	CTGTCCTTGGAACTGGCATAG
OsActin-F	TGACGGAGCGTGGTTACTCATTCA
OsActin-R	TCTTGGCAGTCTCCATTTCCTGGT
Primers used for transgenic construction
ZjFS3 Xba-F	TCTAGAATGGCTTCCCAACAAGAAGCTTCAGC
ZjFS3 Bam-R	GGATCCTTAGATAACCATGAGCTGAGAATATCCCC
